# Supplementary material for: Sex differences in the genome-wide DNA methylation pattern and impact on gene expression, microRNA levels and insulin secretion in human pancreatic islets
Source: Genome Biol. 2014 Dec 3;15(12):522. doi: 10.1186/s13059-014-0522-z (PMC4256841; doi:10.1186/s13059-014-0522-z)
Supplement: Additional file 2: — Autosomal DNA methylation data ( q <0.05, delta β-value >5%) with higher methylation levels in female compared with male islets. Excel file showing significant DNA methylation sites with FDR less than 5% and absolute sex differences in DNA methylation bigger than 5%. [file 13059_2014_522_MOESM2_ESM.xlsx]

## Sheet: Sheet1
Probe ID	Gene symbol	Chr	Gene region	CpG island region	DNA methylation (%)
					Male mean ± sd	Female mean ± sd	Absolute difference in methylation (males-females)	p-value	q-value
cg02675179	ACSM1	16	Body	Open sea	46.5 ± 4.7	52.0 ± 5.1	-5.5	1.6x10-07	1.9x10-04
cg15425276	ACTN1;ACTN1;ACTN1	14	Body;Body;Body	S Shore	67.1 ± 15.9	79.5 ± 8.8	-12.5	9.3x10-06	6.0x10-03
cg26921482	AMDHD2;AMDHD2	16	TSS200;TSS200	Island	44.9 ± 5.3	52.0 ± 5.3	-7.1	8.9x10-11	2.1x10-07
cg19474047	ANGPTL6	19	5'UTR	S Shore	43.4 ± 5.8	51.8 ± 7.2	-8.4	3.0x10-08	4.4x10-05
cg03218192	AP2B1;AP2B1;AP2B1;AP2B1	17	1stExon;5'UTR;5'UTR;1stExon	Open sea	17.8 ± 1.8	26.0 ± 3.4	-8.2	1.4x10-27	1.8x10-23
cg09044186	APOA5;APOA5	11	Body;Body	Island	82.4 ± 5.7	87.9 ± 5.3	-5.5	3.1x10-05	1.5x10-02
cg27362048	APOA5;APOA5	11	Body;Body	Island	68.3 ± 5.8	73.4 ± 5.5	-5.0	8.0x10-05	3.1x10-02
cg25568337	ARID1B;ARID1B;ARID1B	6	TSS1500;TSS1500;TSS1500	Open sea	14.0 ± 1.8	20.6 ± 1.9	-6.6	4.8x10-25	5.2x10-21
cg22744818	ATF4;ATF4	22	Body;Body	S Shore	27.1 ± 2.4	32.5 ± 2.4	-5.4	5.0x10-16	2.4x10-12
cg04058752	B3GNT6	11	Body	Island	41.3 ± 4.7	46.6 ± 4.0	-5.4	5.8x10-06	4.1x10-03
cg04663285	B4GALNT4	11	Body	Island	86.0 ± 8.0	91.5 ± 5.5	-5.5	1.3x10-04	4.4x10-02
cg11343072	BAZ2B	2	TSS1500	S Shore	28.5 ± 3.5	34.2 ± 4.6	-5.7	1.1x10-10	2.5x10-07
cg04231050	BFSP2	3	Body	Open sea	48.0 ± 7.8	55.5 ± 6.5	-7.5	2.0x10-05	1.1x10-02
cg15486454	BFSP2	3	Body	Open sea	45.9 ± 6.1	50.9 ± 5.3	-5.0	4.4x10-05	2.0x10-02
cg09045105	BOLA1	1	Body	Island	57.4 ± 3.8	62.5 ± 3.9	-5.1	1.8x10-08	2.8x10-05
cg18174881	C14orf106	14	TSS1500	S Shore	37.4 ± 7.8	46.0 ± 6.8	-8.6	7.8x10-08	1.0x10-04
cg03199192	C15orf29	15	5'UTR	Open sea	76.9 ± 5.6	85.0 ± 3.1	-8.1	2.7x10-19	1.8x10-15
cg18587476	C2orf84	2	TSS200	Island	28.5 ± 6.0	35.9 ± 4.8	-7.3	9.3x10-08	1.2x10-04
cg17277199	C2orf84	2	TSS200	Island	22.7 ± 5.7	28.8 ± 4.8	-6.1	7.0x10-06	4.8x10-03
cg26250093	C2orf84	2	TSS1500	Island	77.7 ± 4.9	82.8 ± 3.7	-5.1	9.2x10-06	6.0x10-03
cg14079463	C6orf174	6	Body	Island	38.3 ± 7.5	47.8 ± 8.4	-9.5	3.6x10-07	3.9x10-04
cg04580344	C6orf174	6	Body	Island	44.3 ± 6.9	53.1 ± 7.1	-8.7	1.6x10-07	1.9x10-04
cg20390711	C6orf174	6	Body	Island	67.8 ± 5.6	75.5 ± 6.1	-7.7	1.0x10-07	1.3x10-04
cg25144111	C6orf174	6	Body	Island	72.4 ± 5.6	79.7 ± 4.9	-7.3	5.8x10-09	9.9x10-06
cg23457166	C6orf174	6	Body	Island	73.8 ± 4.8	79.9 ± 4.1	-6.0	3.0x10-08	4.4x10-05
cg03122264	C6orf174	6	Body	Island	68.2 ± 6.0	74.1 ± 4.5	-6.0	2.0x10-07	2.3x10-04
cg16655765	C6orf186	6	TSS1500	S Shore	47.4 ± 5.4	52.4 ± 4.6	-5.0	3.7x10-07	4.0x10-04
cg16218221	CCNYL1;CCNYL1;CCNYL1	2	1stExon;5'UTR;5'UTR	Island	10.4 ± 1.6	25.5 ± 2.3	-15.2	2.9x10-56	2.8x10-51
cg25423077	CDH20	18	Body	Island	58.2 ± 8.6	68.2 ± 6.8	-10.0	1.4x10-06	1.3x10-03
cg02050426	CDH20	18	Body	Island	71.4 ± 6.7	78.0 ± 4.7	-6.7	5.2x10-06	3.8x10-03
cg13161901	CDH20	18	3'UTR	Island	56.2 ± 5.0	61.3 ± 4.5	-5.0	1.6x10-05	9.1x10-03
cg08390209	CDKN2BAS;CDKN2B;CDKN2B	9	Body;3'UTR;3'UTR	N Shore	49.6 ± 5.3	54.9 ± 5.8	-5.3	7.5x10-07	7.5x10-04
cg05246403	CILP2	19	Body	Island	81.2 ± 8.0	87.6 ± 6.6	-6.5	7.3x10-05	2.9x10-02
cg27053299	CLYBL	13	3'UTR	Island	62.5 ± 5.5	68.7 ± 4.4	-6.2	6.4x10-06	4.4x10-03
cg21009420	CNTNAP2	7	Body	Open sea	66.3 ± 5.1	78.1 ± 3.4	-11.8	9.5x10-30	1.4x10-25
cg15922705	COL9A1;COL9A1	6	Body;Body	N Shore	79.5 ± 5.3	85.3 ± 3.0	-5.8	5.7x10-08	7.9x10-05
cg20242781	CPVL;CPVL	7	Body;Body	Open sea	53.0 ± 6.8	60.7 ± 7.3	-7.7	5.2x10-06	3.8x10-03
cg13940125	CRB1	1	TSS1500	Open sea	53.5 ± 5.7	59.1 ± 6.1	-5.6	9.0x10-05	3.3x10-02
cg01706515	CRISP2;CRISP2;CRISP2;CRISP2;CRISP2	6	TSS1500;TSS1500;TSS1500;TSS1500;TSS1500	Open sea	32.8 ± 6.0	40.8 ± 7.1	-8.0	6.5x10-06	4.5x10-03
cg21710255	CRISP2;CRISP2;CRISP2;CRISP2;CRISP2	6	TSS1500;TSS1500;TSS1500;TSS1500;TSS1500	Open sea	33.8 ± 6.0	41.3 ± 8.2	-7.5	3.1x10-05	1.6x10-02
cg01076129	CRISP2;CRISP2;CRISP2;CRISP2;CRISP2	6	TSS200;TSS200;TSS200;TSS200;TSS200	Open sea	29.5 ± 6.3	36.8 ± 5.9	-7.3	5.9x10-06	4.1x10-03
cg08942800	CRISP2;CRISP2;CRISP2;CRISP2;CRISP2	6	TSS200;TSS200;TSS200;TSS200;TSS200	Open sea	25.8 ± 6.4	32.7 ± 7.4	-6.8	8.4x10-05	3.2x10-02
cg14997592	CRISP2;CRISP2;CRISP2;CRISP2;CRISP2	6	5'UTR;5'UTR;5'UTR;5'UTR;5'UTR	Open sea	28.6 ± 4.6	33.6 ± 5.5	-5.1	3.1x10-05	1.6x10-02
cg04595372	CRISP2;CRISP2;CRISP2;CRISP2;CRISP2;CRISP2;CRISP2;CRISP2;CRISP2;CRISP2	6	5'UTR;5'UTR;1stExon;1stExon;1stExon;1stExon;5'UTR;5'UTR;5'UTR;1stExon	Open sea	29.7 ± 4.3	35.0 ± 4.1	-5.3	2.0x10-06	1.8x10-03
cg06488081	CROCC	1	TSS200	Open sea	23.2 ± 2.5	28.5 ± 2.6	-5.3	9.0x10-14	3.3x10-10
cg17307919	CSMD1	8	Body	Open sea	85.0 ± 1.7	93.4 ± 1.0	-8.4	3.1x10-48	1.5x10-43
cg22136020	CSPG4	15	Body	Open sea	62.4 ± 5.4	71.8 ± 3.6	-9.5	4.8x10-16	2.3x10-12
cg03911306	DAZL	3	TSS1500	S Shore	65.5 ± 6.1	87.8 ± 2.1	-22.3	3.9x10-40	1.2x10-35
cg22744079	DCHS2;DCHS2	4	1stExon;1stExon	Island	58.0 ± 6.9	64.4 ± 8.0	-6.4	1.5x10-06	1.4x10-03
cg08124399	DDX43	6	1stExon	Island	57.3 ± 7.6	65.6 ± 8.1	-8.2	4.8x10-06	3.5x10-03
cg16143502	DDX43	6	1stExon	Island	66.8 ± 6.5	73.4 ± 6.2	-6.6	2.8x10-06	2.3x10-03
cg06797068	DDX43;DDX43	6	1stExon;5'UTR	Island	53.0 ± 10.7	65.3 ± 11.5	-12.4	2.8x10-06	2.3x10-03
cg12045875	DDX43;DDX43	6	1stExon;5'UTR	Island	63.8 ± 10.3	75.0 ± 9.7	-11.2	1.9x10-06	1.6x10-03
cg17188169	DDX43;DDX43	6	1stExon;5'UTR	N Shore	57.4 ± 6.3	63.0 ± 7.3	-5.6	4.9x10-05	2.1x10-02
cg23414861	DPPA5	6	TSS200	Island	47.0 ± 9.3	54.7 ± 7.7	-7.8	1.4x10-04	4.7x10-02
cg09071762	DPPA5	6	TSS200	Island	61.1 ± 7.7	68.6 ± 7.0	-7.5	5.9x10-06	4.1x10-03
cg02931604	DPPA5	6	TSS1500	Island	48.1 ± 7.4	55.1 ± 8.1	-7.0	5.6x10-05	2.4x10-02
cg16783571	DPPA5	6	TSS1500	S Shore	63.5 ± 7.0	68.8 ± 5.0	-5.3	9.3x10-05	3.4x10-02
cg11700985	DYDC2	10	3'UTR	Open sea	72.3 ± 3.7	77.6 ± 3.0	-5.3	4.1x10-11	1.0x10-07
cg10601026	EGR2	10	TSS1500	S Shore	52.8 ± 4.8	58.2 ± 5.1	-5.4	1.9x10-06	1.6x10-03
cg22867608	EGR2;EGR2;EGR2;EGR2	10	Body;Body;Body;Body	Island	80.8 ± 6.4	87.0 ± 3.3	-6.2	2.8x10-06	2.3x10-03
cg13953735	EHD2	19	Body	Island	79.6 ± 6.0	85.5 ± 4.8	-5.9	3.3x10-05	1.6x10-02
cg03253995	EIF4A1;SNORA48	17	Body;TSS1500	S Shore	34.9 ± 3.2	40.7 ± 3.3	-5.8	2.8x10-12	8.3x10-09
cg16450309	EIF5A2	3	TSS1500	Island	48.0 ± 7.8	55.6 ± 6.4	-7.6	3.7x10-05	1.8x10-02
cg14972155	ESM1;ESM1	5	1stExon;1stExon	Open sea	39.6 ± 6.9	46.2 ± 6.0	-6.6	5.0x10-05	2.2x10-02
cg00625443	FAM108C1	15	Body	Open sea	64.6 ± 6.0	71.2 ± 5.8	-6.6	2.5x10-06	2.1x10-03
cg06315390	FAM118A;FAM118A	22	TSS1500;TSS200	N Shore	65.1 ± 6.7	71.1 ± 5.6	-6.0	6.1x10-05	2.5x10-02
cg00167275	FAM35A;GLUD1;GLUD1	10	TSS1500;5'UTR;1stExon	Island	5.4 ± 1.1	20.9 ± 3.7	-15.4	2.1x10-55	1.6x10-50
cg24051456	FAM45B;FAM45A	10	Body;1stExon	Island	14.9 ± 2.6	22.3 ± 3.1	-7.4	1.3x10-20	9.5x10-17
cg10600889	FBXO47	17	TSS200	Open sea	27.8 ± 5.9	33.6 ± 6.6	-5.7	3.5x10-05	1.7x10-02
cg04120272	FBXO47	17	TSS200	Open sea	20.1 ± 5.6	25.5 ± 6.9	-5.4	5.0x10-05	2.2x10-02
cg00055529	FBXO47	17	TSS200	Open sea	19.2 ± 4.6	24.3 ± 6.6	-5.1	2.5x10-05	1.3x10-02
cg07532089	FIGLA	2	TSS1500	S Shore	74.2 ± 5.4	79.2 ± 3.7	-5.0	1.1x10-05	7.1x10-03
cg03687700	FKBP1B;FKBP1B	2	TSS1500;TSS1500	N Shore	23.9 ± 3.7	30.0 ± 3.7	-6.0	2.8x10-11	7.0x10-08
cg01841696	FLJ12825;LOC100240735	12	Body;Body	Island	65.4 ± 2.7	71.4 ± 4.1	-5.9	6.1x10-12	1.7x10-08
cg09410752	FLJ40330	2	Body	S Shore	11.8 ± 3.2	17.0 ± 5.1	-5.2	3.9x10-08	5.7x10-05
cg20891225	FLNB;FLNB;FLNB;FLNB	3	1stExon;1stExon;1stExon;1stExon	Island	7.4 ± 1.2	12.5 ± 2.7	-5.1	2.7x10-26	3.1x10-22
cg14815891	FRG1B	20	Body	Island	12.3 ± 6.4	29.9 ± 13.6	-17.6	4.8x10-12	1.4x10-08
cg07753967	FRG1B	20	TSS1500	Island	11.1 ± 5.7	24.0 ± 10.4	-12.9	1.4x10-08	2.2x10-05
cg20811988	FRG1B	20	Body	Island	15.0 ± 5.0	27.7 ± 11.1	-12.8	9.9x10-10	1.9x10-06
cg12156944	GDF6	8	Body	Open sea	56.2 ± 5.0	61.2 ± 5.0	-5.0	3.6x10-05	1.7x10-02
cg00347757	GJB2	13	TSS1500	S Shore	28.5 ± 5.0	33.9 ± 5.5	-5.4	5.3x10-05	2.3x10-02
cg00186462	GPR128	3	Body	Open sea	72.0 ± 6.4	78.8 ± 5.9	-6.8	1.2x10-05	7.6x10-03
cg21763723	GPX1;GPX1;GPX1	3	Body;3'UTR;1stExon	Island	39.8 ± 4.2	45.8 ± 3.0	-6.0	7.6x10-14	2.8x10-10
cg02758552	GPX1;GPX1;GPX1;GPX1	3	1stExon;1stExon;5'UTR;5'UTR	Island	25.3 ± 3.4	34.1 ± 2.8	-8.7	2.2x10-25	2.4x10-21
cg15254881	GRM8	7	5'UTR	N Shore	57.7 ± 4.7	63.4 ± 4.8	-5.7	2.2x10-08	3.3x10-05
cg03775416	HAPLN4	19	Body	Island	67.3 ± 5.7	73.2 ± 5.3	-5.9	3.9x10-05	1.8x10-02
cg12177922	HAX1;HAX1	1	1stExon;1stExon	Island	13.4 ± 2.1	20.5 ± 3.0	-7.1	3.3x10-24	3.4x10-20
cg05114739	HDAC4	2	Body	Open sea	13.7 ± 4.1	19.0 ± 6.0	-5.3	3.8x10-06	2.9x10-03
cg12291348	HLA-C	6	Body	Island	29.4 ± 5.7	34.6 ± 5.1	-5.1	1.4x10-04	4.7x10-02
cg10714510	HLA-DQB2	6	Body	Island	46.0 ± 9.1	56.2 ± 8.2	-10.1	4.6x10-07	4.9x10-04
cg02964065	HLA-DQB2	6	Body	Island	45.4 ± 8.5	54.8 ± 7.2	-9.4	1.7x10-06	1.5x10-03
cg15255946	HLA-DQB2	6	Body	Island	39.6 ± 9.4	48.8 ± 8.5	-9.3	3.7x10-05	1.8x10-02
cg27160348	HLA-DQB2	6	Body	Island	43.8 ± 10.3	52.6 ± 8.4	-8.8	7.8x10-05	3.0x10-02
cg09739413	HLA-DQB2	6	Body	Island	41.9 ± 8.1	49.4 ± 7.0	-7.5	6.1x10-05	2.5x10-02
cg03926206	HLA-DQB2	6	Body	Island	53.5 ± 5.9	59.4 ± 5.3	-5.9	5.7x10-05	2.4x10-02
cg14441480	HLA-DQB2	6	Body	Island	44.3 ± 6.7	50.1 ± 5.2	-5.8	1.1x10-04	3.9x10-02
cg13130352	HLA-G	6	Body	Island	49.1 ± 5.9	56.7 ± 4.0	-7.6	3.0x10-08	4.4x10-05
cg00584549	HLA-G	6	Body	Island	34.6 ± 5.7	41.5 ± 4.2	-6.9	2.6x10-07	3.0x10-04
cg07000290	HLA-G	6	Body	Island	34.3 ± 4.7	39.4 ± 4.0	-5.1	7.3x10-07	7.3x10-04
cg16120742	IKZF1	7	5'UTR	S Shore	46.5 ± 5.8	51.7 ± 4.9	-5.2	4.2x10-07	4.5x10-04
cg04716530	ITGAL;ITGAL	16	Body;Body	Island	25.7 ± 5.0	30.8 ± 6.0	-5.2	1.5x10-04	4.8x10-02
cg17226602	KIF4B	5	1stExon	Open sea	32.8 ± 3.4	42.4 ± 3.6	-9.6	6.4x10-22	5.5x10-18
cg23950473	KIF4B;KIF4B	5	1stExon;5'UTR	Open sea	41.1 ± 2.8	48.5 ± 1.5	-7.4	3.4x10-24	3.5x10-20
cg14266237	KLF1	19	3'UTR	N Shore	45.8 ± 8.4	58.2 ± 8.2	-12.4	9.6x10-09	1.6x10-05
cg03691818	KRT77	12	Body	Open sea	5.5 ± 1.4	12.4 ± 2.3	-6.9	2.3x10-32	4.8x10-28
cg10837783	LCK;LCK	1	Body;Body	Island	44.8 ± 6.6	54.1 ± 7.0	-9.3	1.6x10-07	1.9x10-04
cg07376381	LCK;LCK	1	Body;Body	Island	20.8 ± 4.5	26.5 ± 5.5	-5.7	3.6x10-06	2.8x10-03
cg00419321	LHX8	1	TSS1500	N Shelf	17.4 ± 3.6	24.5 ± 6.4	-7.1	2.8x10-09	5.1x10-06
cg01971160	LHX8	1	TSS1500	N Shelf	23.3 ± 3.7	29.6 ± 5.4	-6.3	4.4x10-09	7.7x10-06
cg01005080	LHX8	1	TSS1500	S Shore	28.2 ± 3.8	34.2 ± 5.0	-6.0	3.1x10-08	4.7x10-05
cg08460812	LOC641518;LEF1;LEF1;LEF1;LEF1	4	TSS1500;Body;Body;Body;Body	N Shore	66.5 ± 4.5	71.7 ± 3.5	-5.2	2.9x10-08	4.4x10-05
cg17245135	MEF2C;MEF2C	5	Body;Body	Open sea	41.0 ± 5.6	46.6 ± 6.2	-5.6	7.2x10-05	2.8x10-02
cg24831051	MEF2C;MEF2C	5	Body;Body	Open sea	45.5 ± 5.1	50.9 ± 5.0	-5.5	1.9x10-05	1.1x10-02
cg06040811	MEF2C;MEF2C	5	Body;Body	Open sea	46.0 ± 4.2	51.2 ± 4.7	-5.1	6.4x10-06	4.5x10-03
cg04737881	MGC45800	4	Body	N Shore	74.3 ± 5.3	80.2 ± 4.1	-5.9	6.8x10-09	1.2x10-05
cg07493858	MGC45800	4	Body	N Shore	48.7 ± 5.8	54.2 ± 5.5	-5.5	1.8x10-06	1.6x10-03
cg08617160	MIER2	19	TSS1500	Island	34.2 ± 7.3	44.9 ± 8.3	-10.8	5.6x10-08	7.8x10-05
cg25584814	MIER2	19	TSS1500	Island	63.4 ± 6.0	72.8 ± 6.4	-9.4	1.1x10-08	1.9x10-05
cg09886641	MIR548H4;NOX5;NOX5;SPESP1	15	Body;5'UTR;1stExon;1stExon	Island	57.4 ± 5.0	62.5 ± 5.0	-5.1	9.4x10-06	6.1x10-03
cg17286244	MIR548H4;SPESP1;NOX5	15	Body;TSS1500;TSS1500	Island	47.9 ± 6.5	54.3 ± 5.3	-6.4	6.9x10-05	2.7x10-02
cg17028301	MSH4	1	1stExon	Island	65.1 ± 7.9	73.8 ± 7.1	-8.7	3.9x10-06	3.0x10-03
cg14200364	MSH4	1	TSS200	Island	65.6 ± 7.2	73.1 ± 6.8	-7.5	3.6x10-06	2.8x10-03
cg23237611	MSH4	1	1stExon	Island	76.7 ± 6.2	83.6 ± 6.5	-6.9	4.4x10-06	3.3x10-03
cg21438018	MSH4	1	TSS200	Island	75.5 ± 6.7	81.4 ± 4.4	-6.0	2.9x10-05	1.5x10-02
cg08909961	MSH4	1	Body	S Shore	62.3 ± 6.5	68.2 ± 4.9	-5.9	1.1x10-05	6.9x10-03
cg22035229	MSH4;MSH4	1	1stExon;5'UTR	Island	63.5 ± 9.0	74.1 ± 8.2	-10.6	9.7x10-07	9.3x10-04
cg11707067	MZF1;MZF1;LOC100131691	19	3'UTR;3'UTR;Body	Island	41.9 ± 5.8	49.0 ± 5.8	-7.2	3.1x10-06	2.5x10-03
cg26706163	MZF1;MZF1;LOC100131691	19	3'UTR;3'UTR;Body	N Shore	31.2 ± 4.1	37.5 ± 3.5	-6.3	1.9x10-09	3.6x10-06
cg05079544	N4BP1	16	TSS1500	S Shore	40.6 ± 6.8	46.8 ± 8.0	-6.1	9.3x10-05	3.4x10-02
cg02991085	NCRNA00028	20	TSS200	S Shore	11.7 ± 5.1	18.8 ± 8.5	-7.1	3.7x10-05	1.8x10-02
cg25502144	NCRNA00028	20	TSS200	S Shore	10.0 ± 3.8	16.2 ± 6.3	-6.2	7.6x10-07	7.6x10-04
cg26838023	NCRNA00028;REM1	20	TSS1500;3'UTR	Island	52.8 ± 5.1	58.0 ± 4.7	-5.2	8.3x10-06	5.5x10-03
cg14691596	NCRNA00164;MIR663B	2	Body;TSS200	Island	32.1 ± 4.0	38.4 ± 5.7	-6.3	6.4x10-10	1.3x10-06
cg21251018	NKAPL	6	TSS1500	N Shore	40.6 ± 4.7	45.9 ± 4.9	-5.3	1.4x10-06	1.2x10-03
cg25036261	NRXN1;NRXN1	2	Body;Body	Island	77.9 ± 6.6	84.3 ± 5.2	-6.3	1.3x10-06	1.2x10-03
cg21535947	NUPL1;NUPL1	13	TSS1500;TSS1500	Island	27.8 ± 4.7	34.8 ± 4.1	-7.0	1.2x10-08	2.0x10-05
cg08532057	NUPL1;NUPL1	13	TSS1500;TSS1500	Island	27.5 ± 4.3	33.3 ± 4.5	-5.8	8.9x10-08	1.2x10-04
cg07119136	OR2A5	7	TSS1500	Open sea	42.3 ± 6.4	49.6 ± 8.0	-7.2	5.5x10-06	3.9x10-03
cg07324702	PCSK6;PCSK6;PCSK6;PCSK6	15	Body;Body;Body;Body	Open sea	59.3 ± 5.5	64.7 ± 6.0	-5.4	1.1x10-04	3.8x10-02
cg14204433	PER3;PER3	1	5'UTR;1stExon	Island	14.7 ± 4.8	20.9 ± 5.3	-6.3	5.5x10-07	5.8x10-04
cg23629166	PEX10;PEX10	1	TSS1500;TSS1500	N Shore	41.0 ± 4.1	46.4 ± 6.0	-5.4	5.8x10-06	4.1x10-03
cg01904727	PLAC8L1	5	TSS1500	Open sea	70.4 ± 6.5	80.8 ± 3.4	-10.3	5.2x10-21	4.1x10-17
cg06349546	POLDIP3;RNU12;POLDIP3	22	TSS1500;Body;TSS1500	S Shore	16.9 ± 1.8	24.8 ± 2.1	-7.9	3.1x10-29	4.4x10-25
cg26324366	POU3F2	6	1stExon	Island	8.5 ± 1.2	16.7 ± 2.3	-8.2	5.1x10-39	1.5x10-34
cg17445155	PPEF2	4	Body	Open sea	69.7 ± 5.6	75.1 ± 5.1	-5.4	4.1x10-05	1.9x10-02
cg16712679	PPHLN1;PPHLN1;PPHLN1;PPHLN1;PPHLN1;ZCRB1;PPHLN1;PPHLN1;ZCRB1;PPHLN1	12	TSS200;TSS200;TSS200;TSS200;TSS200;5'UTR;TSS200;TSS200;1stExon;TSS200	Island	25.1 ± 3.2	31.1 ± 2.7	-6.0	1.1x10-13	4.1x10-10
cg07011961	PRDM9	5	TSS200	Open sea	47.3 ± 11.5	57.9 ± 8.7	-10.6	1.0x10-04	3.7x10-02
cg09166973	PRDM9	5	TSS200	Open sea	51.4 ± 11.7	61.9 ± 9.2	-10.5	1.6x10-04	4.9x10-02
cg01667892	PRDM9	5	TSS200	Open sea	50.0 ± 9.3	58.5 ± 7.8	-8.5	3.4x10-05	1.6x10-02
cg10589310	PRDM9	5	TSS1500	Open sea	50.1 ± 6.2	55.8 ± 4.0	-5.7	5.8x10-06	4.1x10-03
cg24872425	PRR23A	3	TSS1500	Island	70.8 ± 6.2	78.8 ± 5.1	-8.0	5.7x10-08	7.8x10-05
cg06322988	PRR23A	3	TSS200	Island	78.4 ± 7.1	86.0 ± 4.5	-7.6	4.4x10-07	4.7x10-04
cg01926813	PRR23A	3	TSS200	Island	48.3 ± 6.4	55.6 ± 5.9	-7.3	1.8x10-07	2.1x10-04
cg07452777	PRR23A	3	TSS200	Island	85.0 ± 5.1	90.1 ± 2.7	-5.1	9.1x10-08	1.2x10-04
cg20821082	PRR23B	3	1stExon	Island	59.2 ± 4.9	64.3 ± 6.4	-5.1	6.6x10-06	4.6x10-03
cg11840984	PRR23C	3	1stExon	Island	72.8 ± 4.8	78.0 ± 3.6	-5.2	3.6x10-07	4.0x10-04
cg21784396	PRRT4	7	Body	Island	42.2 ± 5.1	49.0 ± 4.3	-6.8	1.1x10-08	1.7x10-05
cg23823908	PTGER3;PTGER3;PTGER3;PTGER3;PTGER3;PTGER3;PTGER3;PTGER3;PTGER3;PTGER3	1	1stExon;Body;1stExon;Body;1stExon;1stExon;Body;1stExon;1stExon;1stExon	Island	20.7 ± 3.7	25.7 ± 5.1	-5.0	8.9x10-08	1.2x10-04
cg18183406	PTRF	17	Body	Island	71.6 ± 7.4	79.2 ± 5.8	-7.6	1.7x10-05	9.6x10-03
cg20073313	PXDNL	8	Body	Island	55.4 ± 9.0	67.3 ± 7.5	-11.8	3.5x10-07	3.9x10-04
cg00269553	PXDNL	8	Body	Island	66.9 ± 9.2	78.2 ± 6.9	-11.3	3.6x10-07	3.9x10-04
cg23973272	PXDNL	8	Body	Island	63.8 ± 7.8	73.7 ± 6.5	-10.0	1.2x10-07	1.5x10-04
cg13372743	PXDNL	8	Body	Island	76.2 ± 6.1	83.9 ± 4.4	-7.7	4.4x10-08	6.2x10-05
cg27057652	PXDNL	8	Body	Island	79.4 ± 5.5	86.0 ± 3.7	-6.6	2.0x10-07	2.3x10-04
cg03371609	PXDNL	8	Body	Island	71.6 ± 5.6	77.9 ± 4.5	-6.3	6.8x10-08	9.3x10-05
cg23913963	RCC2	1	TSS1500	S Shore	41.4 ± 6.2	47.5 ± 7.0	-6.0	9.9x10-05	3.6x10-02
cg11643285	RFTN1	3	Body	Open sea	63.6 ± 3.5	75.7 ± 3.5	-12.0	9.5x10-33	2.1x10-28
cg17238319	RFTN1	3	Body	Open sea	69.3 ± 5.5	76.9 ± 2.7	-7.7	1.3x10-15	6.1x10-12
cg22535729	RP1	8	Body	Island	67.6 ± 6.9	74.3 ± 5.2	-6.8	9.6x10-06	6.2x10-03
cg10993470	RP1	8	Body	Island	79.4 ± 6.2	85.8 ± 4.4	-6.3	8.2x10-06	5.4x10-03
cg18794475	RP1	8	Body	Island	66.0 ± 5.9	71.6 ± 4.7	-5.6	1.3x10-06	1.2x10-03
cg07092985	RP1	8	Body	Island	57.0 ± 6.4	62.0 ± 5.4	-5.0	5.8x10-05	2.4x10-02
cg12528597	RTN4RL2	11	Body	Island	63.5 ± 5.5	69.4 ± 4.9	-5.9	2.9x10-05	1.5x10-02
cg02305687	RXFP3	5	1stExon	Island	34.4 ± 4.9	39.4 ± 6.8	-5.0	5.2x10-05	2.2x10-02
cg20374928	SFRS6	20	Body	S Shore	34.1 ± 8.2	42.2 ± 9.2	-8.0	7.1x10-12	2.0x10-08
cg02624701	SLC17A7	19	Body	Island	28.0 ± 5.9	34.2 ± 5.6	-6.2	2.8x10-05	1.4x10-02
cg03282345	SLC17A7	19	Body	Island	54.4 ± 5.2	59.6 ± 4.4	-5.2	4.3x10-06	3.3x10-03
cg00364956	SLFN13	17	TSS1500	S Shore	52.8 ± 7.3	62.3 ± 5.8	-9.5	2.0x10-08	3.1x10-05
cg17718401	SNORA24;SNHG8	4	TSS1500;TSS1500	N Shore	50.6 ± 5.2	56.0 ± 4.8	-5.4	3.1x10-06	2.5x10-03
cg23656083	SPACA1	6	TSS200	Island	62.5 ± 6.8	70.3 ± 8.1	-7.8	1.2x10-05	7.2x10-03
cg22144900	SPACA1	6	TSS200	Island	69.6 ± 5.3	75.5 ± 6.6	-5.9	5.9x10-06	4.1x10-03
cg14811319	SPACA1	6	TSS200	Island	66.8 ± 4.8	71.8 ± 6.1	-5.1	7.9x10-05	3.0x10-02
cg12427264	STX11	6	Body	Island	80.5 ± 5.1	86.0 ± 4.0	-5.5	5.0x10-06	3.7x10-03
cg07724623	SYCP1	1	TSS200	N Shore	33.9 ± 4.4	40.3 ± 5.1	-6.4	2.3x10-08	3.5x10-05
cg11565911	TBC1D15;TBC1D15;TBC1D15;TBC1D15	12	TSS1500;TSS1500;TSS1500;TSS1500	N Shore	25.5 ± 3.6	30.6 ± 5.1	-5.1	6.7x10-07	6.8x10-04
cg11853788	TDRD5	1	5'UTR	Island	52.2 ± 5.1	57.4 ± 4.7	-5.1	2.5x10-06	2.1x10-03
cg00804338	TFDP1;TFDP1	13	5'UTR;Body	Open sea	3.6 ± 0.5	16.3 ± 4.3	-12.7	3.0x10-51	1.8x10-46
cg06358300	TLE1	9	Body	Island	10.9 ± 2.0	24.9 ± 3.8	-14.0	9.3x10-50	4.9x10-45
cg08656326	TLE1	9	TSS1500	Island	11.2 ± 1.2	24.8 ± 1.7	-13.6	4.9x10-52	3.3x10-47
cg20926353	TLE1;TLE1	9	5'UTR;1stExon	Island	12.1 ± 2.0	43.0 ± 2.5	-30.9	7.4x10-67	1.7x10-61
cg14095100	TLE1;TLE1	9	5'UTR;1stExon	Island	9.4 ± 1.2	21.8 ± 2.6	-12.4	2.6x10-47	1.1x10-42
cg12899381	TMEM200C	18	1stExon	Island	62.7 ± 4.9	69.2 ± 6.1	-6.5	1.7x10-07	2.1x10-04
cg21759280	TNFSF9	19	Body	Island	56.6 ± 7.8	63.8 ± 4.8	-7.1	1.1x10-04	3.8x10-02
cg10632765	TNFSF9	19	Body	Island	51.5 ± 7.8	58.6 ± 5.1	-7.1	6.5x10-05	2.6x10-02
cg00774458	TUBB	6	Body	S Shelf	56.5 ± 2.0	66.9 ± 2.3	-10.3	2.5x10-38	6.6x10-34
cg24865210	UBLCP1	5	TSS1500	N Shore	38.6 ± 6.3	44.9 ± 6.7	-6.3	8.8x10-07	8.6x10-04
cg16391973	UBLCP1	5	TSS1500	N Shore	53.0 ± 6.3	59.2 ± 6.1	-6.3	7.5x10-07	7.5x10-04
cg17379932	UPF2;UPF2	10	TSS1500;TSS1500	S Shore	39.8 ± 5.9	45.5 ± 6.2	-5.7	5.4x10-06	3.9x10-03
cg03813151	ZC3H12D	6	Body	Island	59.9 ± 9.4	69.7 ± 8.1	-9.8	1.4x10-05	8.2x10-03
cg03257423	ZFP112;ZFP112;ZFP112;ZFP112	19	1stExon;1stExon;5'UTR;5'UTR	Island	12.2 ± 3.2	18.9 ± 5.5	-6.7	1.0x10-10	2.3x10-07
cg13767162	ZNF570;ZNF569	19	TSS1500;TSS1500	N Shore	59.1 ± 6.1	65.5 ± 5.3	-6.3	2.6x10-05	1.4x10-02
cg16810031	ZPBP2;ZPBP2	17	TSS1500;TSS1500	Island	60.1 ± 8.2	75.7 ± 4.9	-15.5	3.2x10-15	1.4x10-11
cg09639931	ZPBP2;ZPBP2	17	TSS200;TSS200	Island	15.5 ± 3.5	21.7 ± 3.6	-6.1	1.5x10-10	3.4x10-07
cg26612727	ZPBP2;ZPBP2	17	1stExon;1stExon	Island	24.6 ± 3.9	30.3 ± 4.5	-5.6	4.6x10-08	6.5x10-05
cg05330360	ZPBP2;ZPBP2	17	TSS1500;TSS1500	N Shore	33.4 ± 4.5	38.8 ± 4.8	-5.4	5.8x10-07	6.0x10-04
cg04462931		7	Intergenic	Open sea	43.6 ± 3.2	85.1 ± 2.2	-41.6	3.7x10-76	1.8x10-70
cg11955727		2	Intergenic	Open sea	56.5 ± 3.1	84.3 ± 2.3	-27.8	7.7x10-62	9.1x10-57
cg00399683		7	Intergenic	Open sea	55.7 ± 2.3	79.7 ± 1.9	-24.0	6.2x10-63	9.8x10-58
cg12949927		7	Intergenic	Open sea	64.5 ± 6.6	85.0 ± 1.7	-20.5	2.0x10-38	5.6x10-34
cg19097082		11	Intergenic	Open sea	71.4 ± 11.7	88.6 ± 2.0	-17.2	7.3x10-27	8.8x10-23
cg00157199		20	Intergenic	Island	18.6 ± 7.1	35.7 ± 11.2	-17.1	1.1x10-13	4.0x10-10
cg14361252		13	Intergenic	Island	31.2 ± 10.6	48.3 ± 11.9	-17.1	4.6x10-09	8.1x10-06
cg01066472		1	Intergenic	Island	27.4 ± 12.2	43.4 ± 11.2	-16.0	2.0x10-07	2.3x10-04
cg17765025		2	Intergenic	Open sea	55.1 ± 6.1	71.0 ± 3.5	-15.9	5.7x10-30	8.4x10-26
cg26350814		1	Intergenic	Open sea	76.0 ± 2.2	90.3 ± 1.9	-14.3	1.4x10-45	5.2x10-41
cg08037478		12	Intergenic	Open sea	46.1 ± 4.0	59.5 ± 2.4	-13.4	5.6x10-30	8.4x10-26
cg15606473		20	Intergenic	Island	16.7 ± 5.8	30.0 ± 8.9	-13.3	8.5x10-11	2.0x10-07
cg13874425		9	Intergenic	Island	28.1 ± 18.3	40.6 ± 14.2	-12.5	5.7x10-05	2.4x10-02
cg08415582		8	Intergenic	Island	42.2 ± 8.1	54.7 ± 7.4	-12.5	3.8x10-09	6.7x10-06
cg27661571		11	Intergenic	N Shore	63.8 ± 9.0	76.1 ± 6.7	-12.3	4.1x10-10	8.6x10-07
cg00325531		1	Intergenic	Island	20.0 ± 8.6	31.9 ± 11.8	-11.9	2.7x10-07	3.1x10-04
cg13125506		9	Intergenic	Island	47.5 ± 8.7	59.4 ± 6.7	-11.9	5.8x10-09	9.9x10-06
cg18041277		8	Intergenic	Island	54.0 ± 8.4	65.1 ± 6.9	-11.1	1.0x10-09	2.1x10-06
cg08931129		20	Intergenic	Island	17.0 ± 5.9	28.0 ± 7.5	-11.0	2.0x10-10	4.4x10-07
cg03989125		22	Intergenic	Island	10.3 ± 8.4	21.2 ± 12.9	-10.8	1.7x10-05	9.7x10-03
cg06953577		11	Intergenic	N Shore	72.1 ± 7.6	82.7 ± 6.2	-10.7	2.4x10-09	4.4x10-06
cg26353287		5	Intergenic	S Shore	29.4 ± 8.2	39.9 ± 8.3	-10.5	1.7x10-07	2.0x10-04
cg14316660		9	Intergenic	Island	27.4 ± 16.6	37.8 ± 11.5	-10.4	9.6x10-05	3.5x10-02
cg27329091		2	Intergenic	Island	55.2 ± 6.6	65.1 ± 7.2	-9.9	6.3x10-10	1.3x10-06
cg17967673		19	Intergenic	Island	45.6 ± 8.5	55.4 ± 9.3	-9.8	8.9x10-06	5.8x10-03
cg16865291		2	Intergenic	Island	57.7 ± 6.6	67.4 ± 6.6	-9.8	8.9x10-09	1.5x10-05
cg01540595		1	Intergenic	Island	46.4 ± 6.1	56.1 ± 7.6	-9.7	1.2x10-09	2.2x10-06
cg08981669		7	Intergenic	Island	66.4 ± 3.8	75.7 ± 3.1	-9.3	1.7x10-22	1.5x10-18
cg25457607		6	Intergenic	Open sea	38.9 ± 5.6	47.9 ± 6.7	-9.0	3.6x10-09	6.5x10-06
cg02297043		1	Intergenic	Island	32.7 ± 6.0	41.5 ± 7.8	-8.8	5.1x10-08	7.1x10-05
cg06030274		6	Intergenic	N Shelf	63.7 ± 7.3	72.5 ± 5.4	-8.8	4.5x10-08	6.4x10-05
cg24471210		12	Intergenic	Island	15.1 ± 12.1	23.8 ± 12.0	-8.7	2.4x10-05	1.3x10-02
cg25920019		5	Intergenic	S Shelf	59.1 ± 8.3	67.8 ± 6.8	-8.7	2.4x10-05	1.3x10-02
cg26223536		1	Intergenic	Open sea	75.0 ± 8.4	83.6 ± 6.4	-8.6	7.8x10-06	5.3x10-03
cg19511338		10	Intergenic	N Shore	55.5 ± 6.3	64.1 ± 6.0	-8.6	1.2x10-08	1.9x10-05
cg00995804		16	Intergenic	S Shore	36.5 ± 4.7	45.0 ± 6.9	-8.4	3.9x10-10	8.2x10-07
cg24833819		5	Intergenic	Island	46.0 ± 8.1	54.5 ± 6.3	-8.4	7.7x10-06	5.2x10-03
cg15999609		1	Intergenic	N Shelf	36.8 ± 5.0	45.2 ± 5.7	-8.4	2.4x10-11	6.3x10-08
cg17222685		1	Intergenic	Open sea	66.3 ± 7.8	74.6 ± 6.7	-8.3	8.7x10-06	5.7x10-03
cg13693646		9	Intergenic	N Shore	60.0 ± 5.8	68.2 ± 7.0	-8.2	5.2x10-09	9.0x10-06
cg04238789		14	Intergenic	Open sea	47.8 ± 4.4	56.0 ± 4.7	-8.2	1.9x10-13	6.4x10-10
cg05017628		19	Intergenic	Island	78.7 ± 8.4	86.8 ± 5.0	-8.1	9.3x10-06	6.0x10-03
cg16609139		11	Intergenic	Open sea	57.3 ± 4.4	65.5 ± 4.7	-8.1	6.0x10-19	3.8x10-15
cg19937979		14	Intergenic	Island	45.3 ± 7.1	53.4 ± 4.4	-8.1	1.9x10-06	1.7x10-03
cg18384588		22	Intergenic	N Shelf	22.5 ± 4.7	30.3 ± 5.2	-7.9	1.9x10-10	4.3x10-07
cg15820868		2	Intergenic	Open sea	21.1 ± 4.6	28.9 ± 6.2	-7.8	3.5x10-09	6.4x10-06
cg17956819		17	Intergenic	N Shore	79.3 ± 2.9	87.0 ± 1.9	-7.7	2.6x10-31	5.1x10-27
cg18371052		5	Intergenic	Island	32.9 ± 7.3	40.5 ± 7.2	-7.7	2.1x10-05	1.2x10-02
cg09118400		7	Intergenic	Open sea	77.3 ± 4.1	85.0 ± 3.2	-7.7	1.6x10-20	1.2x10-16
cg07004386		14	Intergenic	N Shore	28.7 ± 5.4	36.3 ± 6.4	-7.6	2.2x10-09	4.1x10-06
cg27442419		16	Intergenic	S Shelf	65.1 ± 7.7	72.6 ± 5.2	-7.5	8.2x10-07	8.1x10-04
cg23522872		5	Intergenic	S Shore	37.6 ± 7.1	45.1 ± 9.3	-7.5	8.5x10-06	5.6x10-03
cg09699896		2	Intergenic	Open sea	56.2 ± 5.1	63.6 ± 4.1	-7.4	1.7x10-11	4.4x10-08
cg04889069		8	Intergenic	Island	38.2 ± 5.2	45.5 ± 5.4	-7.3	2.2x10-09	4.1x10-06
cg22762992		2	Intergenic	N Shore	54.8 ± 8.0	62.1 ± 7.9	-7.3	6.7x10-05	2.7x10-02
cg20432211		4	Intergenic	Island	14.7 ± 5.5	22.0 ± 7.7	-7.3	2.7x10-06	2.2x10-03
cg08122831		2	Intergenic	Island	56.1 ± 5.1	63.3 ± 6.9	-7.2	8.1x10-09	1.3x10-05
cg14515364		2	Intergenic	Island	73.8 ± 7.2	81.0 ± 5.6	-7.2	4.3x10-05	2.0x10-02
cg11206167		5	Intergenic	Island	54.1 ± 6.9	61.2 ± 5.6	-7.1	6.9x10-06	4.7x10-03
cg04763273		20	Intergenic	S Shore	63.6 ± 7.1	70.7 ± 6.9	-7.1	8.9x10-06	5.8x10-03
cg26833936		1	Intergenic	S Shore	57.4 ± 5.0	64.5 ± 5.3	-7.0	1.6x10-08	2.5x10-05
cg26533311		6	Intergenic	Open sea	34.6 ± 5.3	41.6 ± 7.4	-7.0	5.3x10-07	5.6x10-04
cg24919522		6	Intergenic	Open sea	20.2 ± 2.7	27.1 ± 4.2	-6.9	4.5x10-15	1.9x10-11
cg05373875		20	Intergenic	Island	53.5 ± 5.2	60.4 ± 6.1	-6.9	3.6x10-07	3.9x10-04
cg18517222		11	Intergenic	Island	55.2 ± 5.0	62.0 ± 6.4	-6.9	7.1x10-09	1.2x10-05
cg07327178		5	Intergenic	Island	35.6 ± 5.9	42.4 ± 5.9	-6.8	6.0x10-06	4.2x10-03
cg03405128		4	Intergenic	N Shore	22.2 ± 5.8	29.0 ± 5.8	-6.8	3.4x10-06	2.7x10-03
cg05308904		14	Intergenic	Open sea	73.3 ± 3.9	80.1 ± 3.1	-6.8	6.3x10-20	4.4x10-16
cg08922361		1	Intergenic	N Shore	49.6 ± 5.2	56.3 ± 4.5	-6.8	7.0x10-09	1.2x10-05
cg01202519		11	Intergenic	Island	37.1 ± 6.6	43.8 ± 6.7	-6.7	1.5x10-04	4.9x10-02
cg25757140		19	Intergenic	N Shore	43.4 ± 6.4	50.1 ± 6.3	-6.7	1.6x10-06	1.4x10-03
cg06718920		2	Intergenic	Island	20.2 ± 2.6	26.8 ± 5.4	-6.5	3.0x10-11	7.4x10-08
cg16354522		2	Intergenic	Open sea	15.9 ± 3.1	22.4 ± 3.6	-6.5	9.1x10-13	2.8x10-09
cg19590578		5	Intergenic	N Shelf	67.9 ± 4.7	74.4 ± 3.7	-6.5	1.0x10-09	2.1x10-06
cg07549526		16	Intergenic	Open sea	83.2 ± 4.6	89.7 ± 1.8	-6.5	2.8x10-23	2.6x10-19
cg02327189		7	Intergenic	Open sea	39.2 ± 7.2	45.7 ± 6.7	-6.5	3.6x10-06	2.8x10-03
cg21399703		1	Intergenic	Island	60.8 ± 7.4	67.3 ± 7.2	-6.5	5.6x10-05	2.4x10-02
cg10409981		8	Intergenic	Island	22.4 ± 4.9	28.9 ± 6.4	-6.5	2.0x10-05	1.1x10-02
cg00476243		7	Intergenic	Island	19.1 ± 5.6	25.6 ± 5.3	-6.5	2.9x10-06	2.3x10-03
cg24581226		5	Intergenic	Island	38.5 ± 6.0	44.9 ± 6.7	-6.3	6.7x10-05	2.7x10-02
cg19001789		13	Intergenic	N Shore	31.3 ± 4.5	37.7 ± 5.7	-6.3	2.9x10-06	2.3x10-03
cg09628649		4	Intergenic	Island	34.1 ± 6.1	40.4 ± 7.4	-6.3	3.3x10-05	1.6x10-02
cg25997306		2	Intergenic	Open sea	12.8 ± 3.4	19.0 ± 5.1	-6.2	9.2x10-11	2.1x10-07
cg01550017		5	Intergenic	Island	53.4 ± 6.8	59.6 ± 5.3	-6.2	3.2x10-06	2.5x10-03
cg02093808		4	Intergenic	Island	14.9 ± 3.9	21.1 ± 5.4	-6.2	4.1x10-08	6.0x10-05
cg20299935		17	Intergenic	Open sea	68.8 ± 3.1	74.9 ± 3.6	-6.2	1.4x10-13	4.8x10-10
cg26945670		11	Intergenic	N Shore	72.2 ± 4.8	78.4 ± 4.2	-6.1	1.1x10-09	2.2x10-06
cg23415052		17	Intergenic	S Shore	64.5 ± 6.2	70.6 ± 5.0	-6.1	2.4x10-06	2.0x10-03
cg11749010		18	Intergenic	Island	20.0 ± 6.6	26.1 ± 7.3	-6.1	1.1x10-04	3.7x10-02
cg26464626		19	Intergenic	Island	75.9 ± 6.8	82.0 ± 6.4	-6.1	5.4x10-05	2.3x10-02
cg10767425		15	Intergenic	S Shore	27.2 ± 4.6	33.3 ± 5.8	-6.0	2.4x10-09	4.4x10-06
cg01271735		9	Intergenic	N Shore	39.9 ± 4.6	45.9 ± 5.6	-6.0	2.1x10-07	2.4x10-04
cg23719534		15	Intergenic	Island	87.7 ± 5.2	93.7 ± 1.4	-6.0	1.2x10-20	8.8x10-17
cg19311244		4	Intergenic	N Shore	47.9 ± 5.1	53.9 ± 4.8	-6.0	2.2x10-06	1.8x10-03
cg21869956		17	Intergenic	N Shore	29.9 ± 5.4	35.8 ± 5.0	-5.9	2.2x10-07	2.5x10-04
cg20587970		11	Intergenic	N Shore	71.9 ± 7.8	77.8 ± 7.2	-5.9	6.2x10-05	2.5x10-02
cg02055264		6	Intergenic	Open sea	68.9 ± 6.5	74.8 ± 4.7	-5.8	1.3x10-04	4.4x10-02
cg21041447		5	Intergenic	S Shore	45.2 ± 5.3	50.9 ± 4.3	-5.7	1.2x10-07	1.5x10-04
cg18654956		9	Intergenic	Island	52.1 ± 6.2	57.8 ± 7.0	-5.6	7.3x10-07	7.3x10-04
cg05598727		5	Intergenic	Island	26.1 ± 4.8	31.7 ± 6.8	-5.6	6.3x10-06	4.4x10-03
cg22265452		2	Intergenic	Island	66.7 ± 4.8	72.2 ± 4.9	-5.6	7.1x10-08	9.5x10-05
cg24053715		22	Intergenic	Island	12.3 ± 4.6	17.8 ± 7.5	-5.6	6.6x10-05	2.7x10-02
cg02917321		22	Intergenic	S Shore	51.3 ± 5.1	56.8 ± 6.6	-5.5	1.9x10-05	1.1x10-02
cg23448850		7	Intergenic	Open sea	43.6 ± 2.4	49.1 ± 2.1	-5.5	6.5x10-19	4.1x10-15
cg27175024		10	Intergenic	N Shore	32.5 ± 5.2	38.0 ± 5.5	-5.5	1.5x10-04	4.8x10-02
cg20023538		14	Intergenic	Open sea	59.8 ± 5.1	65.3 ± 4.5	-5.4	5.9x10-11	1.4x10-07
cg17758363		20	Intergenic	N Shore	58.2 ± 6.0	63.6 ± 5.5	-5.4	4.2x10-05	1.9x10-02
cg15648188		1	Intergenic	N Shore	76.9 ± 4.7	82.3 ± 3.5	-5.4	1.7x10-09	3.3x10-06
cg03046886		1	Intergenic	Open sea	52.6 ± 5.6	58.0 ± 4.7	-5.4	7.6x10-06	5.1x10-03
cg05893674		3	Intergenic	Island	64.3 ± 7.2	69.6 ± 6.0	-5.3	7.3x10-05	2.9x10-02
cg26046772		7	Intergenic	S Shore	61.5 ± 5.0	66.8 ± 3.9	-5.3	1.8x10-06	1.6x10-03
cg18779296		4	Intergenic	N Shelf	47.6 ± 4.8	52.9 ± 5.6	-5.3	1.9x10-06	1.6x10-03
cg14721981		20	Intergenic	S Shelf	68.4 ± 4.3	73.6 ± 4.2	-5.3	3.5x10-07	3.9x10-04
cg10475928		10	Intergenic	S Shore	49.4 ± 4.9	54.6 ± 5.6	-5.2	7.3x10-06	5.0x10-03
cg13951074		9	Intergenic	Island	9.3 ± 4.5	14.4 ± 7.6	-5.1	1.2x10-05	7.5x10-03
cg04722177		19	Intergenic	Island	41.9 ± 5.1	47.0 ± 4.7	-5.1	4.5x10-05	2.0x10-02
