# Supplementary material for: Sex differences in the genome-wide DNA methylation pattern and impact on gene expression, microRNA levels and insulin secretion in human pancreatic islets
Source: Genome Biol. 2014 Dec 3;15(12):522. doi: 10.1186/s13059-014-0522-z (PMC4256841; doi:10.1186/s13059-014-0522-z)
Supplement: Additional file 3: — Autosomal DNA methylation data ( q <0.05, delta β-value >5%) with higher methylation levels in male compared with female islets. Excel file showing significant DNA methylation sites with FDR less than 5% and absolute sex differences in DNA methylation bigger than 5%. [file 13059_2014_522_MOESM3_ESM.xlsx]

## Sheet: Sheet1
Probe ID	Gene symbol	Chr	Gene region	CpG island region	DNA methylation (%)
					Male mean ± sd	Female mean ± sd	Absolute difference in methylation (males-females)	p-value	q-value
cg12845177	ADAMTS10	19	Body	Island	62.5 ± 6.1	56.2 ± 5.3	6.3	2.7x10-06	2.2x10-03
cg25661931	ADCY5	3	1stExon	Island	65.7 ± 6.1	59.3 ± 6.5	6.4	4.8x10-05	2.1x10-02
cg02518546	AFF3;AFF3	2	Body;Body	Open sea	61.8 ± 5.8	55.4 ± 5.3	6.4	7.6x10-06	5.1x10-03
cg22547286	ALG11;UTP14C	13	3'UTR;Body	Open sea	86.6 ± 1.6	73.2 ± 2.3	13.4	2.6x10-46	1.0x10-41
cg14215472	ANKRD13B	17	Body	Island	27.8 ± 3.9	21.8 ± 5.3	6.0	1.8x10-09	3.5x10-06
cg21101720	ANKRD13B	17	Body	Island	48.6 ± 4.2	38.9 ± 8.6	9.6	3.6x10-11	8.8x10-08
cg04731120	ATAD5	17	TSS1500	N Shore	71.6 ± 2.2	66.0 ± 3.4	5.6	2.2x10-15	9.8x10-12
cg03956243	ATP5G2;ATP5G2	12	3'UTR;3'UTR	Open sea	73.9 ± 7.7	68.6 ± 9.0	5.2	1.1x10-09	2.1x10-06
cg17738213	BCL11A;BCL11A;BCL11A	2	Body;Body;Body	N Shore	57.4 ± 5.5	51.9 ± 7.0	5.5	1.5x10-04	4.9x10-02
cg11598897	C5orf42	5	Body	Island	48.6 ± 5.7	43.6 ± 4.8	5.1	1.1x10-09	2.1x10-06
cg23023870	C5orf42	5	Body	Island	44.3 ± 3.9	39.1 ± 3.3	5.2	8.6x10-13	2.7x10-09
cg17051239	CCDC121;CCDC121;GPN1;GPN1;CCDC121;GPN1	2	Body;Body;TSS1500;TSS1500;Body;TSS1500	Open sea	82.3 ± 2.2	75.1 ± 2.6	7.2	7.1x10-23	6.5x10-19
cg15745973	CCDC121;CCDC121;GPN1;GPN1;CCDC121;GPN1;GPN1;GPN1	2	Body;Body;TSS1500;TSS1500;Body;TSS1500;TSS1500;TSS1500	Open sea	82.6 ± 2.4	76.6 ± 3.3	6.0	2.4x10-15	1.1x10-11
cg15089217	CCDC14	3	3'UTR	Open sea	74.7 ± 4.1	67.7 ± 5.6	6.9	7.5x10-10	1.5x10-06
cg18846889	CCDC85C	14	Body	Open sea	48.0 ± 5.5	41.8 ± 6.4	6.2	3.8x10-05	1.8x10-02
cg03704667	CHTF8;CHTF8;CHTF8;HAS3;CHTF8	16	3'UTR;3'UTR;Body;3'UTR;3'UTR	Open sea	71.7 ± 3.4	66.3 ± 4.4	5.4	4.5x10-10	9.3x10-07
cg15035382	CNTD2	19	3'UTR	Island	79.4 ± 4.1	72.8 ± 6.2	6.6	4.0x10-08	5.8x10-05
cg06363968	COTL1	16	Body	Open sea	58.3 ± 5.6	53.1 ± 5.3	5.2	3.0x10-06	2.4x10-03
cg03738384	COTL1	16	Body	Open sea	57.7 ± 7.9	52.0 ± 9.5	5.7	1.2x10-04	4.2x10-02
cg07339229	DGKI	7	Body	Open sea	67.8 ± 4.7	62.7 ± 5.6	5.1	2.2x10-06	1.9x10-03
cg18382982	DKFZP434L187	15	TSS1500	Island	10.3 ± 3.4	4.1 ± 1.7	6.2	7.3x10-20	5.0x10-16
cg02015053	EIF3J	15	3'UTR	Open sea	58.7 ± 3.9	49.5 ± 5.1	9.2	5.1x10-15	2.1x10-11
cg02556954	ETF1	5	Body	Open sea	65.8 ± 2.3	55.4 ± 4.0	10.4	2.0x10-27	2.4x10-23
cg07387634	F3	1	Body	N Shore	63.0 ± 4.8	57.6 ± 6.5	5.4	1.8x10-05	1.0x10-02
cg12599850	F3	1	Body	N Shore	51.0 ± 5.6	45.5 ± 7.3	5.5	1.6x10-04	4.9x10-02
cg23434592	FAM135B	8	5'UTR	Open sea	60.6 ± 6.8	50.5 ± 7.1	10.2	4.6x10-10	9.5x10-07
cg05116002	FLNB;FLNB;FLNB;FLNB	3	Body;Body;Body;Body	Open sea	50.3 ± 4.9	42.5 ± 4.3	7.8	5.0x10-15	2.1x10-11
cg05377165	FOXN3;FOXN3	14	3'UTR;3'UTR	N Shore	89.7 ± 1.3	84.5 ± 2.4	5.2	2.6x10-21	2.1x10-17
cg02325951	FOXN3;FOXN3	14	Body;Body	N Shelf	77.6 ± 4.1	66.7 ± 3.4	10.9	7.9x10-21	6.1x10-17
cg15714846	FZD5	2	3'UTR	Island	38.1 ± 5.8	33.0 ± 7.1	5.1	8.6x10-05	3.2x10-02
cg25649765	GREB1	2	TSS1500	Open sea	72.6 ± 3.9	63.0 ± 6.0	9.6	3.2x10-16	1.6x10-12
cg11534680	GREB1;GREB1	2	5'UTR;TSS200	Open sea	30.6 ± 5.9	25.1 ± 5.2	5.5	1.1x10-04	3.9x10-02
cg01384111	GREB1;GREB1	2	TSS1500;5'UTR	Open sea	57.2 ± 8.9	48.0 ± 7.9	9.2	6.9x10-06	4.8x10-03
cg14653284	GREB1;GREB1	2	5'UTR;TSS200	Open sea	69.3 ± 8.4	60.0 ± 9.6	9.3	1.1x10-05	7.1x10-03
cg13808071	GREB1;GREB1	2	TSS1500;5'UTR	Open sea	46.2 ± 9.6	34.8 ± 7.0	11.4	1.4x10-07	1.7x10-04
cg03173713	HMGA1;HMGA1;HMGA1;HMGA1;HMGA1;HMGA1	6	3'UTR;3'UTR;3'UTR;3'UTR;3'UTR;3'UTR	N Shelf	77.3 ± 2.9	72.2 ± 3.4	5.1	2.8x10-12	8.2x10-09
cg12073911	HNRNPD;HNRNPD;HNRNPD;HNRNPD	4	Body;Body;Body;Body	Open sea	63.4 ± 4.6	55.4 ± 5.0	8.0	1.4x10-13	4.8x10-10
cg00523012	IER2	19	Body	Island	31.7 ± 6.2	25.3 ± 7.3	6.4	1.5x10-05	8.9x10-03
cg04751089	IRS1	2	3'UTR	N Shelf	41.2 ± 5.1	36.1 ± 4.3	5.1	2.3x10-06	2.0x10-03
cg05263838	IRS1	2	3'UTR	N Shelf	44.8 ± 6.4	36.7 ± 5.9	8.1	3.5x10-08	5.2x10-05
cg11401257	ITPKB	1	TSS200	S Shore	23.8 ± 4.8	18.6 ± 5.5	5.2	3.5x10-07	3.9x10-04
cg09929567	JDP2;JDP2;JDP2;JDP2	14	3'UTR;3'UTR;3'UTR;3'UTR	Open sea	68.5 ± 5.6	63.4 ± 6.2	5.2	5.7x10-05	2.4x10-02
cg23602690	LOC399959	11	Body	Open sea	67.8 ± 6.9	61.4 ± 6.4	6.5	8.0x10-08	1.1x10-04
cg04946709	LOC644649	16	Body	Island	78.9 ± 2.5	73.3 ± 3.5	5.6	1.2x10-13	4.2x10-10
cg21489266	LRRC2;TDGF1	3	5'UTR;TSS200	S Shore	73.5 ± 2.8	67.1 ± 3.4	6.3	6.5x10-16	3.0x10-12
cg10242476	LRRC2;TDGF1;TDGF1	3	5'UTR;1stExon;5'UTR	S Shore	79.1 ± 2.8	67.1 ± 3.2	12.0	1.9x10-33	4.6x10-29
cg24392577	LTBP3;LTBP3;LTBP3	11	Body;Body;Body	N Shore	65.4 ± 4.8	60.1 ± 4.1	5.3	7.0x10-08	9.4x10-05
cg05760951	MGC21881	9	Body	Island	34.2 ± 6.0	27.3 ± 6.4	6.9	6.2x10-07	6.4x10-04
cg10341310	MTFR1;MTFR1;MTFR1	8	Body;Body;1stExon	Open sea	72.2 ± 7.3	60.9 ± 9.3	11.3	2.5x10-18	1.5x10-14
cg11851257	MYST2	17	Body	Open sea	71.5 ± 3.1	63.6 ± 4.5	8.0	7.0x10-17	3.6x10-13
cg09621472	NAA50	3	3'UTR	Open sea	70.8 ± 5.1	55.8 ± 5.5	15.0	3.0x10-20	2.2x10-16
cg06759085	NAB1	2	3'UTR	Open sea	72.9 ± 2.7	66.6 ± 3.7	6.4	2.4x10-15	1.1x10-11
cg24245418	NPY	7	Body	Island	27.5 ± 8.3	21.4 ± 8.6	6.1	2.0x10-05	1.1x10-02
cg13672736	NTNG2	9	Body	N Shelf	90.0 ± 7.2	83.2 ± 14.0	6.8	1.0x10-04	3.6x10-02
cg11841231	PARD3B;PARD3B;PARD3B	2	Body;Body;Body	Open sea	82.3 ± 3.3	73.3 ± 5.1	9.0	6.0x10-17	3.1x10-13
cg16851221	PARD3B;PARD3B;PARD3B	2	Body;Body;Body	Open sea	70.1 ± 10.8	58.7 ± 15.0	11.4	1.6x10-04	4.9x10-02
cg25581330	PDLIM3;PDLIM3	4	Body;Body	Open sea	70.2 ± 5.3	63.9 ± 7.6	6.4	2.1x10-06	1.8x10-03
cg27121959	PGR	11	3'UTR	Open sea	50.9 ± 5.1	45.1 ± 5.8	5.8	2.4x10-07	2.7x10-04
cg06436185	PRKAG2;PRKAG2	7	Body;Body	Open sea	58.9 ± 7.1	52.7 ± 7.2	6.2	5.8x10-05	2.4x10-02
cg04981952	PRKRIR	11	3'UTR	Open sea	75.4 ± 2.4	65.9 ± 3.3	9.6	1.6x10-26	1.9x10-22
cg24453580	PRPH	12	Body	Island	28.7 ± 7.0	19.9 ± 8.5	8.9	5.2x10-08	7.2x10-05
cg02987832	PSMA6;PSMA6	14	1stExon;5'UTR	Island	15.0 ± 1.8	8.3 ± 1.5	6.7	3.1x10-34	7.7x10-30
cg12019814	RAD21	8	Body	Open sea	69.1 ± 2.4	60.4 ± 3.1	8.7	6.9x10-25	7.2x10-21
cg15011775	RARB;RARB	3	5'UTR;Body	Open sea	69.6 ± 4.0	59.8 ± 5.1	9.8	8.9x10-18	5.1x10-14
cg00351283	RBMXL1;CCBL2;CCBL2;RBMXL1	1	Body;Body;5'UTR;Body	Open sea	68.7 ± 4.3	59.8 ± 5.2	9.0	2.2x10-21	1.8x10-17
cg19250002	RIMBP3	22	1stExon	Island	23.6 ± 6.1	17.8 ± 5.0	5.8	2.2x10-06	1.9x10-03
cg25294185	RNASEH2C	11	Body	Island	16.4 ± 3.6	7.2 ± 1.7	9.2	2.5x10-30	4.0x10-26
cg15373782	RPH3AL	17	Body	N Shore	70.7 ± 6.3	63.7 ± 8.5	7.0	2.5x10-08	3.8x10-05
cg27173677	RPH3AL	17	Body	N Shore	90.8 ± 4.4	83.2 ± 7.3	7.6	2.0x10-12	6.2x10-09
cg09579413	RUSC1;FDPS;FDPS;RUSC1;FDPS	1	TSS1500;Body;Body;TSS1500;Body	N Shore	74.2 ± 2.4	68.0 ± 3.5	6.2	3.2x10-18	1.9x10-14
cg15299233	SCAMP2	15	Body	N Shelf	64.9 ± 5.0	58.8 ± 6.9	6.2	1.0x10-06	9.7x10-04
cg14886300	SCIN;SCIN	7	Body;5'UTR	Open sea	61.3 ± 2.4	54.6 ± 1.9	6.7	2.7x10-26	3.1x10-22
cg14494721	SLC26A10	12	TSS200	Island	42.0 ± 6.6	36.4 ± 7.6	5.6	1.3x10-04	4.3x10-02
cg04963424	SLC26A10	12	TSS200	Island	47.1 ± 6.5	40.9 ± 7.6	6.2	1.1x10-04	3.7x10-02
cg25701710	STK24;STK24	13	Body;Body	Island	84.5 ± 2.4	79.4 ± 2.6	5.1	8.2x10-17	4.2x10-13
cg24056269	STK24;STK24	13	Body;Body	Open sea	70.5 ± 2.9	63.3 ± 3.5	7.2	1.9x10-17	1.0x10-13
cg19292611	TFDP1;TFDP1	13	Body;Body	N Shore	94.9 ± 0.9	88.5 ± 3.4	6.4	6.0x10-31	1.1x10-26
cg26355737	TFDP1;TFDP1	13	Body;Body	N Shore	84.0 ± 1.6	77.4 ± 2.9	6.5	3.9x10-23	3.7x10-19
cg04455759	TIMM8B;SDHD;TIMM8B	11	Body;TSS1500;Body	N Shore	87.2 ± 1.5	81.1 ± 3.2	6.1	1.3x10-21	1.1x10-17
cg15756407	TIMM8B;SDHD;TIMM8B	11	Body;TSS1500;Body	N Shore	71.3 ± 2.9	59.5 ± 4.1	11.7	3.8x10-28	4.9x10-24
cg01181681	TLR5	1	TSS1500	S Shore	57.5 ± 5.4	51.3 ± 6.2	6.2	1.1x10-05	6.7x10-03
cg01333028	TMEM131	2	Body	Open sea	79.1 ± 2.3	73.1 ± 2.6	6.1	9.7x10-23	8.6x10-19
cg27137258	TMPRSS8	16	TSS200	Island	46.2 ± 7.5	39.2 ± 7.2	7.0	3.9x10-05	1.8x10-02
cg01006802	TMPRSS8	16	TSS200	Island	36.9 ± 8.5	29.3 ± 7.3	7.7	2.2x10-05	1.2x10-02
cg07645761	TMPRSS8	16	Body	N Shore	55.1 ± 8.5	46.4 ± 7.1	8.7	1.7x10-06	1.5x10-03
cg02798874	TRPV1;TRPV1;TRPV1;TRPV1	17	3'UTR;3'UTR;3'UTR;3'UTR	Open sea	70.7 ± 3.0	61.4 ± 4.9	9.3	2.8x10-19	1.8x10-15
cg23514619	TTBK1	6	Body	Island	29.3 ± 6.1	23.0 ± 6.2	6.3	2.3x10-05	1.2x10-02
cg10274682	TUBB4;MIR220B	19	Body;Body	Island	64.1 ± 3.8	57.2 ± 4.1	6.9	3.7x10-14	1.4x10-10
cg07159114	TULP4;TULP4	6	Body;Body	Open sea	71.5 ± 5.9	65.7 ± 7.6	5.8	5.0x10-05	2.2x10-02
cg10631453	UBE2QP1	15	Body	Island	10.7 ± 3.5	5.3 ± 1.7	5.3	6.4x10-16	3.0x10-12
cg13150977	UBE2QP1	15	TSS200	Island	19.9 ± 3.6	14.5 ± 2.9	5.3	4.0x10-12	1.2x10-08
cg25304146	WBP11P1	18	Body	Open sea	69.3 ± 4.2	61.7 ± 5.8	7.7	6.0x10-16	2.9x10-12
cg06310022	ZBTB20;ZBTB20;ZBTB20;ZBTB20;ZBTB20;ZBTB20;ZBTB20	3	5'UTR;5'UTR;5'UTR;5'UTR;5'UTR;Body;5'UTR	Open sea	73.9 ± 4.0	66.4 ± 6.5	7.5	6.2x10-19	3.9x10-15
cg12406559	ZNF532;ZNF532	18	1stExon;5'UTR	N Shore	59.6 ± 5.8	52.6 ± 8.3	7.0	1.2x10-07	1.5x10-04
cg12184120	ZNF607	19	3'UTR	Open sea	81.9 ± 2.0	76.0 ± 4.5	5.9	1.5x10-15	6.8x10-12
cg15074092		1	Intergenic	Open sea	91.0 ± 2.0	85.8 ± 1.7	5.1	3.9x10-24	3.9x10-20
cg08721112		1	Intergenic	S Shore	58.6 ± 4.0	53.4 ± 3.9	5.2	4.3x10-07	4.6x10-04
cg19198054		15	Intergenic	Open sea	70.4 ± 4.0	65.1 ± 5.8	5.3	6.1x10-07	6.3x10-04
cg14881054		7	Intergenic	Open sea	65.0 ± 7.1	59.7 ± 9.3	5.3	2.6x10-07	3.0x10-04
cg24126849		4	Intergenic	N Shore	76.1 ± 6.0	70.7 ± 6.8	5.4	6.2x10-06	4.3x10-03
cg18281955		4	Intergenic	Open sea	51.1 ± 5.5	45.6 ± 6.1	5.5	1.3x10-06	1.2x10-03
cg26067569		2	Intergenic	S Shore	78.0 ± 2.0	72.6 ± 2.8	5.5	5.7x10-16	2.7x10-12
cg17434634		19	Intergenic	Island	23.0 ± 5.9	17.2 ± 4.5	5.8	2.2x10-06	1.9x10-03
cg04605287		1	Intergenic	N Shore	41.4 ± 6.8	35.6 ± 8.1	5.8	1.3x10-04	4.4x10-02
cg19153883		7	Intergenic	Open sea	83.3 ± 5.4	77.5 ± 5.2	5.8	1.9x10-13	6.4x10-10
cg09998597		7	Intergenic	Island	60.4 ± 3.7	54.6 ± 5.5	5.9	1.4x10-11	3.6x10-08
cg08257212		12	Intergenic	Open sea	72.1 ± 4.3	66.2 ± 5.8	5.9	2.0x10-10	4.5x10-07
cg06098368		7	Intergenic	Island	20.2 ± 8.7	14.3 ± 4.9	5.9	8.5x10-05	3.2x10-02
cg01072076		5	Intergenic	Island	47.9 ± 7.2	41.9 ± 8.9	6.0	7.0x10-05	2.8x10-02
cg12587985		7	Intergenic	Open sea	80.3 ± 3.5	74.3 ± 6.8	6.0	1.6x10-06	1.5x10-03
cg20810195		1	Intergenic	Open sea	73.6 ± 4.9	67.4 ± 4.3	6.1	2.7x10-07	3.1x10-04
cg09975397		11	Intergenic	Open sea	69.0 ± 5.5	62.9 ± 4.8	6.2	4.5x10-06	3.4x10-03
cg18489034		11	Intergenic	Open sea	61.0 ± 5.9	54.6 ± 5.9	6.4	2.4x10-05	1.3x10-02
cg17886715		1	Intergenic	S Shore	71.5 ± 2.9	65.1 ± 3.2	6.4	2.3x10-14	8.9x10-11
cg08151623		16	Intergenic	Island	31.6 ± 5.9	25.2 ± 4.7	6.4	4.8x10-09	8.4x10-06
cg09513416		6	Intergenic	Open sea	74.8 ± 2.7	68.3 ± 3.9	6.6	6.4x10-14	2.4x10-10
cg16945633		12	Intergenic	S Shore	62.7 ± 6.8	56.1 ± 5.9	6.6	1.3x10-06	1.2x10-03
cg02532518		16	Intergenic	S Shore	36.9 ± 6.4	30.2 ± 6.6	6.7	5.7x10-07	5.9x10-04
cg26095395		4	Intergenic	Island	50.4 ± 5.2	43.7 ± 6.4	6.8	8.3x10-08	1.1x10-04
cg24335070		2	Intergenic	Open sea	29.3 ± 6.8	22.5 ± 6.3	6.8	1.4x10-05	8.5x10-03
cg03618918		1	Intergenic	Open sea	69.9 ± 2.7	63.1 ± 3.4	6.8	1.7x10-17	9.4x10-14
cg13630944		10	Intergenic	Open sea	72.7 ± 2.5	65.8 ± 4.0	6.9	2.1x10-17	1.2x10-13
cg11388673		8	Intergenic	Island	85.0 ± 4.7	77.7 ± 5.1	7.3	2.7x10-08	4.1x10-05
cg00329052		4	Intergenic	S Shelf	72.9 ± 5.3	65.6 ± 6.9	7.3	5.7x10-07	5.9x10-04
cg20746702		1	Intergenic	Open sea	61.6 ± 7.3	54.3 ± 5.6	7.3	2.5x10-10	5.5x10-07
cg02805465		12	Intergenic	Open sea	61.2 ± 3.5	53.7 ± 4.2	7.5	1.7x10-14	6.6x10-11
cg15192736		22	Intergenic	Island	74.2 ± 7.4	66.4 ± 6.7	7.7	3.8x10-06	2.9x10-03
cg02530860		8	Intergenic	Island	60.0 ± 7.2	52.2 ± 6.2	7.8	1.4x10-05	8.1x10-03
cg13578160		7	Intergenic	Open sea	36.3 ± 8.0	28.3 ± 7.1	8.0	8.3x10-07	8.2x10-04
cg22542685		17	Intergenic	N Shore	75.7 ± 2.3	67.6 ± 3.2	8.1	4.8x10-24	4.6x10-20
cg05132077		22	Intergenic	S Shore	54.1 ± 9.0	46.0 ± 7.7	8.2	2.6x10-06	2.1x10-03
cg20248611		12	Intergenic	Island	27.0 ± 5.1	18.8 ± 4.5	8.2	4.8x10-12	1.4x10-08
cg03894796		8	Intergenic	Island	40.9 ± 7.9	32.6 ± 6.3	8.2	3.1x10-07	3.5x10-04
cg04972766		5	Intergenic	S Shore	61.3 ± 2.7	52.8 ± 3.5	8.5	2.0x10-21	1.7x10-17
cg03190578		3	Intergenic	N Shelf	87.5 ± 1.3	78.7 ± 6.4	8.8	1.1x10-18	6.5x10-15
cg22454564		20	Intergenic	N Shore	50.9 ± 7.4	42.1 ± 7.3	8.8	4.5x10-09	8.0x10-06
cg21148594		14	Intergenic	Open sea	68.8 ± 2.9	59.9 ± 4.1	8.9	3.4x10-20	2.4x10-16
cg05237260		9	Intergenic	Island	35.4 ± 7.4	25.9 ± 6.6	9.5	1.7x10-08	2.6x10-05
cg15817705		1	Intergenic	S Shore	76.7 ± 3.2	67.2 ± 4.8	9.5	4.5x10-19	3.0x10-15
cg27462519		16	Intergenic	Island	57.9 ± 6.9	48.4 ± 6.3	9.5	3.4x10-09	6.1x10-06
cg03151810		8	Intergenic	Island	78.2 ± 6.1	68.7 ± 7.2	9.5	4.4x10-08	6.3x10-05
cg07381872		1	Intergenic	Open sea	68.6 ± 5.1	59.1 ± 7.2	9.5	1.2x10-14	5.0x10-11
cg13777798		10	Intergenic	Open sea	73.5 ± 9.2	63.0 ± 9.5	10.5	9.5x10-07	9.1x10-04
cg00500229		1	Intergenic	Island	25.0 ± 3.0	14.4 ± 2.6	10.6	1.1x10-30	1.8x10-26
cg11240062		8	Intergenic	Island	44.1 ± 8.2	33.4 ± 9.5	10.7	4.9x10-08	6.9x10-05
cg12691488		1	Intergenic	Island	34.2 ± 3.1	20.7 ± 4.0	13.5	3.9x10-30	6.2x10-26
cg24925741		1	Intergenic	N Shore	22.3 ± 17.5	8.5 ± 10.1	13.8	8.5x10-05	3.2x10-02
cg27540865		1	Intergenic	Island	36.5 ± 3.3	9.5 ± 4.8	27.0	2.0x10-41	6.8x10-37
