# Supplementary material for: Sex differences in the genome-wide DNA methylation pattern and impact on gene expression, microRNA levels and insulin secretion in human pancreatic islets
Source: Genome Biol. 2014 Dec 3;15(12):522. doi: 10.1186/s13059-014-0522-z (PMC4256841; doi:10.1186/s13059-014-0522-z)
Supplement: Additional file 4: — X chromosome DNA methylation data ( q <0.05, delta β-value >5%) with higher methylation levels in female compared with male islets. Excel file showing significant DNA methylation sites with FDR less than 5% and absolute sex differences in DNA methylation bigger than 5%. [file 13059_2014_522_MOESM4_ESM.xlsx]

## Sheet: Sheet1
Probe ID	Gene symbol	Chr	Gene region	CpG island region	DNA methylation (%)
					Male mean ± sd	Female mean ± sd	Absolute difference in methylation (males-females)	p-value	q-value
cg01717812	ABCB7	X	TSS200	Open sea	8.4 ± 1.0	36.5 ± 3.8	-28.2	7.4x10-69	5.1x10-68
cg20972834	ABCB7	X	Body	Open sea	4.8 ± 1.0	32.1 ± 2.8	-27.3	1.0x10-74	1.1x10-73
cg16227775	ABCB7	X	TSS200	Open sea	12.1 ± 1.8	32.3 ± 3.9	-20.2	7.0x10-51	2.2x10-50
cg11340371	ABCB7	X	TSS200	Open sea	12.2 ± 2.7	31.4 ± 3.8	-19.1	1.1x10-43	3.0x10-43
cg23279136	ABCB7	X	1stExon	Open sea	6.0 ± 0.8	24.1 ± 3.1	-18.1	1.3x10-63	7.0x10-63
cg27419400	ABCB7	X	TSS200	Open sea	12.7 ± 2.1	30.1 ± 3.1	-17.4	3.3x10-48	1.0x10-47
cg19855812	ABCB7	X	1stExon	Open sea	4.7 ± 0.7	21.0 ± 3.6	-16.3	3.4x10-56	1.3x10-55
cg21131239	ABCB7	X	TSS1500	Open sea	52.9 ± 4.6	66.1 ± 3.3	-13.3	6.4x10-26	1.2x10-25
cg05748796	ACE2	X	5'UTR	Open sea	32.6 ± 4.3	39.6 ± 4.3	-7.0	1.3x10-13	1.9x10-13
cg17396400	ACOT9;ACOT9	X	TSS200;TSS200	Island	4.4 ± 0.8	45.5 ± 3.6	-41.0	5.0x10-81	1.2x10-79
cg16680922	ACOT9;ACOT9	X	TSS200;TSS200	Island	3.9 ± 0.9	37.5 ± 3.0	-33.6	5.4x10-74	5.6x10-73
cg04292836	ACOT9;ACOT9	X	TSS200;TSS200	Island	3.8 ± 0.7	35.6 ± 4.6	-31.8	3.5x10-70	2.6x10-69
cg12543132	ACOT9;ACOT9	X	TSS1500;TSS1500	S Shore	11.4 ± 1.6	41.9 ± 3.2	-30.5	1.1x10-70	8.4x10-70
cg24123780	ACOT9;ACOT9	X	TSS1500;TSS1500	S Shore	9.6 ± 1.2	36.9 ± 2.8	-27.3	3.4x10-73	3.3x10-72
cg26207017	ACOT9;ACOT9	X	TSS200;TSS200	Island	8.5 ± 1.1	33.4 ± 2.7	-24.8	9.9x10-70	7.2x10-69
cg14196261	ACOT9;ACOT9	X	TSS200;TSS200	Island	12.4 ± 1.6	34.6 ± 3.4	-22.2	7.5x10-59	3.1x10-58
cg24547622	ACOT9;ACOT9	X	TSS1500;TSS1500	S Shore	3.1 ± 0.5	25.1 ± 2.6	-22.0	4.2x10-74	4.4x10-73
cg13984511	ACOT9;ACOT9	X	Body;Body	N Shore	30.0 ± 6.2	51.3 ± 4.5	-21.3	2.5x10-32	5.1x10-32
cg10293293	ACOT9;ACOT9	X	Body;Body	Island	19.5 ± 4.8	39.9 ± 6.0	-20.4	3.9x10-31	7.9x10-31
cg09061583	ACOT9;ACOT9	X	TSS200;TSS200	Island	4.1 ± 0.9	18.3 ± 4.1	-14.2	2.3x10-51	7.4x10-51
cg12166502	ACOT9;ACOT9;ACOT9;ACOT9	X	5'UTR;1stExon;5'UTR;1stExon	Island	2.8 ± 0.8	39.3 ± 3.4	-36.5	6.9x10-80	1.4x10-78
cg25251019	ACRC;BCYRN1	X	TSS200;Body	N Shore	72.0 ± 3.9	79.0 ± 2.5	-7.0	5.3x10-20	8.6x10-20
cg26119746	ACSL4;ACSL4	X	TSS1500;TSS1500	Island	7.0 ± 1.1	50.7 ± 3.5	-43.7	7.6x10-84	2.9x10-82
cg08855111	ACSL4;ACSL4	X	5'UTR;5'UTR	Island	12.4 ± 2.1	53.6 ± 4.8	-41.1	1.1x10-67	7.1x10-67
cg09091181	ACSL4;ACSL4	X	TSS200;TSS200	Island	2.9 ± 0.5	43.0 ± 2.5	-40.1	4.6x10-87	3.7x10-85
cg15536552	ACSL4;ACSL4	X	5'UTR;5'UTR	N Shore	9.1 ± 1.2	49.1 ± 3.1	-39.9	2.5x10-84	1.1x10-82
cg06822229	ACSL4;ACSL4	X	TSS1500;TSS1500	Island	9.0 ± 1.2	48.7 ± 3.5	-39.7	2.4x10-78	4.0x10-77
cg19635884	ACSL4;ACSL4	X	TSS1500;TSS1500	Island	3.1 ± 0.7	39.7 ± 3.3	-36.6	1.2x10-72	1.1x10-71
cg20767561	ACSL4;ACSL4	X	TSS200;TSS200	Island	2.2 ± 0.6	38.5 ± 4.2	-36.3	2.2x10-68	1.4x10-67
cg05441864	ACSL4;ACSL4	X	TSS1500;TSS1500	Island	11.2 ± 1.7	45.1 ± 3.8	-33.9	5.5x10-69	3.9x10-68
cg11072201	ACSL4;ACSL4	X	5'UTR;5'UTR	Island	9.1 ± 1.7	41.1 ± 3.5	-32.1	1.9x10-64	1.0x10-63
cg14457256	ACSL4;ACSL4	X	TSS1500;TSS1500	S Shore	59.3 ± 3.5	67.3 ± 3.1	-8.0	3.9x10-17	6.0x10-17
cg10721440	ACSL4;ACSL4;ACSL4;ACSL4	X	1stExon;5'UTR;1stExon;5'UTR	Island	3.4 ± 0.4	38.2 ± 4.1	-34.8	5.1x10-83	1.7x10-81
cg16357225	AFF2;AFF2;AFF2;AFF2;AFF2	X	TSS200;TSS200;TSS200;TSS200;TSS200	N Shore	16.2 ± 3.8	64.1 ± 4.4	-47.9	6.4x10-61	2.9x10-60
cg08980509	AFF2;AFF2;AFF2;AFF2;AFF2	X	TSS200;TSS200;TSS200;TSS200;TSS200	Island	5.5 ± 1.1	50.3 ± 2.7	-44.8	8.7x10-78	1.3x10-76
cg25587058	AFF2;AFF2;AFF2;AFF2;AFF2	X	TSS1500;TSS1500;TSS1500;TSS1500;TSS1500	Island	12.1 ± 2.3	52.3 ± 2.8	-40.2	1.2x10-73	1.2x10-72
cg17238522	AFF2;AFF2;AFF2;AFF2;AFF2	X	Body;Body;Body;Body;Body	Island	15.8 ± 1.9	52.4 ± 3.4	-36.5	1.3x10-72	1.2x10-71
cg01398912	AFF2;AFF2;AFF2;AFF2;AFF2	X	Body;Body;Body;Body;Body	Island	10.7 ± 1.4	43.1 ± 2.6	-32.5	2.3x10-77	3.4x10-76
cg20321768	AFF2;AFF2;AFF2;AFF2;AFF2	X	TSS1500;TSS1500;TSS1500;TSS1500;TSS1500	Island	18.8 ± 2.1	50.7 ± 4.5	-31.9	5.2x10-65	2.9x10-64
cg06174815	AFF2;AFF2;AFF2;AFF2;AFF2	X	TSS200;TSS200;TSS200;TSS200;TSS200	N Shore	11.0 ± 2.0	42.9 ± 3.3	-31.9	3.2x10-61	1.5x10-60
cg27198824	AFF2;AFF2;AFF2;AFF2;AFF2	X	Body;Body;Body;Body;Body	Island	8.4 ± 1.5	40.0 ± 3.4	-31.6	1.9x10-69	1.4x10-68
cg01353788	AFF2;AFF2;AFF2;AFF2;AFF2	X	TSS200;TSS200;TSS200;TSS200;TSS200	Island	5.1 ± 0.8	35.8 ± 3.9	-30.6	1.1x10-71	9.2x10-71
cg01462040	AFF2;AFF2;AFF2;AFF2;AFF2	X	TSS200;TSS200;TSS200;TSS200;TSS200	Island	8.0 ± 0.8	38.1 ± 4.0	-30.1	5.1x10-73	4.8x10-72
cg03424637	AFF2;AFF2;AFF2;AFF2;AFF2	X	Body;Body;Body;Body;Body	Island	12.0 ± 1.7	39.8 ± 4.3	-27.7	2.3x10-62	1.1x10-61
cg15831456	AFF2;AFF2;AFF2;AFF2;AFF2	X	Body;Body;Body;Body;Body	S Shore	17.8 ± 12.3	42.4 ± 2.8	-24.6	2.5x10-20	4.1x10-20
cg13928116	AFF2;AFF2;AFF2;AFF2;AFF2	X	TSS200;TSS200;TSS200;TSS200;TSS200	Island	16.6 ± 2.7	38.4 ± 3.9	-21.8	4.7x10-50	1.5x10-49
cg12622039	AFF2;AFF2;AFF2;AFF2;AFF2	X	Body;Body;Body;Body;Body	S Shore	48.7 ± 3.4	57.3 ± 5.4	-8.6	7.8x10-16	1.2x10-15
cg05806018	AFF2;AFF2;AFF2;AFF2;AFF2;AFF2;AFF2;AFF2;AFF2;AFF2	X	1stExon;1stExon;5'UTR;5'UTR;5'UTR;5'UTR;1stExon;5'UTR;1stExon;1stExon	Island	5.8 ± 0.9	58.2 ± 2.7	-52.4	4.5x10-86	2.8x10-84
cg19060387	AIFM1;AIFM1;AIFM1;AIFM1	X	TSS200;TSS200;TSS200;TSS200	Island	3.2 ± 0.4	44.3 ± 1.5	-41.0	5.1x10-95	4.8x10-92
cg27519679	AIFM1;AIFM1;AIFM1;AIFM1	X	1stExon;1stExon;1stExon;1stExon	Island	6.4 ± 1.1	44.3 ± 3.0	-37.9	3.4x10-77	4.8x10-76
cg21046413	AIFM1;AIFM1;AIFM1;AIFM1	X	Body;Body;Body;Body	N Shore	8.9 ± 1.4	46.3 ± 3.6	-37.4	2.5x10-79	4.6x10-78
cg25317260	AIFM1;AIFM1;AIFM1;AIFM1	X	TSS1500;TSS1500;TSS1500;TSS1500	Island	10.0 ± 1.7	43.1 ± 3.7	-33.2	3.9x10-68	2.5x10-67
cg05045028	AIFM1;AIFM1;AIFM1;AIFM1	X	TSS200;TSS200;TSS200;TSS200	Island	4.1 ± 0.5	26.4 ± 3.1	-22.3	5.1x10-73	4.8x10-72
cg01913024	AIFM1;AIFM1;AIFM1;AIFM1	X	TSS1500;TSS1500;TSS1500;TSS1500	S Shore	5.4 ± 1.2	27.7 ± 3.7	-22.3	1.9x10-64	1.1x10-63
cg15769969	AIFM1;AIFM1;AIFM1;AIFM1	X	TSS200;TSS200;TSS200;TSS200	Island	4.3 ± 0.8	25.4 ± 3.4	-21.1	2.7x10-63	1.4x10-62
cg06252876	AIFM1;AIFM1;AIFM1;AIFM1	X	TSS200;TSS200;TSS200;TSS200	Island	3.4 ± 0.5	23.2 ± 2.7	-19.7	1.7x10-72	1.5x10-71
cg11633086	AIFM1;AIFM1;AIFM1;AIFM1	X	TSS200;TSS200;TSS200;TSS200	Island	6.5 ± 0.7	24.0 ± 2.8	-17.5	2.7x10-64	1.4x10-63
cg00213805	AIFM1;AIFM1;AIFM1;AIFM1	X	TSS1500;TSS1500;TSS1500;TSS1500	Island	8.0 ± 1.1	22.9 ± 3.0	-14.9	3.9x10-55	1.4x10-54
cg02184147	AIFM1;AIFM1;AIFM1;AIFM1	X	TSS1500;TSS1500;TSS1500;TSS1500	S Shore	63.3 ± 4.7	68.5 ± 3.8	-5.1	2.0x10-07	2.5x10-07
cg07393670	AIFM1;AIFM1;AIFM1;AIFM1;AIFM1;AIFM1;AIFM1;AIFM1	X	5'UTR;5'UTR;5'UTR;1stExon;1stExon;5'UTR;1stExon;1stExon	Island	6.1 ± 1.3	49.9 ± 2.0	-43.7	3.7x10-83	1.3x10-81
cg19736647	AIFM1;AIFM1;AIFM1;AIFM1;AIFM1;AIFM1;AIFM1;AIFM1	X	5'UTR;5'UTR;5'UTR;1stExon;1stExon;5'UTR;1stExon;1stExon	Island	6.7 ± 1.3	40.6 ± 3.5	-33.9	1.6x10-72	1.5x10-71
cg22725940	AKAP14;AKAP14;AKAP14	X	TSS1500;TSS1500;TSS1500	Open sea	28.9 ± 3.8	34.0 ± 3.7	-5.1	4.6x10-07	5.8x10-07
cg14590681	ALG13;ALG13;ALG13;ALG13;ALG13;ALG13;ALG13;ALG13;ALG13;ALG13;ALG13;ALG13	X	Body;Body;Body;Body;Body;Body;Body;Body;Body;Body;Body;Body	Island	8.1 ± 1.3	31.4 ± 6.3	-23.2	4.9x10-55	1.8x10-54
cg19963797	ALG13;ALG13;ALG13;ALG13;ALG13;ALG13;ALG13;ALG13;ALG13;ALG13;ALG13;ALG13	X	TSS1500;1stExon;Body;1stExon;Body;Body;1stExon;Body;Body;1stExon;Body;Body	Island	6.0 ± 0.9	20.9 ± 6.3	-14.9	4.1x10-38	9.7x10-38
cg14233872	ALG13;ALG13;ALG13;ALG13;ALG13;ALG13;ALG13;ALG13;ALG13;ALG13;ALG13;ALG13	X	Body;Body;Body;Body;Body;Body;Body;Body;Body;Body;Body;Body	S Shore	10.8 ± 1.7	22.8 ± 4.7	-12.0	5.2x10-32	1.1x10-31
cg11152528	ALG13;ALG13;ALG13;ALG13;ALG13;ALG13;ALG13;ALG13;ALG13;ALG13;ALG13;ALG13	X	Body;Body;Body;Body;Body;Body;Body;Body;Body;Body;Body;Body	Island	17.9 ± 2.0	29.2 ± 5.5	-11.3	1.5x10-26	2.8x10-26
cg16200513	ALG13;ALG13;ALG13;ALG13;ALG13;ALG13;ALG13;ALG13;ALG13;ALG13;ALG13;ALG13	X	Body;Body;Body;Body;Body;Body;Body;Body;Body;Body;Body;Body	Island	8.4 ± 1.0	15.3 ± 3.7	-6.9	5.6x10-24	9.8x10-24
cg15612444	ALG13;ALG13;ALG13;ALG13;ALG13;ALG13;ALG13;ALG13;ALG13;ALG13;ALG13;ALG13;ALG13;ALG13;ALG13;ALG13	X	TSS1500;TSS200;1stExon;5'UTR;TSS200;1stExon;TSS200;Body;5'UTR;1stExon;5'UTR;1stExon;TSS200;TSS200;Body;5'UTR	Island	5.5 ± 0.7	20.2 ± 5.2	-14.7	5.1x10-44	1.4x10-43
cg12128683	ALG13;ALG13;ALG13;ALG13;ALG13;ALG13;ALG13;ALG13;ALG13;ALG13;ALG13;ALG13;ALG13;ALG13;ALG13;ALG13	X	TSS1500;1stExon;5'UTR;Body;1stExon;Body;Body;5'UTR;1stExon;Body;5'UTR;Body;1stExon;Body;Body;5'UTR	Island	2.8 ± 0.5	17.0 ± 6.3	-14.2	6.6x10-42	1.7x10-41
cg05551025	ALG13;ALG13;ALG13;ALG13;ALG13;ALG13;ALG13;ALG13;ALG13;ALG13;ALG13;ALG13;ALG13;ALG13;ALG13;ALG13	X	TSS1500;TSS200;1stExon;5'UTR;TSS200;1stExon;TSS200;Body;5'UTR;1stExon;5'UTR;1stExon;TSS200;TSS200;Body;5'UTR	N Shore	5.6 ± 1.2	16.2 ± 5.0	-10.5	4.4x10-31	8.8x10-31
cg08479532	AMMECR1;AMMECR1;AMMECR1	X	Body;Body;Body	Island	7.5 ± 1.4	53.2 ± 2.5	-45.7	3.2x10-84	1.3x10-82
cg12576145	AMMECR1;AMMECR1;AMMECR1	X	Body;Body;Body	Island	11.5 ± 1.9	56.7 ± 4.1	-45.2	3.3x10-71	2.7x10-70
cg20208613	AMMECR1;AMMECR1;AMMECR1	X	5'UTR;1stExon;1stExon	Island	3.3 ± 0.5	48.3 ± 1.8	-45.0	1.5x10-97	4.1x10-94
cg15802548	AMMECR1;AMMECR1;AMMECR1	X	5'UTR;TSS1500;TSS1500	S Shore	7.3 ± 1.1	45.9 ± 3.3	-38.6	2.9x10-80	6.2x10-79
cg13680016	AMMECR1;AMMECR1;AMMECR1	X	5'UTR;TSS200;TSS200	S Shore	6.4 ± 1.0	41.8 ± 3.7	-35.5	4.3x10-75	4.9x10-74
cg05782651	AMMECR1;AMMECR1;AMMECR1	X	5'UTR;TSS1500;TSS1500	S Shore	11.0 ± 2.4	32.0 ± 4.9	-21.0	2.4x10-46	6.9x10-46
cg00279797	AMMECR1;AMMECR1;AMMECR1	X	5'UTR;TSS1500;TSS1500	S Shore	10.0 ± 1.7	29.5 ± 4.8	-19.4	2.7x10-51	8.7x10-51
cg13208429	AMMECR1;AMMECR1;AMMECR1	X	5'UTR;TSS200;TSS200	Island	5.9 ± 0.7	24.9 ± 4.7	-19.1	2.0x10-59	8.6x10-59
cg04424654	AMMECR1;AMMECR1;AMMECR1	X	5'UTR;TSS200;TSS200	Island	5.1 ± 1.1	23.9 ± 4.4	-18.8	5.6x10-51	1.8x10-50
cg17959735	AMMECR1;AMMECR1;AMMECR1	X	5'UTR;TSS200;TSS200	Island	4.9 ± 0.7	23.1 ± 3.7	-18.2	1.8x10-60	7.9x10-60
cg10978884	AMMECR1;AMMECR1;AMMECR1	X	5'UTR;TSS200;TSS200	Island	4.4 ± 0.6	20.8 ± 4.9	-16.4	1.7x10-55	6.2x10-55
cg21597797	AMMECR1;AMMECR1;AMMECR1	X	5'UTR;TSS200;TSS200	Island	5.4 ± 0.9	20.4 ± 3.4	-15.0	4.4x10-51	1.4x10-50
cg00402910	AMMECR1;AMMECR1;AMMECR1	X	5'UTR;1stExon;1stExon	Island	14.5 ± 2.4	23.4 ± 4.1	-8.9	1.8x10-22	3.1x10-22
cg20522409	AMMECR1;RGAG1	X	5'UTR;TSS1500	Open sea	18.9 ± 2.3	39.4 ± 3.2	-20.5	4.7x10-50	1.5x10-49
cg19846758	AMMECR1;RGAG1	X	5'UTR;TSS1500	Open sea	13.3 ± 2.2	24.9 ± 3.2	-11.6	8.4x10-38	2.0x10-37
cg02583883	AMOT	X	5'UTR	N Shore	14.5 ± 2.6	34.7 ± 6.4	-20.2	1.2x10-36	2.7x10-36
cg27581839	AMOT	X	5'UTR	Island	4.8 ± 0.8	18.5 ± 4.6	-13.7	2.9x10-45	7.9x10-45
cg17380767	AMOT	X	TSS1500	S Shore	8.1 ± 2.2	17.0 ± 4.3	-8.9	3.5x10-26	6.4x10-26
cg24507210	AMOT	X	TSS1500	Island	6.2 ± 1.0	15.0 ± 3.5	-8.7	2.3x10-34	5.0x10-34
cg15670241	AMOT;AMOT	X	1stExon;5'UTR	Island	9.6 ± 1.5	30.9 ± 6.9	-21.3	2.7x10-44	7.2x10-44
cg01342901	ANKRD58	X	1stExon	Island	10.7 ± 2.2	54.1 ± 4.5	-43.4	8.8x10-70	6.4x10-69
cg19860695	ANKRD58	X	1stExon	Island	7.4 ± 2.0	44.4 ± 4.3	-37.0	4.4x10-61	2.0x10-60
cg27296089	ANKRD58	X	TSS1500	Island	6.5 ± 1.1	32.0 ± 4.8	-25.5	6.3x10-60	2.8x10-59
cg11771863	ANKRD58	X	1stExon	Island	26.5 ± 4.0	44.4 ± 3.9	-17.9	9.2x10-35	2.0x10-34
cg27248583	ANKRD58	X	TSS200	Island	9.3 ± 1.7	25.5 ± 3.2	-16.2	1.7x10-49	5.3x10-49
cg15529344	ANKRD58	X	TSS1500	Island	24.9 ± 4.2	40.5 ± 3.8	-15.5	1.7x10-34	3.8x10-34
cg13217333	ANKRD58	X	TSS1500	Island	19.0 ± 3.4	33.3 ± 3.8	-14.4	7.1x10-33	1.5x10-32
cg06945800	ANKRD58;ANKRD58	X	1stExon;5'UTR	Island	3.3 ± 0.7	50.6 ± 2.6	-47.2	2.3x10-92	8.4x10-90
cg14463725	ANKRD58;ANKRD58	X	1stExon;3'UTR	S Shore	37.2 ± 4.5	48.5 ± 3.7	-11.3	2.1x10-20	3.4x10-20
cg25363442	AP1S2	X	Body	Open sea	57.8 ± 8.9	70.5 ± 6.1	-12.7	1.2x10-11	1.6x10-11
cg06341336	APEX2	X	TSS200	Island	9.2 ± 1.3	47.5 ± 4.2	-38.3	7.9x10-78	1.2x10-76
cg00145348	APEX2	X	1stExon	Island	5.6 ± 1.1	39.7 ± 4.0	-34.1	2.2x10-75	2.6x10-74
cg26335568	APEX2	X	TSS1500	N Shore	11.7 ± 1.8	44.0 ± 3.4	-32.3	1.9x10-65	1.1x10-64
cg19506937	APEX2	X	TSS200	Island	3.9 ± 0.5	31.5 ± 2.3	-27.6	2.8x10-83	9.8x10-82
cg05961595	APEX2	X	TSS1500	Island	5.6 ± 0.8	30.8 ± 2.2	-25.2	3.9x10-78	6.3x10-77
cg03688409	APEX2	X	Body	S Shore	7.2 ± 1.2	31.3 ± 4.0	-24.1	3.6x10-63	1.8x10-62
cg12166599	APEX2	X	TSS1500	Island	4.2 ± 1.0	10.8 ± 2.6	-6.6	9.6x10-33	2.0x10-32
cg13311758	APEX2;APEX2	X	1stExon;5'UTR	Island	2.9 ± 0.5	39.0 ± 2.0	-36.0	9.9x10-88	9.3x10-86
cg26927606	APEX2;APEX2	X	1stExon;5'UTR	Island	2.9 ± 0.5	36.3 ± 1.6	-33.4	1.7x10-89	2.5x10-87
cg05688478	APLN	X	TSS1500	Island	13.6 ± 2.0	53.0 ± 4.1	-39.3	5.2x10-68	3.4x10-67
cg27474516	APLN	X	TSS200	Island	9.2 ± 1.0	42.8 ± 2.5	-33.6	2.7x10-82	8.1x10-81
cg11271681	APLN	X	TSS200	Island	5.3 ± 1.0	37.9 ± 3.7	-32.6	1.6x10-71	1.3x10-70
cg08610278	APLN	X	Body	Island	16.2 ± 2.1	48.5 ± 3.4	-32.3	1.8x10-67	1.1x10-66
cg13338084	APLN	X	TSS200	Island	9.1 ± 1.2	40.5 ± 3.1	-31.4	2.9x10-74	3.0x10-73
cg03460546	APLN	X	Body	Island	6.3 ± 1.0	37.5 ± 3.2	-31.1	2.3x10-77	3.3x10-76
cg07382899	APLN	X	TSS200	Island	6.9 ± 1.1	37.7 ± 3.1	-30.7	2.1x10-75	2.5x10-74
cg16353361	APLN	X	TSS1500	S Shore	33.4 ± 4.0	44.7 ± 3.5	-11.3	8.2x10-22	1.4x10-21
cg09253663	APLN;APLN	X	5'UTR;1stExon	Island	8.4 ± 1.0	48.5 ± 4.0	-40.0	9.0x10-82	2.5x10-80
cg25364049	APLN;APLN	X	5'UTR;1stExon	Island	12.5 ± 3.1	42.5 ± 3.5	-30.1	7.5x10-52	2.5x10-51
cg19572135	APOO;APOO;CXorf58;APOO;CXorf58	X	1stExon;5'UTR;TSS200;Body;TSS200	Island	6.7 ± 1.4	54.6 ± 1.8	-47.9	2.3x10-78	3.8x10-77
cg22412459	APOO;APOO;CXorf58;APOO;CXorf58	X	1stExon;5'UTR;TSS200;Body;TSS200	Island	3.5 ± 0.7	48.6 ± 2.5	-45.1	1.5x10-81	3.8x10-80
cg26896756	APOO;APOO;CXorf58;APOO;CXorf58	X	1stExon;5'UTR;TSS200;Body;TSS200	Island	2.7 ± 0.6	39.2 ± 4.0	-36.5	4.4x10-77	6.1x10-76
cg17565795	APOO;APOO;CXorf58;APOO;CXorf58	X	1stExon;5'UTR;TSS200;Body;TSS200	Island	19.3 ± 2.3	40.6 ± 2.8	-21.3	6.9x10-53	2.3x10-52
cg15883201	APOO;APOO;CXorf58;APOO;CXorf58	X	1stExon;5'UTR;TSS200;Body;TSS200	Island	17.4 ± 2.1	27.5 ± 3.1	-10.1	8.4x10-30	1.6x10-29
cg05204037	APOOL	X	TSS200	Open sea	10.6 ± 1.3	46.4 ± 4.1	-35.8	9.8x10-74	9.9x10-73
cg25153266	APOOL	X	TSS1500	Open sea	20.1 ± 4.4	53.4 ± 3.5	-33.2	4.1x10-48	1.2x10-47
cg04746792	APOOL	X	Body	Open sea	7.2 ± 1.3	36.3 ± 4.0	-29.1	6.2x10-68	4.0x10-67
cg24389217	APOOL	X	TSS200	Open sea	8.0 ± 1.4	37.1 ± 3.6	-29.1	1.6x10-68	1.1x10-67
cg18003012	APOOL	X	TSS200	Open sea	11.6 ± 1.7	35.6 ± 4.1	-24.0	8.1x10-56	3.0x10-55
cg02954623	APOOL	X	TSS200	Open sea	14.7 ± 2.4	35.7 ± 3.4	-21.0	3.2x10-48	9.4x10-48
cg00969573	APOOL	X	Body	Open sea	8.4 ± 1.3	28.9 ± 4.0	-20.5	6.6x10-57	2.5x10-56
cg11469866	APOOL	X	TSS1500	Open sea	14.5 ± 2.1	31.6 ± 3.7	-17.1	5.8x10-43	1.5x10-42
cg20563277	APOOL	X	TSS200	Open sea	23.0 ± 6.5	34.1 ± 5.6	-11.2	1.7x10-12	2.4x10-12
cg18156601	AR	X	1stExon	Island	7.4 ± 1.4	47.5 ± 2.9	-40.0	1.8x10-76	2.4x10-75
cg19493242	AR	X	1stExon	N Shore	3.9 ± 0.6	38.9 ± 3.1	-34.9	4.4x10-84	1.8x10-82
cg21966410	AR	X	1stExon	N Shore	11.0 ± 2.3	45.7 ± 4.6	-34.7	9.0x10-63	4.4x10-62
cg25987936	AR	X	1stExon	N Shore	8.4 ± 1.4	41.1 ± 3.4	-32.7	6.8x10-73	6.3x10-72
cg03096488	AR	X	1stExon	N Shore	9.6 ± 1.2	37.2 ± 2.9	-27.6	1.6x10-70	1.2x10-69
cg05019001	AR	X	1stExon	S Shore	5.0 ± 0.9	31.1 ± 3.3	-26.1	2.7x10-73	2.6x10-72
cg09418623	AR	X	1stExon	N Shore	16.3 ± 2.5	39.8 ± 3.7	-23.5	3.9x10-49	1.2x10-48
cg17964359	AR	X	1stExon	Island	12.2 ± 1.8	30.1 ± 4.1	-17.8	3.2x10-50	1.0x10-49
cg12589433	AR	X	1stExon	N Shore	11.1 ± 1.6	28.0 ± 3.5	-16.9	2.3x10-49	7.1x10-49
cg07780118	AR	X	1stExon	S Shore	9.8 ± 1.5	24.6 ± 2.9	-14.9	4.0x10-49	1.2x10-48
cg25085925	AR	X	TSS200	Island	6.5 ± 1.3	19.9 ± 4.1	-13.4	1.2x10-41	3.1x10-41
cg20878850	AR	X	TSS200	Island	18.7 ± 3.1	27.2 ± 4.3	-8.5	2.1x10-19	3.4x10-19
cg01086868	AR;AR	X	1stExon;5'UTR	N Shore	10.2 ± 1.5	47.1 ± 3.9	-36.9	2.4x10-71	2.0x10-70
cg05786601	AR;AR	X	1stExon;5'UTR	N Shore	4.9 ± 0.7	35.2 ± 2.4	-30.4	8.9x10-82	2.4x10-80
cg16679837	AR;AR	X	1stExon;5'UTR	Island	3.8 ± 0.7	29.0 ± 4.7	-25.2	1.9x10-64	1.0x10-63
cg09277772	AR;AR	X	1stExon;5'UTR	N Shore	7.7 ± 1.1	31.3 ± 4.4	-23.6	1.9x10-60	8.3x10-60
cg04886514	AR;AR	X	1stExon;5'UTR	N Shore	13.2 ± 2.8	36.7 ± 4.2	-23.5	8.7x10-47	2.5x10-46
cg08063601	AR;AR	X	1stExon;5'UTR	Island	5.3 ± 0.6	25.9 ± 3.8	-20.6	7.0x10-69	4.9x10-68
cg27271368	AR;AR	X	1stExon;5'UTR	N Shore	7.2 ± 0.9	26.3 ± 3.0	-19.1	6.5x10-64	3.4x10-63
cg27059259	ARAF	X	5'UTR	Island	5.1 ± 1.0	41.0 ± 3.2	-35.9	1.1x10-78	1.9x10-77
cg07464598	ARAF	X	TSS200	Island	3.1 ± 0.5	36.8 ± 3.2	-33.6	2.5x10-83	8.7x10-82
cg11675904	ARAF	X	TSS200	Island	8.0 ± 1.0	39.2 ± 2.9	-31.2	1.2x10-79	2.4x10-78
cg13368805	ARAF	X	TSS1500	N Shore	22.1 ± 2.6	50.8 ± 3.5	-28.7	2.9x10-58	1.2x10-57
cg13372830	ARAF	X	TSS1500	N Shore	10.2 ± 1.7	34.2 ± 3.7	-24.0	3.1x10-55	1.1x10-54
cg27264374	ARAF	X	TSS200	Island	5.6 ± 2.0	29.2 ± 3.8	-23.6	3.6x10-51	1.2x10-50
cg27153798	ARAF	X	TSS1500	N Shore	10.6 ± 1.5	31.4 ± 3.9	-20.8	9.8x10-56	3.6x10-55
cg10455133	ARAF	X	TSS200	Island	5.4 ± 0.7	24.2 ± 2.3	-18.9	6.6x10-69	4.6x10-68
cg04283377	ARAF	X	TSS200	N Shore	7.4 ± 1.2	25.8 ± 3.9	-18.3	1.6x10-59	6.8x10-59
cg14644616	ARAF	X	5'UTR	Island	15.7 ± 3.1	34.0 ± 3.9	-18.2	3.7x10-39	9.0x10-39
cg13789561	ARAF	X	TSS200	Island	3.1 ± 0.4	17.5 ± 3.2	-14.4	2.0x10-62	9.6x10-62
cg06922569	ARAF	X	TSS200	Island	4.2 ± 0.8	17.3 ± 4.2	-13.1	8.5x10-46	2.4x10-45
cg24925526	ARAF;ARAF	X	1stExon;5'UTR	Island	6.0 ± 1.1	46.9 ± 2.8	-41.0	3.0x10-77	4.2x10-76
cg13371527	ARAF;ARAF	X	1stExon;5'UTR	Island	14.2 ± 2.4	47.2 ± 3.4	-33.0	1.4x10-60	6.4x10-60
cg13273147	ARHGAP4;ARHGAP4	X	TSS1500;TSS1500	N Shore	44.2 ± 5.8	64.8 ± 3.6	-20.6	1.9x10-33	4.1x10-33
cg06791102	ARHGAP4;ARHGAP4	X	1stExon;1stExon	Island	22.8 ± 4.4	37.7 ± 4.6	-14.9	3.0x10-24	5.3x10-24
cg20133129	ARHGAP4;ARHGAP4	X	TSS1500;TSS1500	N Shore	34.7 ± 4.2	49.1 ± 4.9	-14.4	1.6x10-23	2.7x10-23
cg05906362	ARHGAP4;ARHGAP4	X	TSS1500;TSS1500	N Shore	22.7 ± 3.6	36.0 ± 3.1	-13.3	4.2x10-30	8.3x10-30
cg26918720	ARHGAP4;ARHGAP4	X	TSS200;TSS200	N Shore	31.5 ± 3.5	41.7 ± 3.7	-10.1	4.0x10-22	6.7x10-22
cg18147067	ARHGAP6;ARHGAP6	X	Body;Body	Island	5.9 ± 1.1	42.9 ± 3.3	-37.0	1.3x10-74	1.4x10-73
cg07828380	ARHGAP6;ARHGAP6	X	TSS200;TSS200	Island	4.8 ± 1.2	34.1 ± 3.2	-29.3	8.4x10-66	4.9x10-65
cg05511138	ARHGAP6;ARHGAP6	X	1stExon;1stExon	Island	7.9 ± 1.3	35.8 ± 4.0	-27.9	1.6x10-67	1.0x10-66
cg12434779	ARHGAP6;ARHGAP6	X	TSS1500;TSS1500	Island	6.8 ± 1.1	25.7 ± 3.0	-18.8	1.1x10-60	4.9x10-60
cg12467143	ARHGAP6;ARHGAP6	X	TSS1500;TSS1500	Island	15.9 ± 1.7	33.6 ± 2.7	-17.7	2.6x10-54	9.1x10-54
cg25873934	ARHGAP6;ARHGAP6	X	Body;Body	Island	18.6 ± 3.4	36.1 ± 4.3	-17.5	3.2x10-34	6.9x10-34
cg22618086	ARHGAP6;ARHGAP6	X	Body;Body	Island	21.3 ± 3.7	37.9 ± 2.9	-16.6	2.0x10-38	4.7x10-38
cg27166673	ARHGAP6;ARHGAP6	X	TSS200;TSS200	Island	6.8 ± 1.1	23.4 ± 2.8	-16.5	2.8x10-56	1.0x10-55
cg02969243	ARHGAP6;ARHGAP6	X	Body;Body	Island	17.2 ± 1.9	32.3 ± 3.6	-15.1	1.2x10-41	3.2x10-41
cg14107136	ARHGAP6;ARHGAP6	X	Body;Body	Island	5.6 ± 0.8	16.2 ± 2.4	-10.6	4.6x10-51	1.5x10-50
cg23722529	ARHGAP6;ARHGAP6	X	Body;Body	N Shore	40.0 ± 4.4	47.9 ± 3.6	-8.0	5.6x10-12	7.9x10-12
cg24249486	ARHGAP6;ARHGAP6	X	TSS1500;TSS1500	Island	5.1 ± 0.8	12.7 ± 2.3	-7.6	6.1x10-40	1.5x10-39
cg09035532	ARHGAP6;ARHGAP6	X	Body;Body	Open sea	74.9 ± 6.8	80.2 ± 4.4	-5.4	9.2x10-08	1.2x10-07
cg06139288	ARHGAP6;ARHGAP6;ARHGAP6;ARHGAP6	X	1stExon;1stExon;5'UTR;5'UTR	Island	3.9 ± 0.9	46.1 ± 2.5	-42.3	1.0x10-81	2.8x10-80
cg18036967	ARHGAP6;ARHGAP6;ARHGAP6;ARHGAP6	X	1stExon;1stExon;5'UTR;5'UTR	Island	6.4 ± 1.0	32.4 ± 2.6	-26.0	3.1x10-72	2.7x10-71
cg13868987	ARHGAP6;ARHGAP6;ARHGAP6;ARHGAP6	X	1stExon;1stExon;5'UTR;5'UTR	Island	10.7 ± 1.9	36.1 ± 3.5	-25.5	1.6x10-59	6.8x10-59
cg21880156	ARHGAP6;ARHGAP6;ARHGAP6;ARHGAP6	X	1stExon;1stExon;5'UTR;5'UTR	Island	5.4 ± 0.7	29.1 ± 3.8	-23.7	1.1x10-67	7.1x10-67
cg03536032	ARHGAP6;ARHGAP6;ARHGAP6;ARHGAP6	X	1stExon;1stExon;5'UTR;5'UTR	Island	8.8 ± 0.9	30.7 ± 2.4	-21.8	3.9x10-70	2.9x10-69
cg24832428	ARHGEF6	X	Body	Island	2.6 ± 0.4	39.3 ± 3.0	-36.8	8.2x10-89	9.8x10-87
cg11654517	ARHGEF6	X	Body	Island	10.8 ± 2.1	39.9 ± 4.2	-29.1	5.3x10-57	2.0x10-56
cg01479413	ARHGEF6	X	Body	Island	9.4 ± 1.5	37.6 ± 3.7	-28.2	5.9x10-65	3.3x10-64
cg20025403	ARHGEF6	X	Body	Island	13.7 ± 2.9	35.2 ± 4.0	-21.6	6.2x10-46	1.7x10-45
cg17134286	ARHGEF6	X	Body	Island	16.5 ± 4.8	30.4 ± 4.3	-13.8	2.8x10-21	4.7x10-21
cg02647042	ARHGEF6	X	Body	Island	19.6 ± 3.0	29.0 ± 3.1	-9.4	1.9x10-27	3.5x10-27
cg11291009	ARHGEF9	X	TSS200	Island	9.3 ± 1.7	43.9 ± 4.5	-34.5	1.9x10-69	1.3x10-68
cg13489005	ARHGEF9	X	TSS200	Island	7.3 ± 1.6	39.0 ± 4.0	-31.6	7.4x10-70	5.4x10-69
cg15917786	ARHGEF9	X	TSS200	Island	7.6 ± 1.1	36.6 ± 2.8	-29.0	4.9x10-76	6.2x10-75
cg11281291	ARHGEF9	X	TSS200	Island	3.6 ± 0.7	32.2 ± 5.1	-28.7	1.5x10-65	8.6x10-65
cg00727483	ARHGEF9	X	TSS200	Island	3.1 ± 0.5	29.0 ± 3.6	-25.9	1.9x10-76	2.5x10-75
cg01460974	ARHGEF9	X	TSS1500	S Shore	16.0 ± 2.0	25.1 ± 4.2	-9.1	8.6x10-26	1.5x10-25
cg04027940	ARHGEF9	X	TSS1500	S Shore	43.9 ± 4.7	52.0 ± 4.3	-8.1	7.5x10-15	1.1x10-14
cg25225807	ARHGEF9;ARHGEF9	X	1stExon;5'UTR	Island	2.8 ± 0.5	45.2 ± 2.3	-42.3	4.9x10-89	6.3x10-87
cg06055478	ARHGEF9;ARHGEF9	X	1stExon;5'UTR	Island	8.4 ± 1.6	48.6 ± 3.1	-40.3	6.6x10-69	4.6x10-68
cg02326006	ARHGEF9;ARHGEF9	X	1stExon;5'UTR	N Shore	5.6 ± 1.0	20.5 ± 3.5	-14.9	2.4x10-55	8.8x10-55
cg20291091	ARMCX1	X	5'UTR	N Shore	12.3 ± 1.9	47.3 ± 3.3	-35.0	4.8x10-70	3.6x10-69
cg25967516	ARMCX1	X	TSS1500	N Shelf	5.4 ± 1.2	27.4 ± 2.7	-22.0	8.8x10-61	4.0x10-60
cg18731813	ARMCX1	X	5'UTR	N Shelf	13.7 ± 3.1	34.8 ± 3.9	-21.2	5.1x10-43	1.3x10-42
cg12947498	ARMCX1	X	5'UTR	N Shore	9.1 ± 2.0	29.7 ± 2.4	-20.6	4.5x10-55	1.6x10-54
cg10513418	ARMCX1	X	TSS1500	N Shelf	7.6 ± 1.7	23.3 ± 3.4	-15.6	3.5x10-51	1.1x10-50
cg23116589	ARMCX1	X	TSS200	N Shelf	8.0 ± 2.6	20.9 ± 3.8	-12.8	3.3x10-36	7.5x10-36
cg19687016	ARMCX1	X	TSS200	N Shelf	12.1 ± 3.5	19.6 ± 3.3	-7.6	1.4x10-17	2.1x10-17
cg25576048	ARMCX1;ARMCX1	X	1stExon;5'UTR	N Shelf	8.1 ± 2.5	49.7 ± 3.6	-41.6	5.0x10-68	3.2x10-67
cg09813276	ARMCX1;ARMCX1	X	1stExon;5'UTR	N Shelf	3.8 ± 3.6	40.9 ± 3.7	-37.1	8.5x10-55	3.0x10-54
cg19055639	ARMCX2;ARMCX2	X	5'UTR;5'UTR	Open sea	8.1 ± 1.3	39.8 ± 2.8	-31.7	7.4x10-71	5.8x10-70
cg22606540	ARMCX2;ARMCX2	X	5'UTR;5'UTR	Open sea	6.1 ± 0.8	35.3 ± 3.7	-29.2	9.4x10-77	1.3x10-75
cg01306265	ARMCX2;ARMCX2	X	5'UTR;5'UTR	Open sea	11.0 ± 1.6	35.6 ± 4.4	-24.6	1.2x10-57	4.6x10-57
cg00622389	ARMCX2;ARMCX2	X	TSS200;TSS200	Open sea	6.4 ± 1.2	28.9 ± 3.1	-22.5	3.3x10-61	1.5x10-60
cg22873145	ARMCX2;ARMCX2	X	TSS200;TSS200	Open sea	8.3 ± 1.5	27.7 ± 3.5	-19.4	7.6x10-55	2.7x10-54
cg27348515	ARMCX2;ARMCX2	X	TSS200;TSS200	Open sea	5.4 ± 1.1	21.1 ± 4.7	-15.7	3.3x10-49	1.0x10-48
cg02626719	ARMCX2;ARMCX2;ARMCX2;ARMCX2	X	1stExon;5'UTR;5'UTR;1stExon	Open sea	9.0 ± 1.3	48.5 ± 3.3	-39.6	2.5x10-76	3.2x10-75
cg22343001	ARMCX2;ARMCX2;ARMCX2;ARMCX2	X	1stExon;5'UTR;5'UTR;1stExon	Open sea	8.3 ± 1.4	42.0 ± 3.8	-33.7	1.7x10-71	1.4x10-70
cg25179313	ARMCX3;ARMCX3;ARMCX3	X	TSS200;5'UTR;5'UTR	Open sea	7.5 ± 1.3	46.8 ± 3.8	-39.3	7.2x10-76	8.9x10-75
cg24829975	ARMCX3;ARMCX3;ARMCX3	X	5'UTR;5'UTR;5'UTR	Open sea	8.1 ± 1.1	43.0 ± 3.6	-34.9	1.3x10-80	2.9x10-79
cg27381383	ARMCX3;ARMCX3;ARMCX3	X	5'UTR;5'UTR;5'UTR	Open sea	13.6 ± 2.2	48.3 ± 4.0	-34.7	2.5x10-64	1.3x10-63
cg17731486	ARMCX3;ARMCX3;ARMCX3	X	5'UTR;5'UTR;5'UTR	Open sea	9.2 ± 1.6	43.3 ± 3.9	-34.1	6.2x10-70	4.6x10-69
cg12177454	ARMCX3;ARMCX3;ARMCX3	X	TSS200;TSS200;TSS1500	Open sea	8.5 ± 1.1	42.4 ± 2.1	-33.9	1.2x10-78	2.1x10-77
cg11704309	ARMCX3;ARMCX3;ARMCX3	X	TSS200;5'UTR;5'UTR	Open sea	4.0 ± 0.4	26.5 ± 3.4	-22.6	1.1x10-76	1.4x10-75
cg06900776	ARMCX3;ARMCX3;ARMCX3	X	TSS200;TSS200;TSS1500	Open sea	7.4 ± 0.8	28.4 ± 2.8	-20.9	6.0x10-69	4.2x10-68
cg05832562	ARMCX3;ARMCX3;ARMCX3	X	TSS200;5'UTR;5'UTR	Open sea	5.6 ± 1.0	25.9 ± 3.5	-20.3	5.5x10-64	2.9x10-63
cg14870234	ARMCX3;ARMCX3;ARMCX3	X	5'UTR;5'UTR;5'UTR	Open sea	12.5 ± 2.0	31.9 ± 4.5	-19.4	2.0x10-44	5.4x10-44
cg05453458	ARMCX3;ARMCX3;ARMCX3	X	TSS200;5'UTR;5'UTR	Open sea	6.0 ± 0.8	24.1 ± 3.3	-18.0	1.1x10-61	5.2x10-61
cg22206855	ARMCX3;ARMCX3;ARMCX3	X	TSS200;5'UTR;5'UTR	Open sea	5.9 ± 1.1	19.8 ± 3.3	-13.9	2.4x10-50	7.6x10-50
cg18809883	ARMCX3;ARMCX3;ARMCX3	X	TSS200;5'UTR;5'UTR	Open sea	4.7 ± 1.0	14.0 ± 2.2	-9.3	1.0x10-43	2.7x10-43
cg02295504	ARMCX3;ARMCX3;ARMCX3;ARMCX3	X	5'UTR;1stExon;5'UTR;5'UTR	Open sea	4.3 ± 1.0	40.3 ± 4.2	-36.0	3.9x10-74	4.0x10-73
cg12691219	ARMCX3;ARMCX3;ARMCX3;ARMCX3;ARMCX3	X	1stExon;1stExon;5'UTR;5'UTR;TSS1500	Open sea	8.6 ± 1.2	28.7 ± 3.5	-20.0	4.1x10-61	1.9x10-60
cg12452512	ARMCX4	X	Body	Island	3.8 ± 1.1	45.9 ± 3.4	-42.2	2.0x10-73	2.0x10-72
cg20085077	ARMCX4	X	Body	Island	3.7 ± 0.8	44.4 ± 3.3	-40.6	1.4x10-82	4.3x10-81
cg26506212	ARMCX4	X	Body	Island	8.7 ± 1.3	35.8 ± 3.8	-27.0	3.3x10-63	1.7x10-62
cg10950266	ARMCX4	X	TSS200	Island	3.4 ± 0.8	27.0 ± 5.9	-23.6	5.7x10-58	2.3x10-57
cg25640635	ARMCX4	X	Body	Island	15.8 ± 1.4	37.4 ± 3.6	-21.7	5.1x10-56	1.9x10-55
cg06980881	ARMCX4	X	Body	Island	5.9 ± 0.7	25.4 ± 2.4	-19.5	1.7x10-69	1.2x10-68
cg13484245	ARMCX4	X	TSS200	N Shore	8.7 ± 1.7	25.1 ± 3.2	-16.4	1.7x10-51	5.6x10-51
cg15450986	ARMCX4	X	Body	Island	7.7 ± 0.9	20.7 ± 3.4	-13.1	1.2x10-48	3.7x10-48
cg14457691	ARMCX4	X	Body	S Shore	23.7 ± 6.7	36.2 ± 3.1	-12.5	1.6x10-15	2.4x10-15
cg08460331	ARMCX4	X	Body	S Shore	13.9 ± 2.1	25.7 ± 4.4	-11.8	3.4x10-31	6.9x10-31
cg17935021	ARMCX5;ARMCX5;ARMCX5;ARMCX5;ARMCX5;ARMCX5	X	TSS1500;TSS200;TSS1500;TSS200;TSS1500;TSS200	N Shore	13.8 ± 3.3	50.5 ± 4.0	-36.7	1.7x10-52	5.6x10-52
cg24549608	ARMCX5;ARMCX5;ARMCX5;ARMCX5;ARMCX5;ARMCX5	X	5'UTR;TSS200;TSS200;5'UTR;5'UTR;TSS200	Island	4.9 ± 0.7	36.8 ± 2.6	-31.9	3.4x10-83	1.2x10-81
cg25158266	ARMCX5;ARMCX5;ARMCX5;ARMCX5;ARMCX5;ARMCX5	X	TSS1500;TSS200;TSS1500;TSS200;TSS1500;TSS200	N Shore	10.1 ± 1.6	39.3 ± 2.3	-29.2	4.1x10-67	2.5x10-66
cg09824104	ARMCX5;ARMCX5;ARMCX5;ARMCX5;ARMCX5;ARMCX5	X	5'UTR;TSS200;TSS200;5'UTR;5'UTR;TSS200	Island	6.4 ± 1.1	30.8 ± 3.7	-24.3	6.2x10-67	3.8x10-66
cg03273606	ARMCX5;ARMCX5;ARMCX5;ARMCX5;ARMCX5;ARMCX5	X	5'UTR;TSS200;TSS200;5'UTR;5'UTR;TSS200	Island	8.0 ± 1.2	31.8 ± 3.9	-23.8	2.6x10-61	1.2x10-60
cg25496213	ARMCX5;ARMCX5;ARMCX5;ARMCX5;ARMCX5;ARMCX5	X	5'UTR;TSS200;TSS200;5'UTR;5'UTR;TSS200	Island	11.4 ± 2.0	33.3 ± 3.9	-21.9	2.9x10-53	9.8x10-53
cg00609239	ARMCX5;ARMCX5;ARMCX5;ARMCX5;ARMCX5;ARMCX5	X	TSS1500;TSS1500;TSS1500;TSS1500;TSS1500;TSS1500	N Shore	40.3 ± 4.2	61.2 ± 4.1	-20.9	3.9x10-43	1.0x10-42
cg06717971	ARMCX5;ARMCX5;ARMCX5;ARMCX5;ARMCX5;ARMCX5	X	TSS1500;TSS1500;TSS1500;TSS1500;TSS1500;TSS1500	N Shore	40.1 ± 4.1	57.9 ± 4.1	-17.8	1.5x10-40	3.8x10-40
cg00968771	ARMCX5;ARMCX5;ARMCX5;ARMCX5;ARMCX5;ARMCX5	X	5'UTR;TSS200;TSS200;5'UTR;5'UTR;TSS200	Island	20.1 ± 2.5	37.8 ± 3.8	-17.7	7.1x10-40	1.8x10-39
cg11810837	ARMCX5;ARMCX5;ARMCX5;ARMCX5;ARMCX5;ARMCX5	X	5'UTR;TSS200;TSS200;5'UTR;5'UTR;TSS200	Island	6.9 ± 0.9	23.7 ± 3.3	-16.8	8.5x10-59	3.5x10-58
cg14928964	ARMCX5;ARMCX5;ARMCX5;ARMCX5;ARMCX5;ARMCX5;ARMCX5;ARMCX5;ARMCX5	X	5'UTR;5'UTR;5'UTR;5'UTR;5'UTR;1stExon;1stExon;5'UTR;1stExon	S Shore	8.4 ± 1.0	43.0 ± 4.5	-34.6	5.6x10-76	6.9x10-75
cg27375748	ARMCX5;ARMCX5;ARMCX5;ARMCX5;ARMCX5;ARMCX5;ARMCX5;ARMCX5;ARMCX5	X	TSS1500;5'UTR;1stExon;5'UTR;TSS1500;5'UTR;1stExon;1stExon;TSS1500	N Shore	8.9 ± 1.4	38.9 ± 3.9	-30.0	1.9x10-67	1.2x10-66
cg20463407	ARMCX5;ARMCX5;ARMCX5;ARMCX5;ARMCX5;ARMCX5;ARMCX5;ARMCX5;ARMCX5	X	5'UTR;5'UTR;5'UTR;5'UTR;5'UTR;1stExon;1stExon;5'UTR;1stExon	Island	7.0 ± 1.2	28.3 ± 2.6	-21.3	9.4x10-65	5.2x10-64
cg12030973	ARMCX6;ARMCX6	X	TSS200;TSS200	Open sea	8.5 ± 1.8	43.4 ± 4.4	-34.9	8.7x10-68	5.5x10-67
cg09781635	ARMCX6;ARMCX6	X	5'UTR;5'UTR	Open sea	7.9 ± 1.0	38.3 ± 3.1	-30.4	3.4x10-74	3.6x10-73
cg22151216	ARMCX6;ARMCX6	X	TSS200;TSS200	Open sea	4.0 ± 1.1	29.2 ± 3.5	-25.2	9.0x10-67	5.4x10-66
cg08464305	ARMCX6;ARMCX6	X	5'UTR;5'UTR	Open sea	13.0 ± 2.1	37.2 ± 2.7	-24.2	3.2x10-56	1.2x10-55
cg21899276	ARMCX6;ARMCX6	X	TSS200;TSS200	Open sea	2.7 ± 1.0	25.8 ± 4.4	-23.1	3.5x10-62	1.7x10-61
cg26438739	ARMCX6;ARMCX6;ARMCX6;ARMCX6	X	1stExon;1stExon;5'UTR;5'UTR	Open sea	6.8 ± 1.0	28.8 ± 2.8	-22.0	1.6x10-65	9.0x10-65
cg05592527	ARMCX6;ARMCX6;ARMCX6;ARMCX6	X	1stExon;1stExon;5'UTR;5'UTR	Open sea	6.6 ± 1.4	24.0 ± 3.7	-17.4	3.3x10-52	1.1x10-51
cg19246080	ARSD	X	Body	Island	65.9 ± 4.8	87.6 ± 2.4	-21.7	1.0x10-43	2.8x10-43
cg18007543	ARSD	X	Body	S Shelf	80.2 ± 11.5	93.3 ± 0.9	-13.2	1.7x10-15	2.6x10-15
cg03949008	ARSD;ARSD	X	Body;Body	Island	18.8 ± 3.3	29.8 ± 5.6	-11.0	7.3x10-21	1.2x10-20
cg08464958	ARSE	X	3'UTR	Open sea	75.7 ± 5.6	84.5 ± 2.4	-8.8	6.8x10-18	1.1x10-17
cg07160107	ARSE;ARSE	X	5'UTR;1stExon	Open sea	21.2 ± 3.5	27.3 ± 4.3	-6.1	3.9x10-11	5.4x10-11
cg06291093	ARSF	X	TSS200	Open sea	19.0 ± 2.3	28.9 ± 3.3	-9.9	3.8x10-32	7.7x10-32
cg17012513	ARSF	X	TSS200	Open sea	11.9 ± 2.0	17.9 ± 2.7	-6.0	1.6x10-24	2.8x10-24
cg01893797	ARSF	X	TSS200	Open sea	12.9 ± 1.9	18.2 ± 2.5	-5.3	6.5x10-23	1.1x10-22
cg03038395	ARX	X	Body	Island	11.9 ± 1.8	52.3 ± 2.9	-40.4	5.7x10-76	7.1x10-75
cg12419462	ARX	X	Body	Island	3.6 ± 0.6	39.8 ± 4.3	-36.2	3.4x10-79	6.3x10-78
cg10191725	ARX	X	TSS1500	Island	15.1 ± 2.2	49.7 ± 3.6	-34.6	1.2x10-65	7.0x10-65
cg11863130	ARX	X	Body	N Shore	24.6 ± 3.9	54.4 ± 4.0	-29.8	8.1x10-50	2.5x10-49
cg14831665	ARX	X	Body	Island	5.7 ± 1.2	35.3 ± 5.0	-29.7	2.7x10-60	1.2x10-59
cg16890879	ARX	X	Body	N Shore	7.0 ± 1.7	32.0 ± 5.2	-25.0	7.1x10-51	2.3x10-50
cg05242815	ARX	X	Body	Island	9.5 ± 2.2	33.7 ± 4.3	-24.2	1.7x10-52	5.8x10-52
cg24728008	ARX	X	Body	Island	15.5 ± 2.5	38.4 ± 4.3	-22.9	8.4x10-49	2.6x10-48
cg16954455	ARX	X	Body	Island	20.7 ± 3.0	43.3 ± 2.5	-22.6	8.7x10-51	2.8x10-50
cg21729122	ARX	X	TSS1500	Island	10.8 ± 1.7	33.2 ± 4.1	-22.3	1.8x10-56	6.9x10-56
cg02651788	ARX	X	Body	Island	6.6 ± 0.9	28.3 ± 3.7	-21.7	2.7x10-64	1.4x10-63
cg18000886	ARX	X	TSS200	Island	11.4 ± 1.6	33.0 ± 3.1	-21.5	4.4x10-56	1.6x10-55
cg04118889	ARX	X	3'UTR	Island	16.9 ± 2.8	38.2 ± 3.8	-21.3	1.2x10-47	3.4x10-47
cg03450733	ARX	X	Body	N Shore	32.9 ± 4.7	53.7 ± 3.7	-20.8	1.2x10-37	2.8x10-37
cg02938958	ARX	X	Body	Island	6.2 ± 1.2	24.7 ± 3.5	-18.4	3.8x10-53	1.3x10-52
cg22820312	ARX	X	Body	N Shore	7.7 ± 1.6	24.1 ± 3.7	-16.4	7.0x10-43	1.8x10-42
cg14514403	ARX	X	TSS200	Island	6.7 ± 1.1	23.0 ± 3.6	-16.3	1.1x10-51	3.5x10-51
cg06943593	ARX	X	Body	Island	11.2 ± 1.5	26.8 ± 3.2	-15.6	4.7x10-49	1.4x10-48
cg13806616	ARX	X	1stExon	Island	16.2 ± 1.8	31.7 ± 2.5	-15.5	1.5x10-50	4.6x10-50
cg18102233	ARX	X	TSS200	Island	6.0 ± 1.0	21.4 ± 3.5	-15.4	6.0x10-53	2.0x10-52
cg19011478	ARX	X	Body	N Shelf	18.5 ± 3.9	33.3 ± 4.4	-14.8	2.6x10-27	4.9x10-27
cg16507965	ARX	X	TSS200	Island	6.4 ± 1.0	19.9 ± 3.2	-13.6	4.9x10-49	1.5x10-48
cg02022247	ARX	X	Body	N Shore	13.3 ± 1.9	25.6 ± 4.4	-12.3	2.2x10-33	4.7x10-33
cg24825446	ARX	X	3'UTR	Island	13.6 ± 2.5	24.6 ± 2.9	-11.0	7.5x10-31	1.5x10-30
cg23238793	ARX	X	Body	Island	13.3 ± 2.8	23.7 ± 3.7	-10.4	8.2x10-24	1.4x10-23
cg18757172	ARX	X	Body	Island	10.0 ± 1.6	20.3 ± 4.4	-10.2	2.2x10-28	4.1x10-28
cg23221557	ARX	X	Body	Island	11.0 ± 1.6	20.6 ± 2.5	-9.6	2.8x10-35	6.1x10-35
cg03971469	ARX	X	Body	Island	5.0 ± 0.8	13.4 ± 3.0	-8.4	1.0x10-37	2.4x10-37
cg08209743	ARX	X	Body	Island	8.5 ± 1.1	16.4 ± 2.7	-7.9	1.1x10-37	2.6x10-37
cg08769559	ARX	X	TSS200	Island	6.5 ± 0.7	12.1 ± 1.8	-5.6	1.2x10-35	2.6x10-35
cg15854666	ARX	X	Body	N Shore	12.9 ± 2.8	17.9 ± 3.1	-5.1	8.6x10-13	1.2x10-12
cg17036062	ARX;ARX	X	1stExon;5'UTR	Island	6.3 ± 1.3	46.0 ± 4.2	-39.7	7.4x10-73	6.9x10-72
cg16414561	ARX;ARX	X	1stExon;5'UTR	Island	10.8 ± 1.9	36.1 ± 3.1	-25.3	1.1x10-58	4.7x10-58
cg25053900	ARX;ARX	X	1stExon;5'UTR	Island	14.0 ± 2.6	24.2 ± 3.8	-10.2	8.3x10-29	1.6x10-28
cg14736837	ASB11;ASB11	X	TSS1500;TSS200	Open sea	51.7 ± 5.5	59.4 ± 4.5	-7.7	3.4x10-09	4.5x10-09
cg27465534	ASB9;ASB9;ASB9;ASB9;ASB9	X	TSS200;TSS200;TSS200;1stExon;5'UTR	Open sea	12.4 ± 2.2	46.6 ± 4.1	-34.1	1.3x10-61	5.9x10-61
cg18515545	ASB9;ASB9;ASB9;ASB9;ASB9	X	TSS200;TSS200;TSS200;1stExon;5'UTR	Open sea	9.4 ± 2.0	34.1 ± 3.6	-24.8	6.9x10-57	2.7x10-56
cg19780684	ASB9;ASB9;ASB9;ASB9;ASB9;ASB9;ASB9	X	1stExon;5'UTR;1stExon;5'UTR;5'UTR;5'UTR;1stExon	Open sea	8.4 ± 1.5	18.9 ± 3.9	-10.5	7.8x10-38	1.8x10-37
cg08434396	ASFMR1;ASFMR1;ASFMR1;ASFMR1;ASFMR1;FMR1	X	Body;Body;Body;Body;Body;Body	Island	8.9 ± 1.3	41.7 ± 3.4	-32.7	7.3x10-72	6.2x10-71
cg19741073	ASFMR1;ASFMR1;ASFMR1;ASFMR1;ASFMR1;FMR1	X	Body;Body;Body;Body;Body;Body	Island	12.7 ± 2.5	42.7 ± 4.3	-30.0	1.1x10-58	4.5x10-58
cg21378039	ASFMR1;ASFMR1;ASFMR1;ASFMR1;ASFMR1;FMR1	X	Body;Body;Body;Body;Body;Body	S Shore	8.7 ± 1.6	35.4 ± 3.7	-26.7	4.9x10-63	2.4x10-62
cg21274274	ASFMR1;ASFMR1;ASFMR1;ASFMR1;ASFMR1;FMR1	X	Body;Body;Body;Body;Body;Body	Island	10.2 ± 1.3	34.7 ± 4.3	-24.6	1.7x10-58	7.1x10-58
cg14470409	ASFMR1;ASFMR1;ASFMR1;FMR1;ASFMR1;ASFMR1	X	Body;Body;Body;TSS1500;Body;Body	Island	10.5 ± 1.8	40.2 ± 3.8	-29.7	5.4x10-67	3.3x10-66
cg22625568	ASFMR1;ASFMR1;ASFMR1;FMR1;ASFMR1;ASFMR1	X	Body;Body;Body;TSS1500;Body;Body	N Shore	17.1 ± 2.8	44.1 ± 4.0	-27.1	3.9x10-49	1.2x10-48
cg05288927	ASFMR1;ASFMR1;ASFMR1;FMR1;ASFMR1;ASFMR1	X	Body;Body;Body;TSS1500;Body;Body	Island	5.0 ± 0.8	30.4 ± 3.6	-25.4	1.9x10-68	1.2x10-67
cg04744025	ASFMR1;ASFMR1;ASFMR1;FMR1;ASFMR1;ASFMR1	X	Body;Body;Body;TSS1500;Body;Body	Island	5.4 ± 0.7	29.8 ± 2.8	-24.4	9.8x10-74	9.8x10-73
cg07147350	ASFMR1;ASFMR1;ASFMR1;FMR1;ASFMR1;ASFMR1	X	Body;Body;Body;TSS1500;Body;Body	N Shore	38.6 ± 5.3	56.3 ± 3.6	-17.7	1.2x10-34	2.6x10-34
cg16783314	ASFMR1;ASFMR1;FMR1;ASFMR1;ASFMR1;ASFMR1	X	Body;Body;1stExon;Body;Body;Body	Island	9.2 ± 1.4	51.1 ± 3.9	-41.9	4.2x10-78	6.8x10-77
cg02921434	ASFMR1;FMR1;ASFMR1;ASFMR1;ASFMR1;ASFMR1	X	Body;TSS200;Body;Body;Body;Body	Island	4.5 ± 0.8	49.8 ± 2.1	-45.3	7.2x10-86	4.4x10-84
cg04552106	ASFMR1;FMR1;ASFMR1;ASFMR1;ASFMR1;ASFMR1	X	Body;TSS200;Body;Body;Body;Body	Island	3.2 ± 0.6	48.2 ± 2.3	-45.0	4.7x10-89	6.2x10-87
cg03513471	ASFMR1;FMR1;ASFMR1;ASFMR1;ASFMR1;ASFMR1	X	Body;TSS200;Body;Body;Body;Body	Island	3.2 ± 0.4	34.8 ± 3.5	-31.6	1.1x10-84	5.2x10-83
cg19924862	ATG4A;ATG4A;PSMD10;PSMD10	X	TSS1500;TSS1500;Body;Body	Island	9.6 ± 1.6	47.3 ± 3.5	-37.7	2.1x10-69	1.5x10-68
cg18044482	ATG4A;ATG4A;PSMD10;PSMD10	X	TSS1500;TSS1500;Body;Body	Island	6.1 ± 1.1	31.8 ± 4.0	-25.7	6.6x10-67	4.0x10-66
cg02010442	ATG4A;PSMD10;ATG4A;PSMD10;ATG4A;ATG4A	X	1stExon;TSS200;1stExon;TSS200;5'UTR;5'UTR	Island	2.8 ± 0.6	25.8 ± 3.5	-23.0	2.1x10-68	1.4x10-67
cg17926057	ATG4A;PSMD10;ATG4A;PSMD10;ATG4A;ATG4A	X	1stExon;TSS200;1stExon;TSS200;5'UTR;5'UTR	Island	9.1 ± 1.6	24.3 ± 3.5	-15.2	1.9x10-47	5.7x10-47
cg09536652	ATP1B4;ATP1B4	X	3'UTR;3'UTR	Open sea	38.4 ± 3.7	46.0 ± 4.2	-7.7	4.9x10-13	7.0x10-13
cg05872808	ATP6AP1	X	Body	S Shore	8.8 ± 1.7	57.5 ± 4.0	-48.7	7.6x10-80	1.5x10-78
cg00645049	ATP6AP1	X	TSS200	Island	6.3 ± 2.0	53.9 ± 1.9	-47.6	7.1x10-69	4.9x10-68
cg17800714	ATP6AP1	X	TSS1500	Island	3.2 ± 0.8	50.6 ± 3.1	-47.4	7.4x10-84	2.8x10-82
cg04149024	ATP6AP1	X	TSS200	Island	4.5 ± 1.3	51.8 ± 1.7	-47.2	1.8x10-80	3.9x10-79
cg13766601	ATP6AP1	X	1stExon	Island	3.2 ± 0.5	48.7 ± 2.5	-45.6	5.2x10-92	1.7x10-89
cg18742441	ATP6AP1	X	Body	Island	3.8 ± 0.7	41.8 ± 4.6	-38.1	1.4x10-77	2.0x10-76
cg04334684	ATP6AP1	X	Body	Island	9.5 ± 1.4	33.9 ± 3.5	-24.4	7.0x10-69	4.8x10-68
cg10519228	ATP6AP1	X	TSS200	Island	8.0 ± 0.9	30.0 ± 1.8	-21.9	7.5x10-74	7.6x10-73
cg19168249	ATP6AP1;ATP6AP1	X	5'UTR;1stExon	Island	2.9 ± 0.6	40.6 ± 4.0	-37.6	6.7x10-82	1.9x10-80
cg06731599	ATP6AP2	X	Body	Island	6.1 ± 0.9	31.1 ± 3.7	-25.0	3.0x10-67	1.8x10-66
cg10347293	ATP6AP2	X	TSS200	Island	3.8 ± 0.8	27.7 ± 5.8	-23.9	3.8x10-59	1.6x10-58
cg18274682	ATP6AP2	X	TSS1500	Island	6.1 ± 0.7	26.2 ± 3.4	-20.1	6.0x10-65	3.3x10-64
cg11014998	ATP6AP2	X	TSS1500	Island	16.6 ± 2.2	31.7 ± 6.4	-15.1	2.2x10-29	4.2x10-29
cg20887366	ATP6AP2	X	TSS200	Island	10.8 ± 2.3	25.3 ± 5.5	-14.5	1.1x10-31	2.3x10-31
cg07381502	ATP6AP2	X	TSS200	Island	3.4 ± 0.8	16.7 ± 5.1	-13.3	2.3x10-43	6.0x10-43
cg18679504	ATP6AP2	X	TSS1500	Island	14.6 ± 3.8	22.9 ± 6.8	-8.3	2.9x10-10	3.9x10-10
cg00902308	ATP6AP2	X	TSS1500	N Shore	12.3 ± 2.2	19.6 ± 3.9	-7.3	6.4x10-26	1.2x10-25
cg18105467	ATP6AP2	X	TSS200	Island	16.6 ± 5.0	21.9 ± 5.5	-5.3	3.0x10-06	3.7x10-06
cg03659012	ATP7A	X	TSS200	Island	7.7 ± 1.3	25.7 ± 3.6	-18.0	1.7x10-54	6.1x10-54
cg01009686	ATP7A	X	5'UTR	S Shore	11.6 ± 2.1	21.8 ± 3.6	-10.2	8.9x10-32	1.8x10-31
cg08298085	ATP7A;ATP7A	X	1stExon;5'UTR	Island	7.5 ± 1.5	52.5 ± 1.6	-45.0	1.4x10-81	3.7x10-80
cg00428012	ATP7A;ATP7A	X	1stExon;5'UTR	Island	9.2 ± 1.3	41.1 ± 3.4	-31.9	5.7x10-74	5.9x10-73
cg21142188	ATP7A;ATP7A	X	1stExon;5'UTR	Island	7.7 ± 0.8	35.7 ± 1.8	-28.0	5.1x10-82	1.5x10-80
cg10082114	ATRX;ATRX	X	Body;Body	Island	15.4 ± 2.7	44.4 ± 3.6	-29.0	2.3x10-56	8.8x10-56
cg12220696	ATRX;ATRX	X	TSS1500;TSS1500	S Shore	24.9 ± 4.4	51.5 ± 4.2	-26.6	2.0x10-42	5.1x10-42
cg03661529	ATRX;ATRX	X	TSS200;TSS200	S Shore	8.5 ± 1.7	35.1 ± 3.5	-26.6	7.8x10-61	3.5x10-60
cg04298609	ATRX;ATRX	X	TSS200;TSS200	Island	3.8 ± 0.7	28.0 ± 3.7	-24.2	2.2x10-69	1.6x10-68
cg03665601	ATRX;ATRX	X	Body;Body	N Shore	15.2 ± 2.9	38.9 ± 3.9	-23.7	3.5x10-49	1.1x10-48
cg14061423	ATRX;ATRX	X	Body;Body	Island	5.5 ± 1.0	29.0 ± 2.8	-23.5	4.3x10-66	2.5x10-65
cg12857702	ATRX;ATRX	X	TSS200;TSS200	S Shore	17.1 ± 3.0	40.5 ± 4.3	-23.4	6.9x10-44	1.9x10-43
cg00743068	ATRX;ATRX	X	TSS200;TSS200	S Shore	7.9 ± 1.3	30.9 ± 2.6	-22.9	6.4x10-67	3.9x10-66
cg01087775	ATRX;ATRX	X	TSS1500;TSS1500	S Shore	27.8 ± 3.7	49.4 ± 4.2	-21.6	2.4x10-45	6.7x10-45
cg21889537	ATRX;ATRX	X	TSS200;TSS200	S Shore	7.4 ± 1.3	25.0 ± 3.4	-17.6	5.2x10-56	1.9x10-55
cg00120172	ATRX;ATRX	X	TSS1500;TSS1500	S Shore	70.5 ± 6.8	77.9 ± 4.1	-7.4	6.7x10-09	8.8x10-09
cg02148711	ATRX;ATRX;ATRX;ATRX	X	1stExon;5'UTR;1stExon;5'UTR	Island	5.7 ± 1.4	46.0 ± 3.2	-40.3	4.6x10-81	1.1x10-79
cg07186939	ATXN3L;ATXN3L	X	1stExon;3'UTR	Open sea	50.2 ± 5.8	55.9 ± 3.8	-5.7	2.2x10-06	2.7x10-06
cg15067665	AVPR2	X	TSS1500	Open sea	13.8 ± 2.5	40.5 ± 2.8	-26.7	3.4x10-57	1.3x10-56
cg07874445	AVPR2	X	TSS1500	Open sea	26.1 ± 3.9	40.4 ± 5.3	-14.4	1.6x10-25	2.8x10-25
cg20664654	AVPR2;AVPR2;AVPR2	X	TSS1500;TSS1500;Body	Open sea	74.5 ± 4.9	82.2 ± 3.1	-7.7	3.8x10-15	5.7x10-15
cg06041068	BCAP31;ABCD1;ABCD1;BCAP31;BCAP31;BCAP31	X	TSS1500;1stExon;5'UTR;TSS200;TSS1500;TSS1500	Island	4.1 ± 0.8	53.6 ± 2.9	-49.5	6.0x10-84	2.4x10-82
cg23718917	BCAP31;ABCD1;ABCD1;BCAP31;BCAP31;BCAP31	X	TSS1500;1stExon;5'UTR;TSS200;TSS1500;TSS1500	Island	7.9 ± 1.0	43.2 ± 3.2	-35.3	2.8x10-77	4.1x10-76
cg13747960	BCAP31;ABCD1;BCAP31;BCAP31;BCAP31	X	Body;TSS1500;TSS200;TSS200;5'UTR	Island	9.2 ± 1.6	19.0 ± 3.4	-9.8	5.5x10-32	1.1x10-31
cg18244029	BCAP31;BCAP31;ABCD1;BCAP31;BCAP31	X	Body;5'UTR;TSS1500;5'UTR;Body	Island	11.3 ± 1.7	37.6 ± 3.6	-26.3	6.7x10-63	3.3x10-62
cg27453644	BCAP31;BCAP31;ABCD1;BCAP31;BCAP31	X	TSS1500;TSS1500;1stExon;TSS1500;TSS1500	Island	39.3 ± 5.0	49.2 ± 3.1	-10.0	2.8x10-16	4.2x10-16
cg03753611	BCAP31;BCAP31;ABCD1;BCAP31;BCAP31	X	TSS1500;TSS1500;1stExon;TSS1500;TSS1500	Island	42.0 ± 5.6	51.5 ± 4.3	-9.5	6.5x10-13	9.4x10-13
cg02205962	BCAP31;BCAP31;ABCD1;BCAP31;BCAP31;BCAP31	X	Body;TSS1500;TSS1500;1stExon;TSS1500;5'UTR	Island	10.7 ± 2.4	35.9 ± 4.6	-25.2	1.1x10-50	3.5x10-50
cg01910452	BCAP31;BCAP31;ABCD1;BCAP31;BCAP31;BCAP31	X	Body;5'UTR;TSS1500;5'UTR;1stExon;5'UTR	Island	5.9 ± 0.9	27.1 ± 3.6	-21.2	1.1x10-61	5.0x10-61
cg00621925	BCAP31;BCAP31;ABCD1;BCAP31;BCAP31;BCAP31;BCAP31	X	Body;5'UTR;TSS1500;1stExon;5'UTR;1stExon;5'UTR	Island	6.6 ± 2.3	22.0 ± 4.4	-15.4	1.6x10-35	3.5x10-35
cg02579620	BCAP31;BCAP31;BCAP31;BCAP31	X	Body;Body;Body;Body	N Shore	17.9 ± 2.4	38.9 ± 2.7	-21.0	2.3x10-52	7.5x10-52
cg20651980	BCAP31;BCAP31;BCAP31;BCAP31	X	Body;Body;Body;Body	N Shore	56.7 ± 5.0	66.1 ± 2.7	-9.4	7.4x10-17	1.1x10-16
cg01321830	BCOR;BCOR	X	5'UTR;5'UTR	Island	9.3 ± 1.6	15.5 ± 3.2	-6.2	3.5x10-22	6.0x10-22
cg09810925	BCOR;BCOR	X	5'UTR;5'UTR	Island	6.4 ± 0.8	11.6 ± 1.9	-5.3	1.1x10-31	2.3x10-31
cg10008347	BCOR;BCOR;BCOR;BCOR	X	TSS1500;5'UTR;TSS1500;5'UTR	Island	10.5 ± 1.5	18.9 ± 5.0	-8.5	5.6x10-22	9.5x10-22
cg15039826	BCOR;BCOR;BCOR;BCOR	X	TSS1500;5'UTR;TSS1500;5'UTR	Island	5.9 ± 1.0	14.1 ± 5.7	-8.2	1.2x10-20	2.1x10-20
cg16802801	BCOR;BCOR;BCOR;BCOR	X	5'UTR;1stExon;1stExon;5'UTR	Island	8.1 ± 1.3	13.7 ± 2.9	-5.6	1.5x10-23	2.6x10-23
cg23496314	BCOR;BCOR;BCOR;BCOR;BCOR;BCOR	X	5'UTR;5'UTR;1stExon;5'UTR;1stExon;5'UTR	Island	7.0 ± 0.9	14.6 ± 4.4	-7.7	1.0x10-25	1.8x10-25
cg08059778	BCORL1	X	TSS200	Island	7.5 ± 1.4	62.3 ± 2.8	-54.8	2.1x10-85	1.1x10-83
cg13941987	BCORL1	X	5'UTR	Island	4.8 ± 0.6	49.7 ± 1.8	-44.8	4.7x10-94	3.0x10-91
cg25124605	BCORL1	X	TSS200	Island	4.1 ± 0.7	42.7 ± 3.6	-38.6	9.3x10-81	2.1x10-79
cg05785344	BCORL1	X	5'UTR	N Shore	6.1 ± 0.8	43.5 ± 2.8	-37.4	1.3x10-82	4.0x10-81
cg03825574	BCORL1	X	TSS200	Island	7.8 ± 1.3	40.6 ± 2.7	-32.8	1.1x10-75	1.4x10-74
cg00623388	BCORL1	X	TSS1500	Island	12.3 ± 1.8	43.4 ± 4.1	-31.1	1.9x10-62	9.1x10-62
cg24035229	BCORL1	X	TSS1500	Island	3.9 ± 0.6	33.6 ± 2.9	-29.7	1.1x10-79	2.2x10-78
cg23934598	BCORL1	X	5'UTR	N Shore	8.2 ± 1.4	35.4 ± 3.4	-27.2	8.0x10-63	4.0x10-62
cg03692134	BCORL1	X	5'UTR	Island	10.7 ± 1.1	37.0 ± 1.8	-26.3	1.3x10-75	1.5x10-74
cg18535534	BCORL1	X	TSS1500	Island	6.5 ± 1.0	32.6 ± 3.4	-26.1	7.3x10-70	5.3x10-69
cg23269489	BCORL1	X	5'UTR	Island	5.4 ± 0.9	23.6 ± 3.4	-18.2	1.2x10-62	6.0x10-62
cg07158153	BCORL1	X	5'UTR	Island	18.6 ± 2.6	29.6 ± 4.9	-11.0	1.5x10-26	2.7x10-26
cg08513688	BCORL1	X	TSS1500	Island	17.9 ± 2.7	23.8 ± 3.7	-5.9	3.0x10-14	4.5x10-14
cg04886769	BCYRN1;GJB1	X	Body;TSS200	Open sea	12.7 ± 1.9	21.7 ± 4.1	-9.0	3.2x10-25	5.7x10-25
cg25549758	BCYRN1;GJB1;GJB1	X	Body;1stExon;5'UTR	Open sea	29.9 ± 5.4	37.9 ± 5.9	-8.0	5.3x10-12	7.5x10-12
cg15907464	BCYRN1;INGX	X	Body;TSS200	Island	12.9 ± 11.4	54.6 ± 2.6	-41.6	1.4x10-31	2.9x10-31
cg17970282	BCYRN1;INGX	X	Body;TSS1500	Island	18.7 ± 10.8	54.2 ± 3.3	-35.5	9.0x10-28	1.7x10-27
cg27558057	BCYRN1;INGX	X	Body;TSS200	Island	12.4 ± 13.6	46.8 ± 3.0	-34.4	1.3x10-18	2.1x10-18
cg21811592	BCYRN1;INGX	X	Body;TSS200	Island	14.0 ± 10.5	36.2 ± 3.0	-22.2	4.9x10-22	8.2x10-22
cg08343300	BCYRN1;INGX	X	Body;TSS200	Island	11.5 ± 11.2	24.5 ± 3.0	-13.0	3.9x10-13	5.6x10-13
cg11307741	BCYRN1;INGX	X	Body;TSS1500	S Shore	71.8 ± 3.6	77.1 ± 2.8	-5.3	4.5x10-12	6.4x10-12
cg19586382	BCYRN1;TAF1;TAF1	X	Body;TSS1500;TSS1500	N Shore	6.2 ± 1.2	41.9 ± 3.4	-35.8	4.8x10-81	1.1x10-79
cg11262744	BCYRN1;TAF1;TAF1	X	Body;1stExon;1stExon	Island	6.1 ± 0.9	39.2 ± 3.5	-33.1	5.3x10-78	8.4x10-77
cg10401803	BCYRN1;TAF1;TAF1	X	Body;1stExon;1stExon	Island	7.1 ± 1.3	38.2 ± 3.7	-31.1	1.6x10-71	1.4x10-70
cg07264097	BCYRN1;TAF1;TAF1	X	Body;1stExon;1stExon	Island	9.8 ± 1.8	40.5 ± 4.1	-30.7	6.0x10-66	3.5x10-65
cg23986186	BCYRN1;TAF1;TAF1	X	Body;TSS1500;TSS1500	N Shore	18.0 ± 1.9	31.9 ± 3.3	-13.9	4.6x10-39	1.1x10-38
cg21608567	BCYRN1;TAF1;TAF1	X	Body;TSS1500;TSS1500	N Shore	9.6 ± 1.5	19.9 ± 3.4	-10.3	3.2x10-36	7.2x10-36
cg01614387	BEND2	X	Body	N Shore	80.1 ± 4.7	85.8 ± 3.6	-5.7	1.1x10-12	1.5x10-12
cg21331812	BEX1	X	5'UTR	Island	3.7 ± 0.6	41.2 ± 3.6	-37.6	7.1x10-84	2.7x10-82
cg00668426	BEX1	X	TSS200	S Shore	10.6 ± 2.5	37.0 ± 4.8	-26.4	1.9x10-53	6.5x10-53
cg13176270	BEX1	X	5'UTR	Island	9.0 ± 1.4	35.2 ± 2.9	-26.2	4.6x10-67	2.8x10-66
cg21509846	BEX1	X	TSS1500	S Shore	12.8 ± 2.1	38.2 ± 2.8	-25.4	8.7x10-63	4.3x10-62
cg25945318	BEX1	X	5'UTR	Island	20.5 ± 3.6	39.9 ± 4.3	-19.4	2.6x10-37	6.1x10-37
cg15793196	BEX1	X	Body	N Shore	52.8 ± 9.6	66.8 ± 6.3	-14.0	8.4x10-12	1.2x10-11
cg23685102	BEX1;BEX1	X	5'UTR;1stExon	Island	4.1 ± 0.9	60.6 ± 2.0	-56.5	8.6x10-90	1.4x10-87
cg23936476	BEX1;BEX1	X	5'UTR;1stExon	Island	2.7 ± 0.5	49.9 ± 1.8	-47.2	7.1x10-92	2.1x10-89
cg26628435	BEX1;BEX1	X	5'UTR;1stExon	Island	3.2 ± 0.5	50.0 ± 2.0	-46.8	9.8x10-99	1.0x10-94
cg06302218	BEX2;BEX2;BEX2;BEX2	X	TSS200;TSS1500;TSS200;TSS1500	S Shore	6.2 ± 1.0	26.3 ± 3.0	-20.0	3.0x10-64	1.6x10-63
cg19474517	BEX2;BEX2;BEX2;BEX2	X	TSS1500;TSS1500;TSS1500;TSS1500	S Shore	57.5 ± 5.6	65.1 ± 4.3	-7.6	1.1x10-12	1.5x10-12
cg12549513	BEX2;BEX2;BEX2;BEX2;BEX2	X	1stExon;TSS200;TSS200;5'UTR;TSS200	Island	8.2 ± 1.3	26.3 ± 3.8	-18.1	3.6x10-57	1.4x10-56
cg07748875	BEX2;BEX2;BEX2;BEX2;BEX2	X	1stExon;TSS200;TSS200;5'UTR;TSS200	Island	12.1 ± 1.8	29.5 ± 3.0	-17.4	4.9x10-50	1.5x10-49
cg01804836	BEX2;BEX2;BEX2;BEX2;BEX2;BEX2	X	1stExon;5'UTR;5'UTR;5'UTR;5'UTR;1stExon	Island	8.2 ± 1.6	47.8 ± 3.0	-39.6	2.5x10-69	1.8x10-68
cg22014878	BEX2;BEX2;BEX2;BEX2;BEX2;BEX2	X	1stExon;TSS200;5'UTR;1stExon;5'UTR;TSS200	Island	3.9 ± 5.3	39.6 ± 4.4	-35.7	1.2x10-51	3.8x10-51
cg03347749	BEX2;BEX2;BEX2;BEX2;BEX2;BEX2	X	1stExon;TSS200;5'UTR;1stExon;5'UTR;TSS200	Island	4.9 ± 0.7	28.6 ± 4.1	-23.8	9.6x10-68	6.1x10-67
cg24765005	BEX2;BEX2;BEX2;BEX2;BEX2;BEX2	X	1stExon;5'UTR;5'UTR;5'UTR;5'UTR;1stExon	Island	3.4 ± 0.6	24.7 ± 3.4	-21.3	2.8x10-68	1.9x10-67
cg05515118	BEX2;BEX2;BEX2;BEX2;BEX2;BEX2	X	1stExon;TSS200;5'UTR;1stExon;5'UTR;TSS200	Island	3.5 ± 0.7	13.5 ± 3.0	-9.9	3.1x10-46	8.9x10-46
cg25645559	BEX4;BEX4	X	5'UTR;5'UTR	S Shore	8.0 ± 2.3	51.9 ± 1.9	-43.9	7.2x10-64	3.8x10-63
cg17294479	BEX4;BEX4	X	5'UTR;5'UTR	Island	7.3 ± 1.2	46.3 ± 3.8	-39.1	2.8x10-81	7.0x10-80
cg15582794	BEX4;BEX4	X	5'UTR;5'UTR	Island	6.2 ± 1.2	40.7 ± 3.8	-34.5	3.7x10-69	2.6x10-68
cg12464216	BEX4;BEX4	X	TSS200;TSS200	N Shore	10.7 ± 1.5	43.9 ± 3.0	-33.2	9.2x10-74	9.3x10-73
cg11049774	BEX4;BEX4	X	TSS200;TSS200	Island	2.4 ± 0.5	35.3 ± 4.7	-32.9	3.3x10-74	3.4x10-73
cg01374431	BEX4;BEX4	X	TSS200;TSS200	Island	6.2 ± 0.8	36.7 ± 3.2	-30.5	9.6x10-77	1.3x10-75
cg07492878	BEX4;BEX4	X	TSS200;TSS200	Island	8.7 ± 1.2	29.0 ± 3.2	-20.3	3.3x10-60	1.4x10-59
cg07746818	BEX4;BEX4	X	TSS1500;TSS1500	N Shore	64.4 ± 4.5	71.6 ± 2.7	-7.2	5.1x10-15	7.5x10-15
cg24790801	BEX4;BEX4;BEX4;BEX4	X	1stExon;5'UTR;1stExon;5'UTR	Island	2.7 ± 0.8	52.1 ± 2.5	-49.5	8.2x10-80	1.6x10-78
cg11082424	BEX4;BEX4;BEX4;BEX4	X	1stExon;5'UTR;1stExon;5'UTR	Island	3.3 ± 0.5	45.0 ± 3.0	-41.7	1.3x10-89	2.1x10-87
cg07012573	BEX4;BEX4;BEX4;BEX4	X	1stExon;5'UTR;1stExon;5'UTR	Island	5.8 ± 1.1	42.6 ± 3.8	-36.7	2.6x10-72	2.3x10-71
cg01671070	BEX5;BEX5	X	5'UTR;5'UTR	Open sea	12.2 ± 2.8	50.2 ± 3.6	-38.0	3.0x10-55	1.1x10-54
cg23486773	BEX5;BEX5	X	TSS200;5'UTR	Open sea	13.5 ± 2.3	48.0 ± 4.2	-34.5	2.2x10-65	1.2x10-64
cg04599817	BEX5;BEX5	X	5'UTR;5'UTR	Open sea	10.5 ± 1.6	41.0 ± 4.1	-30.5	7.4x10-65	4.1x10-64
cg19637159	BEX5;BEX5	X	TSS200;TSS1500	Open sea	13.9 ± 2.1	34.6 ± 6.2	-20.7	3.9x10-41	9.8x10-41
cg00400999	BEX5;BEX5	X	TSS200;TSS1500	Open sea	19.0 ± 4.7	39.4 ± 4.7	-20.3	3.7x10-34	7.9x10-34
cg05470074	BEX5;BEX5	X	TSS1500;TSS1500	Open sea	9.6 ± 2.1	17.2 ± 3.2	-7.6	4.7x10-24	8.2x10-24
cg03993934	BEX5;BEX5	X	TSS1500;TSS1500	Open sea	13.5 ± 1.7	20.8 ± 3.4	-7.3	3.1x10-26	5.6x10-26
cg16567137	BEX5;BEX5;BEX5	X	TSS200;5'UTR;1stExon	Open sea	9.5 ± 1.8	50.4 ± 3.4	-40.9	2.3x10-78	3.8x10-77
cg01386236	BEX5;BEX5;BEX5	X	5'UTR;1stExon;5'UTR	Open sea	9.6 ± 1.5	48.9 ± 4.2	-39.3	1.2x10-73	1.1x10-72
cg04924736	BEX5;BEX5;BEX5	X	TSS200;5'UTR;1stExon	Open sea	5.9 ± 1.1	40.2 ± 3.9	-34.3	6.3x10-68	4.0x10-67
cg11673013	BEX5;BEX5;BEX5	X	TSS200;5'UTR;1stExon	Open sea	7.6 ± 1.6	40.2 ± 4.4	-32.6	2.2x10-68	1.5x10-67
cg14603520	BGN	X	TSS200	Open sea	20.2 ± 3.1	47.3 ± 4.2	-27.1	1.5x10-51	5.1x10-51
cg03166428	BGN	X	TSS200	Open sea	30.2 ± 4.1	51.2 ± 4.4	-21.0	1.8x10-37	4.1x10-37
cg21943052	BGN	X	TSS200	Open sea	35.5 ± 4.3	53.1 ± 4.0	-17.7	5.9x10-35	1.3x10-34
cg19618706	BGN	X	5'UTR	Open sea	42.2 ± 3.9	53.7 ± 3.4	-11.5	6.5x10-24	1.1x10-23
cg11022804	BGN	X	TSS200	Open sea	35.0 ± 4.0	44.3 ± 5.2	-9.2	2.8x10-14	4.2x10-14
cg21179255	BGN	X	Body	Open sea	58.8 ± 3.5	65.8 ± 3.3	-7.1	9.4x10-15	1.4x10-14
cg27488875	BGN;BGN	X	5'UTR;1stExon	Open sea	7.5 ± 1.7	53.3 ± 3.6	-45.8	1.0x10-70	7.8x10-70
cg08638354	BHLHB9;BHLHB9;BHLHB9;BHLHB9;BHLHB9;BHLHB9	X	TSS1500;TSS1500;TSS1500;TSS1500;TSS1500;TSS1500	Open sea	11.0 ± 2.1	43.9 ± 3.8	-33.0	6.1x10-62	2.9x10-61
cg15309236	BHLHB9;BHLHB9;BHLHB9;BHLHB9;BHLHB9;BHLHB9	X	TSS200;TSS200;TSS200;TSS200;TSS200;TSS200	Open sea	9.1 ± 1.6	31.8 ± 4.0	-22.7	1.1x10-54	3.9x10-54
cg24392532	BHLHB9;BHLHB9;BHLHB9;BHLHB9;BHLHB9;BHLHB9	X	5'UTR;5'UTR;5'UTR;5'UTR;5'UTR;5'UTR	Open sea	5.8 ± 1.6	23.6 ± 4.5	-17.8	2.1x10-47	6.1x10-47
cg08395966	BHLHB9;BHLHB9;BHLHB9;BHLHB9;BHLHB9;BHLHB9;BHLHB9;BHLHB9	X	5'UTR;5'UTR;5'UTR;5'UTR;5'UTR;5'UTR;5'UTR;5'UTR	Island	4.1 ± 1.1	48.4 ± 2.5	-44.3	5.1x10-76	6.5x10-75
cg10869581	BHLHB9;BHLHB9;BHLHB9;BHLHB9;BHLHB9;BHLHB9;BHLHB9;BHLHB9	X	TSS200;5'UTR;5'UTR;5'UTR;5'UTR;5'UTR;5'UTR;TSS200	Island	5.8 ± 1.7	45.3 ± 2.9	-39.6	7.2x10-64	3.8x10-63
cg09789426	BHLHB9;BHLHB9;BHLHB9;BHLHB9;BHLHB9;BHLHB9;BHLHB9;BHLHB9	X	5'UTR;5'UTR;5'UTR;5'UTR;5'UTR;TSS1500;5'UTR;TSS1500	Island	19.4 ± 6.3	48.0 ± 5.5	-28.6	1.3x10-34	2.8x10-34
cg18470455	BHLHB9;BHLHB9;BHLHB9;BHLHB9;BHLHB9;BHLHB9;BHLHB9;BHLHB9	X	5'UTR;5'UTR;5'UTR;5'UTR;5'UTR;5'UTR;5'UTR;5'UTR	Island	9.3 ± 2.3	34.5 ± 4.3	-25.2	4.6x10-53	1.6x10-52
cg06302025	BHLHB9;BHLHB9;BHLHB9;BHLHB9;BHLHB9;BHLHB9;BHLHB9;BHLHB9	X	TSS200;5'UTR;5'UTR;5'UTR;5'UTR;5'UTR;5'UTR;TSS200	Island	3.4 ± 0.9	27.4 ± 5.1	-24.0	1.9x10-58	7.7x10-58
cg17852104	BHLHB9;BHLHB9;BHLHB9;BHLHB9;BHLHB9;BHLHB9;BHLHB9;BHLHB9	X	5'UTR;5'UTR;5'UTR;5'UTR;5'UTR;TSS1500;5'UTR;TSS1500	Island	31.5 ± 8.9	55.4 ± 6.6	-23.9	4.9x10-23	8.4x10-23
cg04039555	BHLHB9;BHLHB9;BHLHB9;BHLHB9;BHLHB9;BHLHB9;BHLHB9;BHLHB9	X	TSS200;5'UTR;5'UTR;5'UTR;5'UTR;5'UTR;5'UTR;TSS200	Island	5.7 ± 2.6	26.6 ± 6.4	-20.9	9.8x10-41	2.4x10-40
cg06583412	BHLHB9;BHLHB9;BHLHB9;BHLHB9;BHLHB9;BHLHB9;BHLHB9;BHLHB9	X	5'UTR;5'UTR;5'UTR;5'UTR;5'UTR;5'UTR;5'UTR;5'UTR	Island	8.3 ± 1.4	28.5 ± 3.5	-20.2	2.5x10-58	1.0x10-57
cg18266647	BHLHB9;BHLHB9;BHLHB9;BHLHB9;BHLHB9;BHLHB9;BHLHB9;BHLHB9	X	TSS200;5'UTR;5'UTR;5'UTR;5'UTR;5'UTR;5'UTR;TSS200	Island	5.0 ± 1.1	24.4 ± 2.8	-19.4	2.4x10-61	1.1x10-60
cg19172265	BHLHB9;BHLHB9;BHLHB9;BHLHB9;BHLHB9;BHLHB9;BHLHB9;BHLHB9	X	5'UTR;5'UTR;5'UTR;5'UTR;5'UTR;5'UTR;5'UTR;5'UTR	S Shore	54.3 ± 9.5	65.8 ± 5.6	-11.5	2.3x10-09	3.1x10-09
cg04595393	BHLHB9;BHLHB9;BHLHB9;BHLHB9;BHLHB9;BHLHB9;BHLHB9;BHLHB9;BHLHB9;BHLHB9	X	5'UTR;5'UTR;5'UTR;5'UTR;5'UTR;5'UTR;1stExon;5'UTR;5'UTR;1stExon	Island	5.5 ± 1.4	39.3 ± 4.8	-33.8	6.3x10-64	3.3x10-63
cg00968475	BHLHB9;BHLHB9;BHLHB9;BHLHB9;BHLHB9;BHLHB9;BHLHB9;BHLHB9;BHLHB9;BHLHB9;BHLHB9;BHLHB9	X	5'UTR;5'UTR;1stExon;5'UTR;1stExon;1stExon;1stExon;1stExon;5'UTR;5'UTR;5'UTR;1stExon	Open sea	11.3 ± 1.9	29.8 ± 3.8	-18.5	1.1x10-47	3.1x10-47
cg13115118	BRCC3;BRCC3;BRCC3;MTCP1;MTCP1NB;BRCC3	X	5'UTR;1stExon;5'UTR;TSS1500;TSS1500;1stExon	Island	4.7 ± 0.8	45.1 ± 3.5	-40.4	6.6x10-78	1.0x10-76
cg18399551	BRCC3;BRCC3;BRCC3;MTCP1;MTCP1NB;BRCC3	X	5'UTR;1stExon;5'UTR;TSS1500;TSS1500;1stExon	Island	8.2 ± 0.9	46.9 ± 3.1	-38.7	3.1x10-83	1.1x10-81
cg05941375	BRCC3;BRCC3;BRCC3;MTCP1NB;MTCP1;BRCC3	X	5'UTR;1stExon;5'UTR;TSS200;TSS200;1stExon	Island	19.7 ± 2.1	50.1 ± 1.9	-30.4	5.5x10-68	3.5x10-67
cg24341236	BRCC3;MTCP1;MTCP1NB;BRCC3	X	1stExon;TSS1500;TSS1500;1stExon	S Shore	3.3 ± 0.7	28.8 ± 3.2	-25.5	3.8x10-65	2.1x10-64
cg09523186	BRWD3	X	Body	Island	6.1 ± 1.6	50.4 ± 1.5	-44.3	1.1x10-74	1.2x10-73
cg12143138	BRWD3	X	Body	N Shore	11.3 ± 2.0	50.2 ± 4.7	-38.9	2.2x10-64	1.2x10-63
cg25063710	BRWD3	X	Body	N Shore	9.4 ± 1.3	37.5 ± 4.1	-28.1	4.8x10-71	3.9x10-70
cg03164831	BRWD3	X	TSS1500	S Shore	5.5 ± 1.2	25.2 ± 3.6	-19.7	1.2x10-61	5.9x10-61
cg15511898	BRWD3	X	TSS1500	S Shore	10.7 ± 1.5	25.8 ± 4.0	-15.1	1.1x10-43	3.0x10-43
cg25708850	BRWD3	X	TSS1500	S Shore	21.1 ± 3.5	34.7 ± 4.8	-13.6	7.3x10-25	1.3x10-24
cg22618269	BRWD3;BRWD3	X	1stExon;5'UTR	Island	15.0 ± 3.6	55.0 ± 4.5	-40.1	2.7x10-56	1.0x10-55
cg11957438	BRWD3;BRWD3	X	1stExon;5'UTR	Island	19.3 ± 5.8	46.4 ± 5.4	-27.1	6.6x10-33	1.4x10-32
cg05835545	BRWD3;BRWD3	X	1stExon;5'UTR	Island	4.5 ± 0.8	27.7 ± 3.8	-23.2	5.2x10-64	2.7x10-63
cg17197278	C1GALT1C1;C1GALT1C1	X	TSS200;TSS200	Island	11.5 ± 1.9	52.0 ± 3.9	-40.5	9.4x10-75	1.0x10-73
cg17149359	C1GALT1C1;C1GALT1C1	X	TSS200;TSS200	Island	6.3 ± 1.5	43.3 ± 2.6	-37.0	2.7x10-74	2.9x10-73
cg07210774	C1GALT1C1;C1GALT1C1	X	TSS1500;TSS1500	Island	11.3 ± 9.9	41.7 ± 4.8	-30.4	8.6x10-33	1.8x10-32
cg11816360	C1GALT1C1;C1GALT1C1	X	5'UTR;5'UTR	N Shore	12.4 ± 2.0	40.3 ± 4.2	-27.9	2.3x10-59	9.6x10-59
cg09662907	C1GALT1C1;C1GALT1C1	X	TSS1500;TSS1500	S Shore	8.9 ± 1.2	35.4 ± 2.9	-26.5	1.6x10-71	1.3x10-70
cg17056186	C1GALT1C1;C1GALT1C1	X	5'UTR;5'UTR	N Shore	6.2 ± 1.0	30.9 ± 3.4	-24.7	3.9x10-68	2.5x10-67
cg21601364	C1GALT1C1;C1GALT1C1	X	TSS1500;TSS1500	S Shore	13.0 ± 1.8	18.4 ± 3.0	-5.4	5.3x10-20	8.6x10-20
cg19780807	C1GALT1C1;C1GALT1C1;C1GALT1C1;C1GALT1C1	X	1stExon;1stExon;5'UTR;5'UTR	Island	3.9 ± 0.5	37.5 ± 2.8	-33.6	2.1x10-85	1.1x10-83
cg02274705	C1GALT1C1;C1GALT1C1;C1GALT1C1;C1GALT1C1	X	1stExon;1stExon;5'UTR;5'UTR	Island	10.4 ± 1.7	43.5 ± 2.8	-33.1	1.7x10-67	1.1x10-66
cg24054653	C1GALT1C1;C1GALT1C1;C1GALT1C1;C1GALT1C1	X	1stExon;1stExon;5'UTR;5'UTR	Island	8.9 ± 1.0	30.4 ± 2.9	-21.5	1.8x10-69	1.3x10-68
cg15520863	C1GALT1C1;C1GALT1C1;C1GALT1C1;C1GALT1C1	X	1stExon;1stExon;5'UTR;5'UTR	Island	23.6 ± 3.4	36.5 ± 3.5	-12.9	6.4x10-29	1.2x10-28
cg05532403	CA5B	X	5'UTR	S Shore	15.7 ± 3.2	29.3 ± 4.7	-13.6	1.1x10-27	2.1x10-27
cg00221961	CA5B	X	TSS1500	N Shore	27.7 ± 3.7	38.7 ± 3.9	-11.0	8.5x10-21	1.4x10-20
cg25376316	CA5B	X	5'UTR	S Shore	11.6 ± 2.6	21.4 ± 4.5	-9.8	6.5x10-23	1.1x10-22
cg18391610	CA5B	X	TSS1500	Island	12.4 ± 2.1	20.6 ± 3.2	-8.1	3.5x10-29	6.7x10-29
cg08195028	CA5B	X	5'UTR	Island	11.6 ± 2.4	19.5 ± 3.3	-7.8	4.5x10-21	7.5x10-21
cg02283106	CA5B	X	TSS1500	Island	11.2 ± 2.2	19.0 ± 2.7	-7.8	4.0x10-33	8.5x10-33
cg07496966	CA5B	X	5'UTR	S Shelf	56.7 ± 4.7	62.5 ± 4.2	-5.8	1.1x10-09	1.5x10-09
cg10197734	CA5BP	X	TSS1500	N Shore	7.9 ± 0.9	17.3 ± 3.1	-9.4	1.7x10-40	4.2x10-40
cg24052239	CACNA1F	X	Body	Island	14.2 ± 2.0	41.8 ± 3.2	-27.6	2.5x10-67	1.6x10-66
cg25125864	CACNA1F	X	Body	N Shore	19.8 ± 3.8	46.3 ± 1.9	-26.5	4.4x10-57	1.7x10-56
cg15363435	CACNA1F	X	Body	Island	11.1 ± 1.9	34.8 ± 3.7	-23.7	1.0x10-54	3.7x10-54
cg16726201	CACNA1F	X	Body	Island	31.4 ± 4.2	50.1 ± 3.9	-18.7	2.1x10-41	5.4x10-41
cg05740959	CACNA1F	X	Body	Island	21.3 ± 3.3	39.0 ± 3.9	-17.7	3.1x10-40	7.7x10-40
cg19638040	CASK;CASK;CASK	X	1stExon;1stExon;1stExon	Island	3.4 ± 0.9	39.8 ± 4.0	-36.3	2.5x10-73	2.4x10-72
cg12614178	CASK;CASK;CASK	X	TSS1500;TSS1500;TSS1500	Island	6.0 ± 0.9	42.0 ± 3.9	-36.0	3.2x10-75	3.7x10-74
cg22252245	CASK;CASK;CASK	X	Body;Body;Body	N Shore	5.4 ± 1.0	41.2 ± 3.4	-35.8	7.1x10-80	1.4x10-78
cg17548613	CASK;CASK;CASK	X	TSS200;TSS200;TSS200	Island	7.8 ± 1.2	43.5 ± 3.9	-35.7	1.8x10-73	1.7x10-72
cg03983969	CASK;CASK;CASK	X	TSS1500;TSS1500;TSS1500	Island	3.7 ± 0.9	35.9 ± 4.7	-32.2	2.3x10-72	2.0x10-71
cg02161125	CASK;CASK;CASK	X	TSS1500;TSS1500;TSS1500	Island	5.7 ± 1.0	37.5 ± 4.3	-31.8	1.1x10-69	7.8x10-69
cg23530509	CASK;CASK;CASK	X	TSS1500;TSS1500;TSS1500	S Shore	11.8 ± 1.6	39.6 ± 4.6	-27.8	1.3x10-61	6.2x10-61
cg24931882	CASK;CASK;CASK	X	TSS200;TSS200;TSS200	Island	7.6 ± 1.6	26.2 ± 2.9	-18.6	2.9x10-54	1.0x10-53
cg16269097	CASK;CASK;CASK	X	TSS1500;TSS1500;TSS1500	Island	3.7 ± 0.9	20.5 ± 3.9	-16.8	6.7x10-53	2.3x10-52
cg00818649	CASK;CASK;CASK	X	TSS200;TSS200;TSS200	Island	4.0 ± 0.5	17.3 ± 4.7	-13.3	8.6x10-49	2.6x10-48
cg14622782	CASK;CASK;CASK	X	Body;Body;Body	Island	13.8 ± 2.4	26.5 ± 5.1	-12.7	1.5x10-29	2.8x10-29
cg25717578	CASK;CASK;CASK	X	Body;Body;Body	N Shelf	66.0 ± 5.7	71.0 ± 3.9	-5.1	1.4x10-06	1.7x10-06
cg16104517	CASK;CASK;GPR34;GPR34;CASK	X	Body;Body;Body;Body;Body	Open sea	83.4 ± 5.0	88.7 ± 3.4	-5.3	7.7x10-11	1.1x10-10
cg14766682	CCDC120;CCDC120;CCDC120;CCDC120	X	5'UTR;5'UTR;5'UTR;5'UTR	Open sea	13.6 ± 2.3	41.0 ± 3.2	-27.3	2.9x10-59	1.2x10-58
cg26747299	CCDC120;CCDC120;CCDC120;CCDC120	X	3'UTR;3'UTR;3'UTR;3'UTR	N Shelf	62.6 ± 3.7	70.4 ± 3.2	-7.8	8.4x10-20	1.4x10-19
cg07419178	CCDC120;CCDC120;CCDC120;CCDC120;CCDC120;CCDC120;CCDC120;CCDC120	X	5'UTR;1stExon;1stExon;1stExon;5'UTR;5'UTR;1stExon;5'UTR	Open sea	19.0 ± 3.2	43.3 ± 2.3	-24.2	2.5x10-47	7.4x10-47
cg11858468	CCDC160	X	TSS200	N Shore	3.8 ± 0.5	52.7 ± 2.0	-48.9	5.5x10-98	2.0x10-94
cg14720319	CCDC160	X	5'UTR	Island	4.3 ± 0.5	45.4 ± 2.8	-41.1	1.4x10-88	1.6x10-86
cg02266197	CCDC160	X	TSS200	N Shore	15.1 ± 2.5	46.9 ± 3.3	-31.7	4.4x10-64	2.4x10-63
cg21999614	CCDC160	X	5'UTR	Island	12.1 ± 2.0	42.5 ± 3.5	-30.4	8.3x10-63	4.1x10-62
cg01173474	CCDC160	X	TSS200	N Shore	11.5 ± 1.6	39.7 ± 2.8	-28.3	1.9x10-67	1.2x10-66
cg05884886	CCDC160	X	TSS200	N Shore	21.2 ± 2.7	44.0 ± 2.9	-22.8	5.0x10-52	1.7x10-51
cg16807457	CCDC160	X	5'UTR	Island	11.7 ± 2.5	34.5 ± 4.0	-22.7	1.6x10-46	4.6x10-46
cg08279496	CCDC160	X	TSS200	N Shore	10.6 ± 1.1	26.7 ± 2.7	-16.2	5.3x10-56	2.0x10-55
cg15844471	CCDC160	X	5'UTR	S Shore	64.7 ± 5.5	73.2 ± 3.8	-8.6	4.9x10-19	7.9x10-19
cg15940237	CCDC160	X	5'UTR	Island	10.4 ± 1.7	17.7 ± 3.6	-7.4	9.1x10-23	1.6x10-22
cg00729461	CCDC160;CCDC160	X	5'UTR;1stExon	Island	3.8 ± 0.7	47.8 ± 4.5	-43.9	9.1x10-79	1.6x10-77
cg02179438	CCDC22	X	TSS200	N Shore	13.9 ± 3.0	49.8 ± 3.1	-35.9	3.3x10-57	1.3x10-56
cg08104711	CCDC22	X	TSS200	N Shore	11.1 ± 2.1	43.2 ± 3.8	-32.1	2.8x10-63	1.4x10-62
cg17503853	CCDC22	X	TSS200	N Shore	19.4 ± 2.4	51.0 ± 3.5	-31.6	1.1x10-61	5.0x10-61
cg26606552	CCDC22	X	Body	S Shore	9.4 ± 1.3	39.2 ± 2.7	-29.8	1.1x10-72	1.0x10-71
cg09300348	CCDC22	X	Body	Island	18.3 ± 2.4	44.6 ± 3.6	-26.3	3.3x10-53	1.1x10-52
cg06298361	CCDC22	X	TSS200	N Shore	7.8 ± 0.9	33.1 ± 2.4	-25.3	9.9x10-78	1.5x10-76
cg06157408	CCDC22;CACNA1F	X	TSS1500;TSS1500	Island	26.5 ± 3.2	46.1 ± 2.0	-19.5	1.0x10-46	3.0x10-46
cg18473117	CCDC22;CACNA1F	X	TSS1500;TSS1500	Island	66.8 ± 7.1	80.2 ± 4.8	-13.4	2.0x10-23	3.5x10-23
cg05104476	CCDC22;CCDC22	X	5'UTR;1stExon	Island	9.1 ± 2.2	28.0 ± 3.8	-18.9	1.0x10-45	2.9x10-45
cg11184796	CCDC22;CCDC22	X	5'UTR;1stExon	Island	5.4 ± 1.4	22.7 ± 3.5	-17.3	3.2x10-49	9.9x10-49
cg05091873	CD99L2;CD99L2;CD99L2	X	TSS1500;TSS1500;TSS1500	Island	4.3 ± 0.7	45.4 ± 1.9	-41.2	7.2x10-88	7.2x10-86
cg03372815	CD99L2;CD99L2;CD99L2	X	TSS1500;TSS1500;TSS1500	Island	10.5 ± 1.5	44.4 ± 4.1	-33.8	1.6x10-68	1.1x10-67
cg16343842	CD99L2;CD99L2;CD99L2	X	Body;Body;Body	N Shore	7.2 ± 1.3	38.4 ± 3.7	-31.2	2.5x10-68	1.6x10-67
cg25130333	CD99L2;CD99L2;CD99L2	X	TSS1500;TSS1500;TSS1500	Island	7.8 ± 1.3	32.8 ± 3.4	-25.0	6.4x10-64	3.3x10-63
cg07693301	CD99L2;CD99L2;CD99L2	X	TSS200;TSS200;TSS200	Island	4.7 ± 0.5	25.9 ± 3.4	-21.3	1.6x10-73	1.6x10-72
cg07933757	CD99L2;CD99L2;CD99L2	X	Body;Body;Body	Island	6.4 ± 1.0	25.1 ± 3.4	-18.8	9.4x10-60	4.1x10-59
cg01212429	CD99L2;CD99L2;CD99L2	X	Body;Body;Body	N Shore	22.7 ± 3.2	32.4 ± 4.4	-9.8	1.1x10-19	1.9x10-19
cg21768287	CD99L2;CD99L2;CD99L2	X	TSS1500;TSS1500;TSS1500	S Shore	53.8 ± 4.9	63.3 ± 2.7	-9.6	2.2x10-20	3.6x10-20
cg02623604	CD99L2;CD99L2;CD99L2	X	TSS200;TSS200;TSS200	Island	5.1 ± 0.9	12.5 ± 2.3	-7.4	1.0x10-38	2.4x10-38
cg19383360	CD99L2;CD99L2;CD99L2;CD99L2;CD99L2;CD99L2	X	1stExon;5'UTR;5'UTR;5'UTR;1stExon;1stExon	Island	11.2 ± 5.7	34.9 ± 3.4	-23.6	7.8x10-35	1.7x10-34
cg19899539	CD99L2;CD99L2;CD99L2;CD99L2;CD99L2;CD99L2	X	1stExon;5'UTR;5'UTR;5'UTR;1stExon;1stExon	Island	10.0 ± 1.9	23.4 ± 4.3	-13.4	8.9x10-44	2.4x10-43
cg01203948	CDK16	X	TSS1500	N Shore	13.2 ± 1.6	41.1 ± 2.0	-27.9	6.3x10-72	5.4x10-71
cg17465884	CDK16	X	TSS1500	N Shore	78.3 ± 2.6	83.4 ± 2.2	-5.2	2.6x10-14	3.9x10-14
cg03995238	CDK16;CDK16	X	Body;5'UTR	S Shore	12.0 ± 1.2	40.3 ± 2.5	-28.3	2.5x10-73	2.4x10-72
cg23061435	CDK16;CDK16	X	Body;5'UTR	S Shore	13.6 ± 1.8	41.5 ± 1.8	-27.9	2.2x10-65	1.2x10-64
cg06691299	CDK16;CDK16	X	TSS1500;TSS200	Island	6.7 ± 1.1	28.9 ± 5.2	-22.2	7.9x10-56	2.9x10-55
cg17137203	CDK16;CDK16	X	Body;5'UTR	Island	22.6 ± 3.1	33.8 ± 4.6	-11.2	1.3x10-23	2.3x10-23
cg12153998	CDK16;CDK16	X	TSS1500;TSS200	Island	9.6 ± 1.9	18.7 ± 4.2	-9.2	2.4x10-27	4.5x10-27
cg16888752	CDK16;CDK16	X	TSS1500;TSS200	Island	3.8 ± 0.7	12.7 ± 4.8	-8.9	1.7x10-29	3.3x10-29
cg05292991	CDK16;CDK16	X	TSS1500;TSS200	Island	8.7 ± 2.2	17.1 ± 4.2	-8.3	5.5x10-28	1.0x10-27
cg13524991	CDK16;CDK16	X	TSS1500;TSS1500	Island	3.4 ± 0.5	9.4 ± 3.4	-6.0	1.2x10-28	2.3x10-28
cg13907504	CDK16;CDK16	X	TSS1500;TSS200	Island	3.8 ± 0.7	9.7 ± 4.7	-6.0	1.2x10-18	1.9x10-18
cg22826577	CDK16;CDK16;CDK16	X	1stExon;TSS200;5'UTR	Island	3.7 ± 0.6	13.0 ± 4.8	-9.2	1.6x10-33	3.4x10-33
cg13638484	CDK16;CDK16;CDK16	X	1stExon;TSS200;5'UTR	Island	6.6 ± 0.9	15.7 ± 4.0	-9.0	2.2x10-33	4.7x10-33
cg23212388	CDK16;CDK16;CDK16	X	1stExon;TSS200;5'UTR	Island	5.1 ± 0.7	12.7 ± 3.2	-7.7	2.5x10-34	5.4x10-34
cg19269918	CDK16;CDK16;CDK16	X	1stExon;TSS200;5'UTR	Island	7.4 ± 0.9	14.8 ± 3.4	-7.3	1.4x10-29	2.7x10-29
cg04123347	CDK16;CDK16;CDK16	X	Body;5'UTR;TSS200	S Shelf	65.8 ± 4.7	72.6 ± 2.8	-6.8	7.3x10-15	1.1x10-14
cg11333230	CDK16;CDK16;CDK16	X	1stExon;TSS200;5'UTR	Island	10.2 ± 1.6	15.7 ± 2.9	-5.4	2.0x10-17	3.1x10-17
cg14755341	CDKL5	X	5'UTR	Island	7.9 ± 1.1	31.2 ± 5.9	-23.3	3.0x10-53	1.0x10-52
cg04716051	CDKL5	X	TSS1500	Island	3.1 ± 0.6	23.3 ± 5.9	-20.1	1.3x10-55	4.7x10-55
cg01885202	CDKL5	X	TSS1500	Island	7.2 ± 1.0	23.4 ± 3.7	-16.3	1.0x10-52	3.4x10-52
cg06408185	CDKL5	X	TSS200	Island	3.7 ± 0.9	13.7 ± 5.3	-10.0	1.7x10-33	3.7x10-33
cg07519908	CDKL5	X	TSS200	Island	5.5 ± 0.9	15.5 ± 5.3	-10.0	7.1x10-31	1.4x10-30
cg26020914	CDKL5	X	5'UTR	Island	3.9 ± 0.7	13.0 ± 4.2	-9.1	4.2x10-35	9.2x10-35
cg02939364	CDKL5	X	TSS200	Island	3.7 ± 0.9	11.2 ± 4.7	-7.5	7.6x10-25	1.4x10-24
cg20281601	CDKL5;CDKL5	X	1stExon;5'UTR	Island	4.0 ± 0.5	22.8 ± 6.9	-18.8	3.0x10-48	8.9x10-48
cg15850390	CDX4	X	Body	S Shore	6.4 ± 1.0	33.6 ± 4.2	-27.2	2.1x10-66	1.2x10-65
cg25988710	CDX4	X	1stExon	Island	24.2 ± 4.4	50.3 ± 3.4	-26.1	3.5x10-45	9.8x10-45
cg17268992	CDX4	X	TSS200	N Shore	35.9 ± 5.4	60.6 ± 2.9	-24.6	1.4x10-38	3.3x10-38
cg12017815	CDX4	X	1stExon	Island	23.2 ± 3.3	44.1 ± 2.6	-21.0	2.5x10-45	6.8x10-45
cg13075926	CDX4	X	Body	S Shore	11.5 ± 2.0	29.1 ± 3.3	-17.6	8.3x10-49	2.5x10-48
cg21306843	CDX4	X	TSS1500	N Shore	26.7 ± 5.2	40.7 ± 4.3	-14.0	2.8x10-23	4.8x10-23
cg01135626	CDX4	X	1stExon	N Shore	34.3 ± 3.2	46.0 ± 2.7	-11.7	1.1x10-28	2.1x10-28
cg04065832	CDX4	X	1stExon	Island	23.0 ± 3.8	34.1 ± 3.5	-11.2	1.4x10-20	2.3x10-20
cg16863294	CDX4	X	Body	S Shore	21.9 ± 4.0	27.7 ± 4.5	-5.8	2.1x10-11	3.0x10-11
cg22404117	CENPI	X	TSS1500	S Shore	10.0 ± 1.5	45.5 ± 2.6	-35.4	1.5x10-73	1.5x10-72
cg14743649	CENPI	X	TSS1500	S Shore	15.4 ± 2.5	48.9 ± 2.9	-33.6	1.1x10-62	5.6x10-62
cg21988739	CENPI	X	TSS1500	S Shore	11.7 ± 2.2	43.8 ± 2.7	-32.0	6.0x10-67	3.6x10-66
cg05476089	CETN2;NSDHL;NSDHL;CETN2	X	5'UTR;TSS1500;TSS1500;1stExon	Island	7.4 ± 1.6	50.1 ± 1.8	-42.8	1.8x10-79	3.4x10-78
cg19888047	CHM;CHM	X	TSS200;TSS200	Open sea	7.5 ± 1.1	27.6 ± 4.0	-20.1	2.3x10-59	1.0x10-58
cg25488547	CHM;CHM	X	TSS1500;TSS1500	Open sea	49.8 ± 6.0	68.2 ± 4.0	-18.5	1.4x10-27	2.7x10-27
cg03787796	CHM;CHM	X	1stExon;1stExon	Open sea	10.6 ± 1.3	28.8 ± 3.0	-18.2	4.7x10-56	1.7x10-55
cg25841909	CHM;CHM	X	TSS1500;TSS1500	Open sea	8.6 ± 1.5	24.2 ± 3.6	-15.6	4.2x10-49	1.3x10-48
cg03523119	CHM;CHM	X	TSS1500;TSS1500	Open sea	18.3 ± 2.9	27.9 ± 4.3	-9.6	1.9x10-21	3.1x10-21
cg16637019	CHRDL1;CHRDL1;CHRDL1;CHRDL1	X	TSS200;TSS200;TSS200;TSS1500	Island	6.1 ± 1.0	41.0 ± 3.1	-34.9	6.3x10-75	7.1x10-74
cg16140952	CHRDL1;CHRDL1;CHRDL1;CHRDL1	X	TSS200;TSS200;TSS200;TSS1500	S Shore	4.1 ± 0.7	36.7 ± 4.0	-32.7	2.8x10-75	3.3x10-74
cg25903474	CHRDL1;CHRDL1;CHRDL1;CHRDL1	X	TSS200;TSS200;TSS200;TSS1500	S Shore	12.5 ± 1.8	37.0 ± 4.3	-24.6	1.1x10-55	3.9x10-55
cg25125652	CHRDL1;CHRDL1;CHRDL1;CHRDL1	X	TSS1500;TSS1500;TSS1500;TSS1500	S Shore	35.0 ± 4.8	54.5 ± 4.1	-19.5	3.2x10-39	7.8x10-39
cg07051329	CHRDL1;CHRDL1;CHRDL1;CHRDL1	X	TSS200;TSS200;TSS200;TSS1500	Island	7.2 ± 1.5	25.0 ± 3.5	-17.9	1.5x10-55	5.6x10-55
cg05921207	CHRDL1;CHRDL1;CHRDL1;CHRDL1	X	5'UTR;5'UTR;5'UTR;5'UTR	N Shore	30.1 ± 3.0	44.1 ± 2.9	-14.0	1.4x10-34	3.0x10-34
cg27452062	CHRDL1;CHRDL1;CHRDL1;CHRDL1	X	TSS200;TSS200;TSS200;TSS1500	S Shore	5.4 ± 0.7	12.8 ± 2.5	-7.5	8.7x10-39	2.1x10-38
cg23245147	CHRDL1;CHRDL1;CHRDL1;CHRDL1	X	TSS1500;TSS1500;TSS1500;TSS1500	S Shore	9.6 ± 2.1	14.8 ± 2.9	-5.2	2.3x10-14	3.3x10-14
cg07653640	CHRDL1;CHRDL1;CHRDL1;CHRDL1;CHRDL1	X	5'UTR;5'UTR;5'UTR;1stExon;5'UTR	Island	13.8 ± 2.9	51.0 ± 2.2	-37.3	2.7x10-63	1.4x10-62
cg19053358	CHRDL1;CHRDL1;CHRDL1;CHRDL1;CHRDL1;CHRDL1;CHRDL1	X	5'UTR;TSS200;1stExon;1stExon;5'UTR;5'UTR;1stExon	Island	4.8 ± 0.9	26.2 ± 4.3	-21.4	2.2x10-61	1.0x10-60
cg19754833	CHRDL1;CHRDL1;CHRDL1;CHRDL1;CHRDL1;CHRDL1;CHRDL1	X	5'UTR;TSS200;1stExon;1stExon;5'UTR;5'UTR;1stExon	Island	3.7 ± 0.6	14.5 ± 3.3	-10.8	4.7x10-46	1.3x10-45
cg23476456	CHRDL1;CHRDL1;CHRDL1;CHRDL1;CHRDL1;CHRDL1;CHRDL1	X	5'UTR;TSS200;1stExon;1stExon;5'UTR;5'UTR;1stExon	Island	6.6 ± 1.2	14.2 ± 2.4	-7.7	1.7x10-37	3.9x10-37
cg09895223	CHRDL1;CHRDL1;CHRDL1;CHRDL1;CHRDL1;CHRDL1;CHRDL1	X	5'UTR;TSS200;1stExon;1stExon;5'UTR;5'UTR;1stExon	Island	6.4 ± 0.8	12.5 ± 2.8	-6.1	2.8x10-29	5.5x10-29
cg13501371	CHRDL1;CHRDL1;CHRDL1;CHRDL1;CHRDL1;CHRDL1;CHRDL1	X	5'UTR;TSS200;1stExon;1stExon;5'UTR;5'UTR;1stExon	Island	6.6 ± 0.8	12.0 ± 2.9	-5.4	4.9x10-26	9.0x10-26
cg00666173	CHST7	X	1stExon	Island	5.9 ± 1.9	53.9 ± 2.0	-48.1	1.5x10-67	9.6x10-67
cg04872051	CHST7	X	1stExon	Island	9.4 ± 2.4	55.5 ± 5.5	-46.1	2.9x10-68	1.9x10-67
cg00632374	CHST7	X	TSS1500	N Shore	11.5 ± 2.4	49.8 ± 3.7	-38.4	6.7x10-66	3.9x10-65
cg06540859	CHST7	X	1stExon	Island	24.5 ± 9.1	56.3 ± 1.5	-31.8	6.3x10-29	1.2x10-28
cg10906138	CHST7	X	1stExon	Island	5.0 ± 0.8	34.9 ± 3.2	-29.9	2.4x10-76	3.1x10-75
cg01773478	CHST7	X	1stExon	Island	4.6 ± 1.0	32.6 ± 3.8	-28.0	2.0x10-67	1.2x10-66
cg01483252	CHST7	X	TSS200	Island	11.1 ± 1.3	36.1 ± 3.8	-25.0	9.7x10-63	4.8x10-62
cg05302212	CHST7	X	TSS200	N Shore	7.7 ± 1.2	29.9 ± 3.1	-22.2	5.7x10-63	2.8x10-62
cg07223177	CHST7	X	1stExon	Island	20.1 ± 3.8	41.9 ± 2.6	-21.8	5.6x10-42	1.5x10-41
cg09340741	CHST7	X	TSS1500	N Shore	12.4 ± 3.2	33.1 ± 4.7	-20.7	1.2x10-37	2.8x10-37
cg11871628	CITED1	X	TSS1500	S Shore	28.9 ± 3.2	38.0 ± 4.1	-9.1	2.4x10-22	4.0x10-22
cg20557017	CITED1;CITED1	X	TSS1500;TSS1500	S Shore	12.7 ± 2.1	29.0 ± 4.1	-16.3	1.2x10-41	3.1x10-41
cg00238131	CITED1;CITED1	X	TSS1500;TSS1500	Island	9.2 ± 1.4	18.5 ± 2.9	-9.3	8.6x10-38	2.0x10-37
cg06170215	CITED1;CITED1;CITED1;CITED1	X	5'UTR;5'UTR;Body;5'UTR	Island	14.8 ± 3.0	28.3 ± 4.1	-13.4	7.4x10-31	1.5x10-30
cg15534364	CITED1;CITED1;CITED1;CITED1	X	TSS1500;TSS200;TSS1500;TSS1500	Island	3.4 ± 0.6	14.0 ± 4.6	-10.6	5.2x10-44	1.4x10-43
cg07156563	CITED1;CITED1;CITED1;CITED1	X	TSS1500;5'UTR;5'UTR;TSS1500	Island	8.0 ± 1.9	17.1 ± 3.7	-9.1	5.2x10-28	9.8x10-28
cg22686892	CITED1;CITED1;CITED1;CITED1	X	5'UTR;TSS200;5'UTR;TSS200	Island	8.2 ± 1.7	15.5 ± 3.6	-7.3	7.8x10-27	1.4x10-26
cg23774896	CITED1;CITED1;CITED1;CITED1	X	TSS1500;TSS200;TSS1500;TSS1500	Island	2.8 ± 0.6	9.8 ± 3.0	-7.0	1.4x10-35	3.0x10-35
cg11707352	CITED1;CITED1;CITED1;CITED1	X	5'UTR;5'UTR;5'UTR;5'UTR	Island	8.4 ± 1.1	14.2 ± 2.3	-5.8	9.9x10-28	1.9x10-27
cg05464374	CITED1;CITED1;CITED1;CITED1	X	5'UTR;TSS200;5'UTR;TSS200	Island	7.5 ± 1.0	13.0 ± 2.2	-5.5	1.5x10-28	2.9x10-28
cg18542573	CITED1;CITED1;CITED1;CITED1;CITED1	X	TSS1500;1stExon;5'UTR;TSS200;TSS1500	Island	4.5 ± 0.7	22.5 ± 4.7	-18.0	2.6x10-58	1.1x10-57
cg22364374	CITED1;CITED1;CITED1;CITED1;CITED1	X	TSS1500;1stExon;5'UTR;TSS200;TSS1500	Island	13.8 ± 2.9	30.3 ± 5.0	-16.5	1.2x10-34	2.7x10-34
cg24816350	CITED1;CITED1;CITED1;CITED1;CITED1	X	TSS1500;1stExon;5'UTR;TSS200;TSS1500	Island	5.2 ± 0.7	18.2 ± 4.5	-13.1	6.8x10-46	1.9x10-45
cg03752015	CITED1;CITED1;CITED1;CITED1;CITED1	X	TSS1500;1stExon;5'UTR;TSS200;TSS1500	Island	3.3 ± 0.4	14.0 ± 4.3	-10.7	1.6x10-44	4.3x10-44
cg23710475	CITED1;CITED1;CITED1;CITED1;CITED1;CITED1	X	5'UTR;1stExon;5'UTR;1stExon;5'UTR;5'UTR	Island	13.9 ± 3.0	28.0 ± 6.9	-14.1	6.2x10-36	1.4x10-35
cg16152676	CLCN4	X	5'UTR	Island	51.7 ± 6.4	69.4 ± 5.2	-17.6	5.2x10-23	8.9x10-23
cg16976876	CLCN4	X	TSS200	N Shore	6.2 ± 1.1	23.4 ± 6.8	-17.2	2.5x10-39	6.0x10-39
cg12516234	CLCN4	X	5'UTR	Open sea	33.5 ± 8.0	50.2 ± 4.0	-16.7	1.7x10-17	2.6x10-17
cg12233790	CLCN4	X	5'UTR	Island	27.1 ± 5.5	43.8 ± 5.7	-16.7	1.1x10-21	1.9x10-21
cg04297907	CLCN4	X	5'UTR	Island	14.2 ± 4.9	30.3 ± 3.7	-16.1	2.5x10-25	4.5x10-25
cg25556752	CLCN4	X	TSS200	N Shore	14.4 ± 2.8	27.9 ± 5.2	-13.5	4.9x10-27	9.1x10-27
cg21892973	CLCN4	X	TSS1500	N Shore	19.3 ± 3.2	31.7 ± 4.3	-12.4	2.9x10-25	5.2x10-25
cg03670355	CLCN4	X	5'UTR	Island	38.9 ± 7.2	51.3 ± 5.2	-12.4	5.2x10-14	7.6x10-14
cg10775576	CLCN4	X	TSS1500	N Shore	49.6 ± 5.6	55.9 ± 4.1	-6.3	4.3x10-09	5.8x10-09
cg01851385	CLCN4;CLCN4	X	5'UTR;1stExon	N Shore	11.7 ± 2.2	23.8 ± 3.4	-12.1	7.8x10-34	1.7x10-33
cg21983484	CLCN5;CLCN5	X	TSS200;TSS200	Island	17.2 ± 5.5	72.5 ± 3.7	-55.4	2.8x10-58	1.1x10-57
cg20015269	CLCN5;CLCN5	X	TSS200;TSS200	Island	5.7 ± 1.0	59.6 ± 2.3	-53.9	3.8x10-87	3.1x10-85
cg23951868	CLCN5;CLCN5	X	TSS200;TSS200	Island	3.4 ± 0.7	53.3 ± 1.7	-49.9	2.9x10-92	9.7x10-90
cg25427918	CLCN5;CLCN5	X	TSS200;TSS200	Island	3.1 ± 0.6	46.4 ± 2.5	-43.3	9.1x10-86	5.4x10-84
cg03705894	CLCN5;CLCN5	X	TSS200;TSS200	Island	3.6 ± 0.7	45.8 ± 3.3	-42.3	4.3x10-87	3.4x10-85
cg02937293	CLCN5;CLCN5	X	5'UTR;5'UTR	Island	8.7 ± 1.3	47.7 ± 2.7	-39.0	1.4x10-81	3.7x10-80
cg17811760	CLCN5;CLCN5	X	5'UTR;5'UTR	Island	4.7 ± 0.6	43.3 ± 2.6	-38.6	1.6x10-90	3.2x10-88
cg16734817	CLCN5;CLCN5	X	TSS200;TSS200	Island	3.8 ± 0.9	38.0 ± 3.0	-34.2	1.2x10-67	7.3x10-67
cg07605754	CLCN5;CLCN5	X	5'UTR;5'UTR	Island	9.6 ± 1.3	34.4 ± 4.3	-24.8	4.8x10-64	2.5x10-63
cg01207755	CLCN5;CLCN5	X	TSS200;TSS200	Island	30.1 ± 5.0	51.5 ± 5.0	-21.4	1.4x10-31	2.8x10-31
cg04341767	CLCN5;CLCN5	X	TSS200;TSS200	Island	16.0 ± 2.9	36.8 ± 5.2	-20.8	3.6x10-45	9.9x10-45
cg07069575	CLCN5;CLCN5	X	5'UTR;5'UTR	S Shore	51.4 ± 7.2	66.9 ± 4.1	-15.5	1.5x10-27	2.7x10-27
cg00812293	CLCN5;CLCN5;CLCN5	X	Body;Body;TSS1500	Open sea	45.0 ± 5.8	67.7 ± 4.4	-22.6	1.3x10-35	2.8x10-35
cg05833518	CLCN5;CLCN5;CLCN5	X	Body;Body;TSS200	Open sea	33.6 ± 5.6	53.2 ± 5.0	-19.7	4.5x10-30	8.8x10-30
cg11590714	CLCN5;CLCN5;CLCN5	X	Body;Body;TSS200	Open sea	17.8 ± 3.5	25.2 ± 4.0	-7.4	2.0x10-17	3.1x10-17
cg21911363	CLCN5;CLCN5;CLCN5;CLCN5	X	1stExon;5'UTR;1stExon;5'UTR	Island	3.1 ± 0.5	39.8 ± 3.3	-36.7	2.7x10-87	2.3x10-85
cg00264378	CLCN5;CLCN5;CLCN5;CLCN5	X	1stExon;5'UTR;1stExon;5'UTR	Island	4.5 ± 0.8	38.0 ± 3.9	-33.5	3.1x10-74	3.3x10-73
cg05444994	CNKSR2;CNKSR2;CNKSR2;CNKSR2	X	TSS1500;TSS1500;TSS1500;TSS1500	Island	6.6 ± 0.9	36.7 ± 3.5	-30.1	8.5x10-75	9.4x10-74
cg13616735	CNKSR2;CNKSR2;CNKSR2;CNKSR2	X	TSS1500;TSS1500;TSS1500;TSS1500	Island	7.1 ± 1.0	34.9 ± 2.8	-27.7	5.2x10-72	4.5x10-71
cg23709290	CNKSR2;CNKSR2;CNKSR2;CNKSR2	X	Body;Body;Body;Body	S Shore	16.7 ± 2.6	39.6 ± 4.9	-22.9	4.4x10-53	1.5x10-52
cg05747459	CNKSR2;CNKSR2;CNKSR2;CNKSR2	X	Body;Body;Body;Body	Island	10.9 ± 1.6	31.6 ± 3.7	-20.7	2.7x10-54	9.5x10-54
cg21694843	CNKSR2;CNKSR2;CNKSR2;CNKSR2	X	TSS1500;TSS1500;TSS1500;TSS1500	N Shore	12.9 ± 1.9	31.9 ± 3.5	-19.0	3.4x10-48	1.0x10-47
cg21114800	CNKSR2;CNKSR2;CNKSR2;CNKSR2	X	Body;Body;Body;Body	S Shore	15.1 ± 1.9	28.8 ± 4.3	-13.7	7.3x10-38	1.7x10-37
cg26955881	CNKSR2;CNKSR2;CNKSR2;CNKSR2	X	Body;Body;Body;Body	Island	6.9 ± 1.6	14.6 ± 2.9	-7.7	8.3x10-35	1.8x10-34
cg00878023	CNKSR2;CNKSR2;CNKSR2;CNKSR2;CNKSR2;CNKSR2;CNKSR2;CNKSR2	X	1stExon;1stExon;5'UTR;1stExon;5'UTR;5'UTR;5'UTR;1stExon	Island	9.1 ± 1.9	52.1 ± 3.5	-43.0	3.2x10-78	5.2x10-77
cg20484507	CNKSR2;CNKSR2;CNKSR2;CNKSR2;CNKSR2;CNKSR2;CNKSR2;CNKSR2	X	1stExon;1stExon;5'UTR;1stExon;5'UTR;5'UTR;5'UTR;1stExon	Island	5.7 ± 1.0	44.6 ± 3.2	-39.0	4.4x10-81	1.1x10-79
cg26267038	CNKSR2;CNKSR2;CNKSR2;CNKSR2;CNKSR2;CNKSR2;CNKSR2;CNKSR2	X	1stExon;1stExon;5'UTR;1stExon;5'UTR;5'UTR;5'UTR;1stExon	Island	10.0 ± 1.7	36.7 ± 3.3	-26.7	2.7x10-63	1.4x10-62
cg09252204	CNKSR2;CNKSR2;CNKSR2;CNKSR2;CNKSR2;CNKSR2;CNKSR2;CNKSR2	X	1stExon;1stExon;5'UTR;1stExon;5'UTR;5'UTR;5'UTR;1stExon	Island	6.2 ± 0.9	25.8 ± 3.8	-19.5	1.8x10-60	8.1x10-60
cg04793532	COL4A5;COL4A5;COL4A5;COL4A5;COL4A6;COL4A5;COL4A5	X	5'UTR;1stExon;1stExon;5'UTR;TSS1500;1stExon;5'UTR	Open sea	15.5 ± 2.8	37.9 ± 4.5	-22.4	6.9x10-43	1.8x10-42
cg09792758	COL4A5;COL4A5;COL4A5;COL4A5;COL4A6;COL4A5;COL4A5	X	5'UTR;1stExon;1stExon;5'UTR;TSS1500;1stExon;5'UTR	Open sea	15.0 ± 2.8	20.8 ± 4.7	-5.8	4.7x10-10	6.3x10-10
cg23689357	COL4A5;COL4A5;COL4A5;COL4A6;COL4A6	X	TSS1500;TSS1500;TSS1500;TSS1500;TSS200	Open sea	32.0 ± 4.6	45.7 ± 4.6	-13.7	1.3x10-29	2.5x10-29
cg18995182	COL4A5;COL4A5;COL4A5;COL4A6;COL4A6	X	TSS1500;TSS1500;TSS1500;TSS1500;TSS200	Open sea	11.6 ± 1.7	20.6 ± 3.0	-9.0	4.2x10-34	9.1x10-34
cg13113011	COL4A5;COL4A5;COL4A5;COL4A6;COL4A6	X	TSS1500;TSS1500;TSS1500;TSS1500;TSS200	Open sea	10.6 ± 2.0	16.2 ± 2.9	-5.6	9.6x10-18	1.5x10-17
cg01575816	COL4A5;COL4A5;COL4A6;COL4A5	X	1stExon;1stExon;TSS1500;1stExon	Open sea	9.6 ± 1.6	32.0 ± 4.1	-22.5	2.6x10-58	1.1x10-57
cg09122412	COL4A5;COL4A5;COL4A6;COL4A5	X	1stExon;1stExon;TSS1500;1stExon	Open sea	11.8 ± 2.1	20.9 ± 4.2	-9.2	1.6x10-27	3.0x10-27
cg09991056	COL4A5;COL4A5;COL4A6;COL4A6;COL4A5	X	TSS200;TSS200;TSS1500;TSS1500;TSS200	Open sea	9.5 ± 1.4	31.8 ± 3.8	-22.3	5.0x10-59	2.1x10-58
cg00815013	COL4A5;COL4A6;COL4A6;COL4A5;COL4A5	X	TSS1500;TSS200;Body;TSS1500;TSS1500	Open sea	12.4 ± 1.8	19.6 ± 3.3	-7.2	3.5x10-24	6.2x10-24
cg24275475	COL4A6;COL4A6	X	Body;Body	Open sea	10.7 ± 1.7	37.4 ± 4.7	-26.8	3.8x10-58	1.6x10-57
cg05064925	COL4A6;COL4A6;COL4A6	X	1stExon;Body;5'UTR	Open sea	7.0 ± 1.1	34.4 ± 4.7	-27.4	2.5x10-63	1.3x10-62
cg12737160	COL4A6;COL4A6;COL4A6	X	1stExon;Body;5'UTR	Open sea	9.0 ± 1.4	31.6 ± 3.1	-22.6	6.4x10-61	2.9x10-60
cg12981362	COX7B	X	TSS200	S Shelf	16.3 ± 2.5	51.5 ± 3.5	-35.2	9.9x10-63	4.9x10-62
cg18449462	COX7B	X	Body	S Shelf	12.1 ± 1.8	39.2 ± 3.9	-27.1	6.1x10-60	2.7x10-59
cg00816548	COX7B	X	TSS200	S Shelf	11.6 ± 1.6	38.8 ± 4.6	-27.1	3.2x10-60	1.4x10-59
cg24112882	COX7B	X	TSS1500	S Shelf	26.2 ± 3.8	52.6 ± 3.7	-26.5	3.5x10-46	9.8x10-46
cg10646076	COX7B	X	TSS200	S Shelf	14.3 ± 2.6	40.1 ± 4.1	-25.8	1.5x10-48	4.6x10-48
cg14116332	COX7B	X	TSS200	S Shelf	12.1 ± 3.0	30.8 ± 4.8	-18.7	3.2x10-34	6.8x10-34
cg19584075	COX7B;COX7B	X	1stExon;5'UTR	S Shelf	14.6 ± 2.0	57.4 ± 3.2	-42.7	4.3x10-73	4.0x10-72
cg15830530	COX7B;COX7B	X	1stExon;5'UTR	S Shelf	17.4 ± 2.8	32.9 ± 3.3	-15.5	5.4x10-38	1.3x10-37
cg20056133	CSTF2	X	TSS200	Island	7.0 ± 1.4	44.8 ± 3.7	-37.7	1.1x10-69	7.8x10-69
cg13177658	CSTF2	X	TSS1500	N Shore	6.9 ± 0.9	40.3 ± 3.4	-33.5	5.1x10-78	8.1x10-77
cg03026311	CSTF2	X	TSS1500	N Shore	10.0 ± 1.7	40.2 ± 3.5	-30.2	2.1x10-61	9.6x10-61
cg02265919	CSTF2	X	TSS200	Island	7.1 ± 1.2	33.4 ± 3.3	-26.3	2.7x10-68	1.8x10-67
cg02934281	CSTF2	X	Body	Island	6.3 ± 1.5	32.2 ± 3.9	-25.9	3.3x10-74	3.5x10-73
cg12459719	CSTF2	X	TSS1500	N Shore	8.9 ± 2.0	29.9 ± 3.9	-21.1	1.5x10-47	4.4x10-47
cg18695429	CSTF2	X	TSS1500	N Shore	6.7 ± 0.7	27.4 ± 3.4	-20.6	3.0x10-66	1.7x10-65
cg08093211	CSTF2	X	Body	S Shore	6.2 ± 1.1	25.7 ± 3.7	-19.5	1.8x10-58	7.2x10-58
cg08099387	CSTF2	X	TSS200	N Shore	8.2 ± 1.2	25.7 ± 4.0	-17.6	6.9x10-53	2.3x10-52
cg12728820	CSTF2	X	TSS200	Island	7.9 ± 1.6	22.9 ± 3.5	-15.0	1.9x10-51	6.0x10-51
cg06072560	CSTF2;CSTF2	X	1stExon;5'UTR	Island	3.4 ± 0.5	36.2 ± 2.6	-32.8	8.3x10-84	3.1x10-82
cg16856766	CTAG2;CTAG2	X	TSS1500;TSS1500	Open sea	63.2 ± 3.4	72.3 ± 2.4	-9.1	2.2x10-24	3.8x10-24
cg22635885	CTPS2;CTPS2;CTPS2	X	5'UTR;5'UTR;5'UTR	N Shore	25.0 ± 3.5	46.9 ± 5.3	-21.9	2.8x10-37	6.5x10-37
cg25084393	CTPS2;CTPS2;CTPS2;CTPS2	X	5'UTR;5'UTR;1stExon;5'UTR	Island	22.6 ± 3.0	40.8 ± 5.1	-18.1	4.0x10-37	9.2x10-37
cg24597862	CTPS2;CTPS2;CTPS2;CTPS2	X	TSS1500;1stExon;5'UTR;TSS1500	S Shore	7.8 ± 0.9	17.2 ± 2.0	-9.4	7.4x10-48	2.2x10-47
cg26505478	CUL4B;CUL4B	X	Body;TSS1500	Island	2.9 ± 0.6	55.4 ± 1.7	-52.5	3.0x10-93	1.4x10-90
cg08784874	CUL4B;CUL4B	X	Body;TSS1500	Island	2.7 ± 0.3	40.0 ± 2.9	-37.3	1.8x10-94	1.2x10-91
cg15815114	CUL4B;CUL4B	X	Body;TSS1500	Island	8.6 ± 1.0	41.1 ± 3.2	-32.4	1.0x10-79	2.0x10-78
cg04464742	CUL4B;CUL4B	X	Body;TSS200	Island	8.6 ± 1.6	40.4 ± 4.7	-31.8	4.3x10-65	2.4x10-64
cg25698940	CUL4B;CUL4B	X	Body;TSS1500	Island	4.8 ± 0.9	36.4 ± 3.7	-31.6	2.0x10-72	1.8x10-71
cg10425032	CUL4B;CUL4B	X	Body;TSS200	Island	11.0 ± 1.6	21.5 ± 3.1	-10.6	3.3x10-39	8.0x10-39
cg03754195	CUL4B;CUL4B	X	Body;TSS200	Island	7.4 ± 0.8	13.3 ± 2.7	-5.8	8.9x10-31	1.8x10-30
cg07480829	CUL4B;CUL4B;CUL4B	X	Body;1stExon;5'UTR	N Shore	15.0 ± 2.1	41.5 ± 3.5	-26.5	1.1x10-57	4.3x10-57
cg22267947	CUL4B;CUL4B;CUL4B	X	Body;1stExon;5'UTR	N Shore	15.8 ± 2.4	34.9 ± 4.8	-19.1	3.6x10-42	9.2x10-42
cg09075057	CXorf15;CXorf15	X	3'UTR;3'UTR	Open sea	61.6 ± 6.0	75.2 ± 4.4	-13.7	1.1x10-25	2.1x10-25
cg02288017	CXorf15;CXorf15	X	TSS1500;TSS1500	N Shore	27.5 ± 3.3	40.3 ± 3.5	-12.8	1.1x10-26	2.1x10-26
cg12926098	CXorf15;CXorf15	X	3'UTR;3'UTR	Open sea	71.0 ± 6.0	80.4 ± 3.7	-9.4	8.4x10-19	1.3x10-18
cg17876277	CXorf15;CXorf15	X	Body;Body	Open sea	42.9 ± 3.8	52.1 ± 3.9	-9.3	7.9x10-18	1.2x10-17
cg19425242	CXorf15;CXorf15	X	3'UTR;3'UTR	Open sea	69.4 ± 5.3	78.4 ± 3.7	-9.0	1.7x10-19	2.8x10-19
cg19955701	CXorf15;CXorf15	X	Body;Body	S Shore	6.5 ± 1.1	15.3 ± 2.9	-8.7	1.4x10-39	3.5x10-39
cg08395842	CXorf15;CXorf15	X	Body;Body	Island	6.4 ± 0.9	14.5 ± 1.9	-8.1	3.8x10-45	1.0x10-44
cg25569919	CXorf15;CXorf15	X	3'UTR;3'UTR	Open sea	74.6 ± 5.2	79.9 ± 3.0	-5.3	2.2x10-10	3.0x10-10
cg01997953	CXorf21	X	5'UTR	Open sea	46.3 ± 8.8	51.6 ± 5.1	-5.3	2.0x10-02	2.2x10-02
cg18403317	CXorf22	X	1stExon	Open sea	13.2 ± 5.4	56.1 ± 6.4	-42.9	3.0x10-46	8.5x10-46
cg23549021	CXorf22	X	TSS1500	Open sea	21.7 ± 5.4	46.7 ± 4.0	-25.0	1.9x10-34	4.1x10-34
cg04790148	CXorf22	X	TSS200	Open sea	11.4 ± 2.3	27.6 ± 3.8	-16.2	7.8x10-40	1.9x10-39
cg03176466	CXorf22	X	TSS200	Open sea	9.5 ± 1.4	21.3 ± 2.9	-11.8	1.2x10-43	3.2x10-43
cg06876079	CXorf22	X	TSS200	Open sea	10.5 ± 2.2	20.7 ± 4.0	-10.2	1.5x10-36	3.4x10-36
cg10864286	CXorf22	X	1stExon	Open sea	6.0 ± 1.2	16.1 ± 3.4	-10.1	4.1x10-41	1.0x10-40
cg26071410	CXorf22	X	TSS200	Open sea	9.7 ± 1.2	17.5 ± 3.4	-7.8	8.1x10-28	1.5x10-27
cg00832136	CXorf22	X	TSS200	Open sea	7.8 ± 1.2	15.3 ± 2.3	-7.5	2.9x10-35	6.4x10-35
cg13310805	CXorf22;CXorf22	X	5'UTR;1stExon	Open sea	5.5 ± 1.1	29.9 ± 3.2	-24.4	8.0x10-68	5.1x10-67
cg09197234	CXorf26	X	TSS1500	Open sea	12.2 ± 2.1	49.1 ± 3.4	-36.9	2.8x10-70	2.1x10-69
cg16857716	CXorf26	X	TSS1500	Open sea	16.1 ± 3.3	48.4 ± 2.9	-32.3	1.5x10-52	5.1x10-52
cg00723034	CXorf26	X	Body	Open sea	4.4 ± 0.6	34.8 ± 2.0	-30.4	1.8x10-85	9.9x10-84
cg12901064	CXorf26	X	TSS200	Open sea	13.2 ± 1.7	37.2 ± 3.2	-24.0	4.0x10-63	2.0x10-62
cg06444329	CXorf26	X	TSS200	Open sea	6.9 ± 1.6	20.0 ± 2.4	-13.1	2.3x10-46	6.5x10-46
cg25591670	CXorf26;CXorf26	X	5'UTR;1stExon	Open sea	6.6 ± 0.7	38.3 ± 2.2	-31.7	7.2x10-85	3.5x10-83
cg03019024	CXorf26;CXorf26	X	5'UTR;1stExon	Open sea	9.2 ± 1.8	34.6 ± 2.9	-25.4	8.1x10-62	3.8x10-61
cg08758558	CXorf36;CXorf36	X	Body;Body	Open sea	13.4 ± 2.3	18.8 ± 2.8	-5.3	3.3x10-19	5.3x10-19
cg00787015	CXorf38	X	Body	Island	10.0 ± 1.3	31.1 ± 4.4	-21.1	8.2x10-58	3.3x10-57
cg06231618	CXorf38	X	Body	N Shelf	38.1 ± 4.7	55.8 ± 3.0	-17.7	2.1x10-33	4.4x10-33
cg00781978	CXorf38	X	Body	N Shore	7.8 ± 1.0	20.9 ± 4.1	-13.1	1.5x10-42	3.8x10-42
cg20839655	CXorf38	X	TSS1500	S Shore	12.6 ± 2.2	22.3 ± 4.3	-9.8	1.2x10-26	2.2x10-26
cg16776114	CXorf38	X	TSS1500	S Shore	10.9 ± 2.2	19.2 ± 4.5	-8.3	1.4x10-21	2.4x10-21
cg18364820	CXorf38	X	1stExon	Island	9.5 ± 1.8	16.3 ± 7.0	-6.8	4.1x10-12	5.7x10-12
cg24655427	CXorf38	X	TSS1500	S Shore	13.0 ± 2.8	18.3 ± 3.6	-5.3	1.1x10-13	1.5x10-13
cg06510592	CXorf39	X	TSS200	Island	8.6 ± 0.9	53.6 ± 2.5	-45.0	1.3x10-88	1.5x10-86
cg21473514	CXorf39	X	TSS200	Island	10.3 ± 1.7	49.8 ± 1.9	-39.6	1.2x10-74	1.3x10-73
cg07951153	CXorf39	X	TSS200	Island	3.9 ± 0.6	40.1 ± 4.3	-36.1	2.5x10-76	3.3x10-75
cg08963265	CXorf39	X	TSS1500	N Shore	15.9 ± 2.4	50.7 ± 4.3	-34.8	1.3x10-61	6.3x10-61
cg05994819	CXorf39	X	TSS200	Island	4.1 ± 0.4	31.9 ± 4.4	-27.8	3.1x10-75	3.6x10-74
cg01415112	CXorf39	X	Body	Island	10.6 ± 1.4	27.2 ± 3.0	-16.6	2.5x10-52	8.4x10-52
cg15132649	CXorf39	X	TSS1500	Island	13.9 ± 1.8	21.0 ± 3.6	-7.1	4.0x10-22	6.7x10-22
cg19797013	CXorf39;CXorf39	X	5'UTR;1stExon	Island	8.1 ± 2.1	50.0 ± 3.1	-41.9	2.6x10-78	4.2x10-77
cg26133460	CXorf39;CXorf39	X	5'UTR;1stExon	Island	3.8 ± 0.6	24.1 ± 3.8	-20.4	1.9x10-64	1.0x10-63
cg25661164	CXorf39;CXorf39	X	5'UTR;1stExon	Island	8.3 ± 1.2	27.4 ± 2.6	-19.2	4.9x10-60	2.1x10-59
cg17571782	CXorf40A	X	5'UTR	Island	9.5 ± 1.6	48.7 ± 3.4	-39.2	2.4x10-76	3.1x10-75
cg05295417	CXorf40A	X	5'UTR	S Shore	9.5 ± 1.4	28.4 ± 3.3	-18.9	9.0x10-59	3.8x10-58
cg03814733	CXorf40B;LOC100272228	X	TSS200;TSS200	S Shore	8.8 ± 7.9	36.4 ± 4.7	-27.5	6.7x10-34	1.4x10-33
cg03537243	CXorf41;NUP62CL;CXorf41	X	TSS200;TSS200;TSS200	Island	8.6 ± 1.6	41.9 ± 4.3	-33.3	1.0x10-73	1.0x10-72
cg03878985	CXorf41;NUP62CL;CXorf41	X	TSS200;TSS200;TSS200	Island	6.7 ± 1.4	36.6 ± 4.6	-29.9	1.3x10-71	1.1x10-70
cg19218988	CXorf41;NUP62CL;CXorf41	X	TSS200;TSS200;TSS200	Island	12.4 ± 1.9	37.3 ± 4.6	-24.9	2.0x10-56	7.7x10-56
cg07792400	CXorf41;NUP62CL;CXorf41	X	5'UTR;TSS1500;5'UTR	S Shore	17.6 ± 2.1	41.6 ± 4.5	-24.1	1.3x10-52	4.3x10-52
cg26555756	CXorf41;NUP62CL;CXorf41	X	TSS200;TSS200;TSS200	S Shore	13.1 ± 1.6	36.6 ± 4.1	-23.5	8.1x10-58	3.2x10-57
cg20112962	CXorf41;NUP62CL;CXorf41	X	TSS200;TSS200;TSS200	Island	8.3 ± 1.3	31.2 ± 4.4	-22.9	5.5x10-63	2.8x10-62
cg17337467	CXorf41;NUP62CL;CXorf41	X	TSS200;TSS200;TSS200	S Shore	12.6 ± 2.3	29.8 ± 4.5	-17.2	1.2x10-41	3.0x10-41
cg02597128	CXorf41;NUP62CL;CXorf41	X	TSS200;TSS200;TSS200	S Shore	19.9 ± 3.1	36.9 ± 4.1	-17.0	2.7x10-36	6.1x10-36
cg06408025	CXorf41;NUP62CL;CXorf41;CXorf41;CXorf41	X	5'UTR;TSS1500;1stExon;1stExon;5'UTR	S Shore	6.2 ± 1.2	40.7 ± 3.0	-34.5	9.9x10-73	9.0x10-72
cg06350796	CXorf41;NUP62CL;CXorf41;CXorf41;CXorf41	X	5'UTR;TSS200;1stExon;1stExon;5'UTR	S Shore	10.0 ± 1.6	31.4 ± 4.1	-21.5	6.2x10-56	2.3x10-55
cg16181678	CXorf42	X	Body	Island	5.2 ± 0.9	50.5 ± 2.4	-45.4	9.4x10-84	3.5x10-82
cg01530521	CXorf42	X	Body	Island	12.3 ± 2.7	56.4 ± 4.2	-44.1	3.5x10-64	1.9x10-63
cg05704524	CXorf42	X	Body	N Shore	3.6 ± 0.7	42.3 ± 1.8	-38.7	5.3x10-90	8.7x10-88
cg22010900	CXorf42	X	TSS1500	S Shore	12.9 ± 2.8	50.8 ± 3.6	-37.9	5.8x10-64	3.0x10-63
cg04967538	CXorf42	X	TSS200	S Shore	8.1 ± 1.4	40.1 ± 3.8	-32.0	7.2x10-66	4.2x10-65
cg19732480	CXorf42	X	Body	Island	8.3 ± 1.2	37.5 ± 3.6	-29.2	1.2x10-67	7.3x10-67
cg13628616	CXorf42	X	TSS200	S Shore	4.5 ± 0.6	26.4 ± 3.1	-21.9	2.2x10-72	2.0x10-71
cg03364121	CXorf42	X	TSS200	S Shore	6.9 ± 1.2	28.1 ± 3.6	-21.2	2.7x10-57	1.1x10-56
cg24038764	CXorf42	X	TSS200	S Shore	9.8 ± 2.4	24.6 ± 3.6	-14.8	3.1x10-39	7.4x10-39
cg05172693	CXorf42	X	TSS200	S Shore	7.3 ± 1.8	20.6 ± 3.9	-13.2	6.7x10-37	1.5x10-36
cg17398485	CXorf56;CXorf56;CXorf56	X	TSS200;TSS200;TSS200	Open sea	10.9 ± 1.7	45.3 ± 3.4	-34.4	6.9x10-71	5.5x10-70
cg24263233	CXorf56;CXorf56;CXorf56	X	TSS200;TSS200;TSS200	Open sea	12.5 ± 1.9	43.0 ± 4.6	-30.5	2.0x10-60	9.0x10-60
cg08591489	CXorf56;CXorf56;CXorf56	X	TSS200;TSS200;TSS200	Open sea	11.2 ± 1.6	33.3 ± 3.8	-22.1	1.5x10-59	6.5x10-59
cg00603890	CXorf56;CXorf56;CXorf56;CXorf56	X	Body;5'UTR;1stExon;Body	Open sea	15.3 ± 4.0	52.3 ± 5.2	-37.0	6.3x10-54	2.2x10-53
cg21786233	CXorf56;CXorf56;CXorf56;CXorf56;CXorf56	X	TSS200;1stExon;5'UTR;1stExon;5'UTR	Open sea	17.2 ± 6.5	27.8 ± 3.9	-10.6	8.8x10-20	1.4x10-19
cg22873668	CXorf56;CXorf56;CXorf56;CXorf56;CXorf56;CXorf56	X	1stExon;5'UTR;5'UTR;1stExon;1stExon;5'UTR	Open sea	26.1 ± 3.5	39.0 ± 3.1	-12.8	8.8x10-31	1.8x10-30
cg23157067	CXorf57	X	1stExon	S Shore	7.3 ± 1.1	41.8 ± 3.2	-34.5	9.2x10-79	1.6x10-77
cg11111131	CXorf57	X	TSS200	Island	2.8 ± 0.6	37.3 ± 3.8	-34.5	8.4x10-75	9.3x10-74
cg12861974	CXorf57	X	TSS200	Island	15.4 ± 2.5	49.5 ± 3.8	-34.2	6.4x10-62	3.1x10-61
cg02360578	CXorf57	X	TSS200	Island	6.7 ± 1.7	30.9 ± 4.3	-24.2	9.3x10-49	2.8x10-48
cg19398192	CXorf57	X	TSS200	Island	2.8 ± 0.6	21.8 ± 4.0	-19.0	3.1x10-66	1.8x10-65
cg06667703	CXorf57	X	TSS1500	N Shore	6.7 ± 0.7	20.0 ± 2.4	-13.3	7.8x10-59	3.2x10-58
cg14057181	CXorf57	X	TSS200	Island	3.2 ± 0.6	13.7 ± 2.8	-10.5	4.8x10-51	1.5x10-50
cg03057808	CXorf57;CXorf57	X	1stExon;5'UTR	Island	7.0 ± 0.8	33.7 ± 2.6	-26.7	6.5x10-77	9.0x10-76
cg26777746	CXorf57;CXorf57	X	1stExon;5'UTR	Island	6.0 ± 1.1	30.0 ± 2.9	-24.0	6.1x10-66	3.6x10-65
cg27586390	CXorf57;CXorf57	X	1stExon;5'UTR	Island	2.3 ± 0.4	13.8 ± 2.6	-11.5	1.8x10-58	7.3x10-58
cg00627024	CXorf58;APOO;APOO;APOO;CXorf58	X	TSS1500;1stExon;5'UTR;Body;TSS1500	Island	6.4 ± 0.9	23.6 ± 2.6	-17.2	2.1x10-63	1.1x10-62
cg00815770	CXorf58;APOO;APOO;CXorf58	X	TSS1500;Body;Body;TSS1500	N Shore	14.1 ± 2.3	37.2 ± 4.7	-23.2	8.8x10-54	3.1x10-53
cg22881447	CXorf58;APOO;APOO;CXorf58	X	TSS1500;Body;Body;TSS1500	Island	11.6 ± 1.7	30.7 ± 3.3	-19.1	1.2x10-56	4.7x10-56
cg04924696	CXorf58;APOO;APOO;CXorf58	X	TSS1500;Body;Body;TSS1500	Island	9.8 ± 1.2	28.0 ± 2.9	-18.2	5.0x10-58	2.0x10-57
cg05442715	CXorf58;CXorf58;CXorf58;APOO;APOO;CXorf58	X	5'UTR;5'UTR;1stExon;TSS200;TSS200;1stExon	Island	3.7 ± 0.6	25.5 ± 4.8	-21.8	3.8x10-61	1.7x10-60
cg08683562	CXorf58;CXorf58;CXorf58;APOO;APOO;CXorf58	X	5'UTR;5'UTR;1stExon;TSS200;TSS200;1stExon	Island	10.1 ± 2.9	20.8 ± 3.2	-10.7	1.9x10-31	3.9x10-31
cg08338641	CXorf58;CXorf58;CXorf58;APOO;CXorf58;APOO	X	5'UTR;5'UTR;1stExon;TSS1500;1stExon;TSS1500	S Shore	8.3 ± 1.5	48.0 ± 2.9	-39.7	3.5x10-76	4.5x10-75
cg11016745	CXorf58;CXorf58;CXorf58;APOO;CXorf58;APOO	X	5'UTR;5'UTR;1stExon;TSS1500;1stExon;TSS1500	Island	7.9 ± 1.5	37.3 ± 4.4	-29.5	3.3x10-62	1.6x10-61
cg17571554	DACH2;DACH2	X	TSS200;TSS200	Island	8.2 ± 1.2	44.6 ± 3.1	-36.4	2.2x10-76	2.9x10-75
cg00993140	DACH2;DACH2	X	TSS1500;TSS1500	Island	5.0 ± 1.1	39.5 ± 3.3	-34.5	4.8x10-70	3.5x10-69
cg01718602	DACH2;DACH2	X	1stExon;1stExon	S Shore	7.2 ± 1.3	38.5 ± 3.0	-31.3	1.6x10-74	1.7x10-73
cg18720642	DACH2;DACH2	X	1stExon;1stExon	Island	4.4 ± 0.8	31.2 ± 2.9	-26.8	1.5x10-72	1.4x10-71
cg00484940	DACH2;DACH2	X	TSS1500;TSS1500	Island	9.5 ± 1.4	35.1 ± 3.2	-25.6	1.4x10-66	8.6x10-66
cg16144072	DACH2;DACH2	X	TSS200;TSS200	Island	7.5 ± 1.1	29.7 ± 3.5	-22.2	8.3x10-63	4.1x10-62
cg08637905	DACH2;DACH2	X	TSS200;TSS200	Island	8.9 ± 1.6	28.2 ± 3.1	-19.3	2.4x10-58	9.6x10-58
cg03802424	DACH2;DACH2	X	TSS200;TSS200	Island	4.2 ± 0.8	22.5 ± 3.8	-18.4	1.6x10-57	6.2x10-57
cg25443545	DACH2;DACH2	X	TSS1500;TSS1500	N Shore	14.0 ± 2.4	29.6 ± 4.1	-15.7	8.1x10-37	1.8x10-36
cg17342984	DACH2;DACH2	X	TSS1500;TSS1500	Island	10.4 ± 2.2	25.2 ± 3.5	-14.8	2.3x10-44	6.2x10-44
cg16259355	DACH2;DACH2	X	TSS1500;TSS1500	N Shore	15.2 ± 3.0	24.0 ± 5.2	-8.8	3.1x10-17	4.8x10-17
cg17330459	DACH2;DACH2;DACH2;DACH2	X	5'UTR;5'UTR;1stExon;1stExon	Island	8.8 ± 1.2	40.9 ± 2.1	-32.1	4.6x10-74	4.7x10-73
cg15373633	DACH2;DACH2;DACH2;DACH2	X	5'UTR;5'UTR;1stExon;1stExon	Island	8.0 ± 1.4	31.5 ± 4.0	-23.5	1.6x10-58	6.6x10-58
cg07344627	DCAF12L1	X	TSS200	S Shore	37.2 ± 9.5	77.2 ± 4.1	-40.0	3.3x10-42	8.6x10-42
cg26351479	DCAF12L1	X	TSS200	Island	13.6 ± 2.6	37.1 ± 3.4	-23.5	5.7x10-44	1.5x10-43
cg20214004	DCAF12L1	X	TSS200	S Shore	15.7 ± 3.2	38.0 ± 3.2	-22.4	1.7x10-43	4.4x10-43
cg01913196	DCAF12L1	X	TSS200	S Shore	17.8 ± 6.0	40.0 ± 4.6	-22.2	1.8x10-30	3.5x10-30
cg02261899	DCAF12L1	X	TSS200	Island	14.5 ± 2.9	30.5 ± 5.6	-16.1	6.5x10-33	1.4x10-32
cg25086957	DCAF12L1	X	1stExon	Island	38.1 ± 6.4	45.4 ± 3.8	-7.3	6.5x10-08	8.5x10-08
cg22980351	DCAF12L1	X	TSS200	S Shore	21.9 ± 4.0	29.0 ± 3.4	-7.2	4.0x10-14	5.9x10-14
cg08100618	DCAF12L1;DCAF12L1	X	1stExon;5'UTR	Island	8.6 ± 1.2	43.0 ± 3.7	-34.4	1.0x10-70	8.0x10-70
cg10991514	DCAF12L2	X	TSS200	Island	5.2 ± 1.2	51.2 ± 2.1	-46.0	6.5x10-78	1.0x10-76
cg16108684	DCAF12L2	X	TSS200	Island	7.3 ± 1.3	51.1 ± 2.3	-43.7	5.4x10-80	1.1x10-78
cg27309655	DCAF12L2	X	TSS200	Island	4.6 ± 0.7	44.9 ± 2.9	-40.3	1.3x10-84	5.8x10-83
cg14243895	DCAF12L2	X	TSS200	Island	10.2 ± 1.9	48.5 ± 4.8	-38.3	4.3x10-72	3.7x10-71
cg11720861	DCAF12L2	X	TSS1500	Island	23.3 ± 4.9	53.4 ± 5.1	-30.1	4.9x10-45	1.3x10-44
cg21484182	DCAF12L2	X	TSS200	Island	4.1 ± 0.8	30.4 ± 4.4	-26.3	2.5x10-65	1.4x10-64
cg25896901	DCAF12L2	X	TSS1500	S Shore	29.2 ± 5.8	51.1 ± 3.5	-21.9	1.5x10-31	3.1x10-31
cg11031647	DCX;DCX;DCX;DCX	X	1stExon;5'UTR;5'UTR;5'UTR	Open sea	15.9 ± 2.6	39.4 ± 4.7	-23.5	2.4x10-44	6.4x10-44
cg23873430	DCX;DCX;DCX;DCX	X	TSS1500;TSS1500;TSS1500;TSS1500	Open sea	37.4 ± 10.9	49.8 ± 7.7	-12.4	2.2x10-07	2.8x10-07
cg20585410	DCX;DCX;DCX;DCX	X	5'UTR;5'UTR;5'UTR;TSS200	Open sea	36.2 ± 8.1	45.1 ± 6.5	-8.9	7.3x10-07	9.2x10-07
cg24888621	DDX26B	X	TSS200	N Shore	8.1 ± 1.3	44.1 ± 3.6	-35.9	6.5x10-73	6.1x10-72
cg02773050	DDX26B	X	TSS1500	N Shore	11.9 ± 2.0	39.3 ± 4.0	-27.4	5.0x10-60	2.2x10-59
cg26055054	DDX26B	X	TSS1500	N Shore	12.0 ± 2.0	39.1 ± 4.2	-27.1	4.6x10-57	1.8x10-56
cg06633205	DDX26B	X	Body	S Shore	10.2 ± 1.8	36.4 ± 3.7	-26.2	3.6x10-60	1.6x10-59
cg27545041	DDX26B	X	TSS200	N Shore	6.7 ± 1.2	28.2 ± 3.0	-21.5	2.1x10-58	8.7x10-58
cg22252475	DDX26B	X	TSS200	N Shore	7.3 ± 1.4	25.9 ± 4.0	-18.6	6.6x10-51	2.1x10-50
cg21342611	DDX26B	X	Body	Island	8.6 ± 1.6	25.6 ± 3.4	-17.1	3.6x10-49	1.1x10-48
cg02645343	DDX26B	X	Body	Island	9.4 ± 1.4	26.3 ± 3.4	-16.9	5.4x10-52	1.8x10-51
cg24533311	DDX26B	X	Body	Island	10.9 ± 1.4	24.0 ± 4.1	-13.0	2.1x10-40	5.2x10-40
cg04843066	DDX26B	X	TSS1500	N Shore	24.7 ± 4.7	33.7 ± 4.2	-9.0	1.3x10-13	1.9x10-13
cg12124733	DDX26B	X	Body	Island	8.3 ± 1.9	16.4 ± 3.6	-8.1	5.7x10-30	1.1x10-29
cg19415116	DDX26B;DDX26B	X	5'UTR;1stExon	N Shore	12.5 ± 2.7	56.6 ± 3.6	-44.0	3.0x10-63	1.6x10-62
cg24826812	DDX26B;DDX26B	X	5'UTR;1stExon	N Shore	4.8 ± 1.2	31.9 ± 4.0	-27.1	3.3x10-63	1.7x10-62
cg04820200	DDX3X	X	TSS1500	N Shore	19.3 ± 3.5	39.2 ± 4.2	-20.0	7.4x10-43	1.9x10-42
cg08242820	DDX3X	X	Body	Open sea	56.7 ± 7.4	74.2 ± 4.9	-17.5	2.1x10-22	3.5x10-22
cg12689375	DDX3X	X	TSS1500	Island	8.8 ± 1.1	17.6 ± 2.7	-8.7	1.7x10-38	4.2x10-38
cg15408180	DDX3X	X	3'UTR	Open sea	77.5 ± 3.1	83.9 ± 2.6	-6.4	8.8x10-18	1.4x10-17
cg23251359	DGKK	X	TSS1500	Island	8.3 ± 1.2	53.5 ± 2.0	-45.2	1.9x10-86	1.3x10-84
cg19162841	DGKK	X	TSS1500	Island	7.5 ± 1.5	45.2 ± 2.2	-37.8	2.4x10-71	2.0x10-70
cg03806192	DGKK	X	Body	Island	14.6 ± 1.7	52.2 ± 2.8	-37.5	2.4x10-73	2.3x10-72
cg09418035	DGKK	X	1stExon	N Shore	16.3 ± 2.8	49.8 ± 4.1	-33.5	2.1x10-56	7.8x10-56
cg20442640	DGKK	X	TSS200	Island	4.4 ± 0.6	37.6 ± 4.4	-33.2	6.3x10-75	7.0x10-74
cg07834773	DGKK	X	TSS1500	N Shore	8.2 ± 1.3	37.9 ± 2.9	-29.8	3.7x10-74	3.8x10-73
cg14107346	DGKK	X	1stExon	N Shore	24.5 ± 3.3	54.1 ± 4.6	-29.6	2.4x10-54	8.4x10-54
cg02120013	DGKK	X	TSS1500	N Shore	9.5 ± 1.4	36.8 ± 4.7	-27.3	2.4x10-58	9.8x10-58
cg05922253	DGKK	X	TSS1500	Island	5.4 ± 1.0	25.9 ± 4.3	-20.6	8.6x10-55	3.1x10-54
cg13572003	DGKK	X	TSS200	Island	9.2 ± 2.1	29.0 ± 4.2	-19.8	1.8x10-47	5.3x10-47
cg19839614	DGKK	X	Body	N Shore	8.1 ± 1.5	27.9 ± 4.0	-19.7	1.3x10-55	4.8x10-55
cg08470131	DGKK	X	TSS200	Island	9.9 ± 1.9	27.4 ± 5.1	-17.5	4.9x10-43	1.3x10-42
cg01970554	DGKK	X	Body	N Shore	10.1 ± 1.8	24.3 ± 3.4	-14.2	1.1x10-42	2.9x10-42
cg21744850	DGKK	X	TSS1500	S Shore	17.7 ± 2.5	28.5 ± 3.5	-10.7	5.1x10-30	1.0x10-29
cg05302110	DGKK	X	TSS1500	Island	9.3 ± 1.5	19.8 ± 3.1	-10.5	9.6x10-41	2.4x10-40
cg25547772	DGKK;DGKK	X	1stExon;5'UTR	Island	9.6 ± 1.6	43.5 ± 3.1	-33.9	8.0x10-76	9.8x10-75
cg02012821	DIAPH2;DIAPH2	X	Body;Body	S Shore	11.8 ± 2.7	27.3 ± 6.8	-15.5	1.4x10-28	2.7x10-28
cg01831944	DIAPH2;DIAPH2	X	TSS1500;TSS1500	N Shore	10.8 ± 1.7	22.7 ± 5.9	-11.9	2.3x10-27	4.4x10-27
cg10999701	DIAPH2;DIAPH2	X	1stExon;1stExon	Island	4.1 ± 0.8	12.2 ± 3.8	-8.1	5.8x10-34	1.2x10-33
cg05699139	DIAPH2;DIAPH2	X	1stExon;1stExon	Island	6.9 ± 0.9	14.7 ± 3.6	-7.8	1.9x10-31	3.8x10-31
cg17694877	DIAPH2;DIAPH2	X	TSS200;TSS200	Island	9.0 ± 1.1	16.8 ± 3.2	-7.8	8.1x10-32	1.7x10-31
cg12152167	DIAPH2;DIAPH2;DIAPH2;DIAPH2	X	5'UTR;1stExon;5'UTR;1stExon	Island	5.9 ± 1.3	16.7 ± 5.0	-10.8	7.0x10-30	1.4x10-29
cg02875834	DIAPH2;DIAPH2;DIAPH2;DIAPH2	X	5'UTR;1stExon;5'UTR;1stExon	Island	3.6 ± 0.5	9.2 ± 3.3	-5.6	9.4x10-29	1.8x10-28
cg23712855	DKC1;DKC1	X	TSS200;TSS200	Island	3.9 ± 0.8	54.4 ± 2.4	-50.5	2.1x10-84	9.2x10-83
cg14369777	DKC1;DKC1	X	TSS1500;TSS1500	N Shore	19.5 ± 3.1	57.4 ± 3.9	-37.9	9.2x10-63	4.6x10-62
cg09411587	DKC1;DKC1	X	TSS200;TSS200	Island	9.2 ± 1.7	47.0 ± 2.3	-37.8	5.6x10-78	8.8x10-77
cg17274024	DKC1;DKC1	X	Body;Body	Island	12.2 ± 2.4	46.1 ± 3.4	-33.9	1.2x10-63	6.0x10-63
cg15043492	DKC1;DKC1	X	TSS1500;TSS1500	N Shore	7.5 ± 1.1	41.3 ± 3.6	-33.8	1.4x10-75	1.7x10-74
cg08087512	DKC1;DKC1	X	TSS200;TSS200	Island	13.8 ± 2.3	45.9 ± 3.8	-32.1	2.2x10-63	1.2x10-62
cg13033283	DKC1;DKC1	X	TSS200;TSS200	Island	4.2 ± 0.7	35.2 ± 3.8	-31.0	1.4x10-75	1.7x10-74
cg09055253	DKC1;DKC1	X	TSS200;TSS200	Island	8.6 ± 1.2	35.8 ± 2.2	-27.2	3.4x10-73	3.2x10-72
cg11824111	DKC1;DKC1	X	TSS1500;TSS1500	N Shore	10.4 ± 1.7	30.1 ± 3.6	-19.7	1.6x10-53	5.7x10-53
cg19944582	DKC1;DKC1	X	TSS200;TSS200	Island	3.4 ± 0.5	22.9 ± 3.5	-19.5	1.8x10-68	1.2x10-67
cg01257202	DKC1;DKC1	X	Body;Body	Island	11.4 ± 2.1	26.5 ± 3.5	-15.1	2.6x10-43	6.9x10-43
cg14350469	DKC1;DKC1;DKC1;DKC1	X	1stExon;1stExon;5'UTR;5'UTR	Island	2.8 ± 0.6	46.7 ± 3.3	-43.9	3.4x10-84	1.4x10-82
cg23429746	DLG3	X	1stExon	Island	6.0 ± 0.9	58.8 ± 2.1	-52.7	1.5x10-89	2.3x10-87
cg09307104	DLG3	X	1stExon	Island	6.2 ± 1.3	55.5 ± 2.6	-49.3	2.7x10-76	3.4x10-75
cg24376537	DLG3	X	1stExon	Island	9.4 ± 1.2	40.1 ± 3.5	-30.7	2.5x10-73	2.4x10-72
cg03894002	DLG3	X	TSS200	N Shore	5.3 ± 0.9	35.6 ± 3.9	-30.3	1.2x10-68	8.4x10-68
cg24658899	DLG3	X	TSS200	N Shore	9.6 ± 1.5	37.2 ± 2.3	-27.6	7.7x10-67	4.7x10-66
cg24663206	DLG3	X	TSS200	N Shore	8.7 ± 1.4	32.5 ± 4.8	-23.8	1.0x10-58	4.3x10-58
cg18515307	DLG3	X	TSS200	N Shore	7.4 ± 1.0	31.1 ± 4.8	-23.7	9.5x10-60	4.1x10-59
cg20051589	DLG3	X	TSS1500	N Shore	12.8 ± 2.4	26.5 ± 3.3	-13.7	3.4x10-40	8.3x10-40
cg01598357	DLG3	X	TSS1500	N Shore	20.4 ± 4.6	31.4 ± 4.3	-11.1	2.8x10-18	4.4x10-18
cg13077484	DLG3;DLG3	X	1stExon;5'UTR	N Shore	11.2 ± 1.4	52.6 ± 3.5	-41.4	4.4x10-77	6.1x10-76
cg13677598	DLG3;DLG3	X	TSS200;Body	N Shelf	7.0 ± 1.1	27.7 ± 3.9	-20.8	6.8x10-63	3.4x10-62
cg10729169	DLG3;DLG3	X	1stExon;5'UTR	N Shore	9.7 ± 1.4	28.5 ± 3.5	-18.8	2.7x10-53	9.1x10-53
cg19616372	DLG3;DLG3;DLG3	X	Body;Body;TSS200	Island	8.0 ± 1.1	49.3 ± 3.2	-41.3	1.8x10-80	4.0x10-79
cg01600123	DLG3;DLG3;DLG3	X	5'UTR;Body;1stExon	N Shelf	7.7 ± 1.3	41.3 ± 3.7	-33.6	1.5x10-68	1.0x10-67
cg23708288	DLG3;DLG3;DLG3	X	Body;Body;TSS200	Island	9.2 ± 1.9	33.6 ± 4.0	-24.3	1.7x10-58	6.9x10-58
cg13781574	DLG3;DLG3;DLG3	X	Body;Body;5'UTR	Island	19.0 ± 3.6	40.8 ± 4.9	-21.8	7.9x10-40	1.9x10-39
cg02879223	DLG3;DLG3;DLG3	X	5'UTR;Body;1stExon	N Shelf	15.4 ± 2.4	35.8 ± 3.8	-20.4	3.7x10-47	1.1x10-46
cg01864032	DLG3;DLG3;DLG3	X	Body;TSS1500;Body	N Shore	18.3 ± 2.6	31.3 ± 2.8	-13.0	4.5x10-38	1.0x10-37
cg13783167	DLG3;DLG3;DLG3	X	Body;Body;5'UTR	S Shelf	43.0 ± 7.8	52.8 ± 6.0	-9.7	5.1x10-11	7.0x10-11
cg25947525	DLG3;DLG3;DLG3	X	Body;Body;TSS200	Island	5.7 ± 0.8	14.9 ± 3.3	-9.2	1.6x10-39	3.8x10-39
cg24264679	DLG3;DLG3;DLG3;DLG3	X	Body;1stExon;Body;5'UTR	Island	10.4 ± 2.0	59.1 ± 2.5	-48.7	6.9x10-76	8.5x10-75
cg21836062	DMD;DMD	X	1stExon;5'UTR	Open sea	17.8 ± 2.9	42.4 ± 5.3	-24.6	1.0x10-49	3.2x10-49
cg19354122	DMD;DMD	X	1stExon;5'UTR	Open sea	15.7 ± 2.7	30.0 ± 3.6	-14.3	7.4x10-35	1.6x10-34
cg03370193	DMD;DMD;DMD;DMD;DMD;DMD;DMD;DMD;DMD;DMD;DMD;DMD;DMD;DMD;DMD;DMD;DMD;DMD	X	Body;Body;Body;Body;Body;Body;Body;Body;Body;Body;Body;Body;Body;Body;Body;Body;Body;Body	Island	5.7 ± 1.2	43.2 ± 3.9	-37.5	3.6x10-76	4.5x10-75
cg17775340	DMD;DMD;DMD;DMD;DMD;DMD;DMD;DMD;DMD;DMD;DMD;DMD;DMD;DMD;DMD;DMD;DMD;DMD	X	Body;Body;Body;Body;Body;Body;Body;Body;Body;Body;Body;Body;Body;Body;Body;Body;Body;Body	N Shore	7.2 ± 1.1	37.4 ± 2.6	-30.2	7.6x10-76	9.3x10-75
cg12115759	DMD;DMD;DMD;DMD;DMD;DMD;DMD;DMD;DMD;DMD;DMD;DMD;DMD;DMD;DMD;DMD;DMD;DMD	X	Body;Body;Body;Body;Body;Body;Body;Body;Body;Body;Body;Body;Body;Body;Body;Body;Body;Body	Island	9.3 ± 1.5	30.6 ± 4.8	-21.3	1.2x10-53	4.0x10-53
cg00661180	DMD;DMD;DMD;DMD;DMD;DMD;DMD;DMD;DMD;DMD;DMD;DMD;DMD;DMD;DMD;DMD;DMD;DMD	X	Body;Body;Body;TSS200;Body;TSS200;TSS200;Body;Body;TSS200;Body;Body;Body;Body;Body;Body;Body;TSS200	S Shore	8.7 ± 1.3	27.0 ± 3.8	-18.2	3.2x10-53	1.1x10-52
cg09192059	DMD;DMD;DMD;DMD;DMD;DMD;DMD;DMD;DMD;DMD;DMD;DMD;DMD;DMD;DMD;DMD;DMD;DMD	X	Body;Body;Body;TSS200;Body;TSS200;TSS200;Body;Body;TSS200;Body;Body;Body;Body;Body;Body;Body;TSS200	S Shore	8.2 ± 1.2	24.4 ± 3.4	-16.2	2.8x10-50	8.7x10-50
cg04647039	DMD;DMD;DMD;DMD;DMD;DMD;DMD;DMD;DMD;DMD;DMD;DMD;DMD;DMD;DMD;DMD;DMD;DMD	X	Body;Body;Body;TSS200;Body;TSS200;TSS200;Body;Body;TSS200;Body;Body;Body;Body;Body;Body;Body;TSS200	S Shore	9.2 ± 1.6	17.9 ± 2.7	-8.7	1.1x10-30	2.2x10-30
cg06746884	DMD;DMD;DMD;DMD;DMD;DMD;DMD;DMD;DMD;DMD;DMD;DMD;DMD;DMD;DMD;DMD;DMD;DMD	X	Body;Body;Body;TSS200;Body;TSS200;TSS200;Body;Body;TSS200;Body;Body;Body;Body;Body;Body;Body;TSS200	S Shore	12.9 ± 2.6	21.4 ± 3.4	-8.5	1.7x10-22	2.8x10-22
cg25857333	DMD;DMD;DMD;DMD;DMD;DMD;DMD;DMD;DMD;DMD;DMD;DMD;DMD;DMD;DMD;DMD;DMD;DMD	X	Body;Body;Body;TSS200;Body;TSS200;TSS200;Body;Body;TSS200;Body;Body;Body;Body;Body;Body;Body;TSS200	S Shore	12.0 ± 1.7	19.2 ± 3.5	-7.2	2.5x10-24	4.3x10-24
cg01112930	DMD;DMD;DMD;DMD;DMD;DMD;DMD;DMD;DMD;DMD;DMD;DMD;DMD;DMD;DMD;DMD;DMD;DMD	X	Body;Body;Body;TSS1500;TSS1500;Body;TSS1500;Body;TSS1500;Body;Body;TSS1500;Body;Body;Body;Body;Body;Body	S Shore	72.8 ± 5.9	78.2 ± 4.2	-5.4	7.9x10-09	1.0x10-08
cg04217946	DMD;DMD;DMD;DMD;DMD;DMD;DMD;DMD;DMD;DMD;DMD;DMD;DMD;DMD;DMD;DMD;DMD;DMD;DMD;DMD;DMD;DMD;DMD	X	Body;Body;1stExon;5'UTR;5'UTR;Body;5'UTR;1stExon;Body;Body;Body;5'UTR;1stExon;Body;Body;Body;5'UTR;Body;Body;Body;Body;1stExon;1stExon	Island	10.8 ± 1.5	47.8 ± 3.5	-37.0	5.9x10-74	6.0x10-73
cg22069989	DMD;DMD;DMD;DMD;DMD;DMD;DMD;DMD;DMD;DMD;DMD;DMD;DMD;DMD;DMD;DMD;DMD;DMD;DMD;DMD;DMD;DMD;DMD	X	Body;Body;1stExon;5'UTR;5'UTR;Body;5'UTR;1stExon;Body;Body;Body;5'UTR;1stExon;Body;Body;Body;5'UTR;Body;Body;Body;Body;1stExon;1stExon	Island	5.7 ± 1.3	37.2 ± 5.3	-31.6	1.5x10-62	7.6x10-62
cg19421044	DNASE1L1;DNASE1L1;DNASE1L1;TAZ;DNASE1L1;TAZ;TAZ;DNASE1L1;TAZ;TAZ;DNASE1L1	X	1stExon;1stExon;5'UTR;Body;5'UTR;Body;Body;5'UTR;Body;Body;1stExon	Island	6.3 ± 0.9	38.1 ± 3.3	-31.8	2.2x10-76	2.8x10-75
cg09202373	DNASE1L1;DNASE1L1;TAZ;TAZ;TAZ;TAZ;TAZ;DNASE1L1	X	TSS1500;TSS1500;Body;Body;Body;Body;Body;TSS1500	Island	13.0 ± 1.7	42.9 ± 3.1	-29.9	3.1x10-68	2.0x10-67
cg05100268	DNASE1L1;DNASE1L1;TAZ;TAZ;TAZ;TAZ;TAZ;DNASE1L1	X	TSS1500;TSS1500;Body;Body;Body;Body;Body;TSS1500	S Shore	35.1 ± 3.6	53.4 ± 3.1	-18.3	1.3x10-40	3.2x10-40
cg16405946	DNASE1L1;DNASE1L1;TAZ;TAZ;TAZ;TAZ;TAZ;DNASE1L1	X	TSS1500;TSS1500;Body;Body;Body;Body;Body;TSS1500	S Shore	46.4 ± 3.3	54.3 ± 3.4	-7.9	2.8x10-18	4.4x10-18
cg17830714	DNASE1L1;RPL10;DNASE1L1;DNASE1L1;RPL10;DNASE1L1	X	3'UTR;Body;3'UTR;3'UTR;3'UTR;3'UTR	S Shelf	50.7 ± 3.9	58.9 ± 3.5	-8.3	1.3x10-18	2.1x10-18
cg17547524	DOCK11	X	TSS1500	Island	10.1 ± 2.4	56.4 ± 2.4	-46.4	2.1x10-69	1.5x10-68
cg22575892	DOCK11	X	TSS1500	Island	10.4 ± 1.7	49.0 ± 2.6	-38.5	1.1x10-73	1.1x10-72
cg04061482	DOCK11	X	TSS1500	Island	23.7 ± 3.3	55.8 ± 2.5	-32.0	1.7x10-60	7.5x10-60
cg19334385	DOCK11	X	Body	Island	12.0 ± 1.5	33.6 ± 2.7	-21.6	3.5x10-60	1.5x10-59
cg16586165	DOCK11	X	Body	Island	9.3 ± 1.4	28.5 ± 4.2	-19.2	6.3x10-50	2.0x10-49
cg27062326	DOCK11	X	TSS1500	Island	37.7 ± 6.5	55.6 ± 5.3	-17.9	4.0x10-21	6.7x10-21
cg18785414	DOCK11	X	Body	S Shore	40.8 ± 4.8	46.6 ± 3.4	-5.8	2.2x10-09	2.9x10-09
cg26023405	DOCK11;DOCK11	X	5'UTR;1stExon	Island	3.1 ± 0.7	60.6 ± 2.6	-57.5	8.5x10-91	1.9x10-88
cg00112256	DOCK11;DOCK11	X	5'UTR;1stExon	Island	2.9 ± 0.7	51.7 ± 2.1	-48.8	5.7x10-86	3.5x10-84
cg19513111	DUSP9	X	5'UTR	Island	5.9 ± 1.8	48.7 ± 3.6	-42.9	4.2x10-68	2.7x10-67
cg17917970	DUSP9	X	5'UTR	Island	9.6 ± 2.1	47.6 ± 4.4	-38.0	9.7x10-65	5.3x10-64
cg26159385	DUSP9	X	5'UTR	Island	5.7 ± 1.0	41.6 ± 5.0	-35.9	4.2x10-69	2.9x10-68
cg10914789	DUSP9	X	5'UTR	Island	12.2 ± 2.5	46.6 ± 2.3	-34.4	7.7x10-71	6.1x10-70
cg06776257	DUSP9	X	5'UTR	Island	12.7 ± 2.0	42.8 ± 3.4	-30.0	1.9x10-63	9.6x10-63
cg09163457	DUSP9	X	5'UTR	Island	10.3 ± 1.5	38.8 ± 4.7	-28.5	7.7x10-62	3.7x10-61
cg20503915	DUSP9	X	5'UTR	Island	8.5 ± 1.4	32.0 ± 6.7	-23.5	4.8x10-47	1.4x10-46
cg20336701	DUSP9	X	TSS1500	N Shore	24.4 ± 3.9	44.6 ± 4.2	-20.2	3.0x10-39	7.4x10-39
cg23221544	DUSP9	X	TSS1500	N Shore	5.2 ± 1.2	21.6 ± 3.7	-16.4	6.2x10-48	1.8x10-47
cg16213807	DUSP9	X	5'UTR	Island	30.4 ± 3.7	45.0 ± 3.1	-14.7	4.6x10-36	1.0x10-35
cg05085049	DUSP9	X	5'UTR	Island	18.7 ± 2.6	31.5 ± 2.8	-12.8	5.4x10-35	1.2x10-34
cg27502296	DUSP9	X	5'UTR	Island	32.2 ± 5.7	42.7 ± 2.2	-10.5	4.3x10-16	6.5x10-16
cg10538243	DUSP9	X	5'UTR	Island	51.0 ± 3.8	57.6 ± 3.6	-6.6	4.4x10-15	6.6x10-15
cg18989810	DUSP9;DUSP9	X	1stExon;5'UTR	Island	4.0 ± 0.9	48.2 ± 3.1	-44.1	2.2x10-84	9.7x10-83
cg10201390	DYNLT3	X	TSS200	Island	3.4 ± 0.6	46.6 ± 1.9	-43.2	1.8x10-89	2.6x10-87
cg17220866	DYNLT3	X	Body	Island	8.8 ± 1.4	46.8 ± 2.9	-38.0	1.2x10-75	1.4x10-74
cg05370638	DYNLT3	X	1stExon	Island	2.9 ± 0.5	36.5 ± 4.4	-33.6	5.3x10-81	1.2x10-79
cg12526869	DYNLT3	X	Body	N Shore	12.3 ± 2.7	41.8 ± 3.6	-29.5	5.5x10-55	2.0x10-54
cg20119635	DYNLT3	X	TSS200	S Shore	14.7 ± 2.0	42.7 ± 4.1	-28.0	4.2x10-60	1.8x10-59
cg24090346	DYNLT3	X	TSS200	S Shore	7.7 ± 1.1	16.5 ± 3.3	-8.8	1.1x10-35	2.5x10-35
cg12221218	DYNLT3	X	TSS1500	S Shore	40.7 ± 8.8	47.7 ± 8.2	-7.0	2.4x10-16	3.7x10-16
cg17658468	DYNLT3;DYNLT3	X	1stExon;5'UTR	Island	5.2 ± 0.8	34.5 ± 3.4	-29.3	8.2x10-74	8.3x10-73
cg25359581	DYNLT3;DYNLT3	X	1stExon;5'UTR	Island	8.4 ± 1.2	31.9 ± 3.6	-23.5	4.4x10-64	2.3x10-63
cg08496601	EBP	X	5'UTR	Island	5.6 ± 1.0	43.6 ± 4.4	-38.0	5.3x10-76	6.6x10-75
cg13771629	EBP	X	TSS1500	Island	9.1 ± 1.1	40.0 ± 3.4	-31.0	1.4x10-75	1.6x10-74
cg17391107	EBP	X	TSS1500	N Shore	8.9 ± 1.4	25.2 ± 4.0	-16.3	5.3x10-51	1.7x10-50
cg07354666	EBP	X	TSS200	Island	9.0 ± 1.9	21.0 ± 3.5	-12.0	7.8x10-35	1.7x10-34
cg00011200	EBP;EBP	X	1stExon;5'UTR	Island	3.8 ± 0.9	43.0 ± 3.6	-39.2	1.3x10-75	1.6x10-74
cg12308243	EBP;EBP	X	1stExon;5'UTR	Island	7.3 ± 1.0	35.2 ± 4.3	-28.0	6.3x10-75	7.1x10-74
cg17227030	EDA;EDA;EDA;EDA;EDA	X	Body;Body;Body;Body;Body	S Shore	10.7 ± 1.5	43.9 ± 4.5	-33.2	1.7x10-68	1.1x10-67
cg24186901	EDA;EDA;EDA;EDA;EDA;EDA	X	TSS200;TSS200;TSS200;TSS200;TSS200;TSS200	Island	3.4 ± 0.6	60.8 ± 2.3	-57.3	2.0x10-92	7.8x10-90
cg16221895	EDA;EDA;EDA;EDA;EDA;EDA	X	TSS200;TSS200;TSS200;TSS200;TSS200;TSS200	Island	3.2 ± 0.7	54.9 ± 2.5	-51.7	7.5x10-85	3.6x10-83
cg21634944	EDA;EDA;EDA;EDA;EDA;EDA	X	TSS200;TSS200;TSS200;TSS200;TSS200;TSS200	Island	3.0 ± 0.6	47.8 ± 3.4	-44.8	2.5x10-83	8.9x10-82
cg12447182	EDA;EDA;EDA;EDA;EDA;EDA	X	TSS200;TSS200;TSS200;TSS200;TSS200;TSS200	Island	3.1 ± 0.5	42.6 ± 4.5	-39.5	5.8x10-81	1.3x10-79
cg08966380	EDA;EDA;EDA;EDA;EDA;EDA	X	TSS200;TSS200;TSS200;TSS200;TSS200;TSS200	Island	4.3 ± 0.9	42.9 ± 3.9	-38.6	2.0x10-79	3.8x10-78
cg12137402	EDA;EDA;EDA;EDA;EDA;EDA	X	1stExon;1stExon;1stExon;1stExon;1stExon;1stExon	Island	3.1 ± 0.5	41.3 ± 3.2	-38.2	9.8x10-89	1.2x10-86
cg16059374	EDA;EDA;EDA;EDA;EDA;EDA	X	TSS1500;TSS1500;TSS1500;TSS1500;TSS1500;TSS1500	Island	7.0 ± 1.3	41.8 ± 2.9	-34.8	3.0x10-72	2.7x10-71
cg06126323	EDA;EDA;EDA;EDA;EDA;EDA	X	Body;Body;Body;1stExon;Body;Body	Island	10.5 ± 1.6	36.6 ± 4.0	-26.1	2.5x10-59	1.1x10-58
cg26617508	EDA;EDA;EDA;EDA;EDA;EDA	X	TSS1500;TSS1500;TSS1500;TSS1500;TSS1500;TSS1500	N Shore	12.4 ± 2.0	28.8 ± 3.5	-16.5	1.1x10-44	3.0x10-44
cg05491276	EDA;EDA;EDA;EDA;EDA;EDA;EDA	X	3'UTR;Body;Body;Body;1stExon;Body;Body	Island	8.2 ± 1.5	41.0 ± 3.3	-32.8	8.0x10-73	7.4x10-72
cg02714492	EDA;EDA;EDA;EDA;EDA;EDA;EDA	X	3'UTR;Body;Body;Body;1stExon;Body;Body	Island	17.3 ± 3.3	44.5 ± 4.4	-27.2	1.1x10-50	3.4x10-50
cg15167893	EDA;EDA;EDA;EDA;EDA;EDA;EDA	X	3'UTR;Body;Body;Body;1stExon;Body;Body	Island	10.8 ± 1.8	33.7 ± 4.1	-22.9	1.5x10-57	6.0x10-57
cg21881821	EDA;EDA;EDA;EDA;EDA;EDA;EDA;EDA;EDA;EDA;EDA;EDA	X	5'UTR;1stExon;5'UTR;1stExon;5'UTR;5'UTR;1stExon;1stExon;5'UTR;1stExon;1stExon;5'UTR	Island	3.2 ± 0.7	50.1 ± 3.2	-46.9	5.9x10-82	1.7x10-80
cg20540913	EDA;EDA;EDA;EDA;EDA;EDA;EDA;EDA;EDA;EDA;EDA;EDA	X	5'UTR;1stExon;5'UTR;1stExon;5'UTR;5'UTR;1stExon;1stExon;5'UTR;1stExon;1stExon;5'UTR	Island	9.1 ± 1.7	44.0 ± 4.1	-34.8	6.2x10-68	4.0x10-67
cg20780119	EDA;EDA;EDA;EDA;EDA;EDA;EDA;EDA;EDA;EDA;EDA;EDA	X	5'UTR;1stExon;5'UTR;1stExon;5'UTR;5'UTR;1stExon;1stExon;5'UTR;1stExon;1stExon;5'UTR	Island	6.9 ± 0.7	32.8 ± 1.9	-25.9	1.2x10-78	2.1x10-77
cg19056391	EFNB1	X	TSS1500	N Shore	7.4 ± 1.2	53.2 ± 2.2	-45.8	3.8x10-81	9.1x10-80
cg10274815	EFNB1	X	TSS1500	N Shore	8.8 ± 1.8	52.5 ± 1.7	-43.8	5.7x10-73	5.4x10-72
cg02775175	EFNB1	X	TSS1500	N Shore	4.6 ± 0.7	47.7 ± 1.7	-43.1	1.5x10-90	3.1x10-88
cg04907664	EFNB1	X	Body	Island	9.7 ± 1.2	50.0 ± 3.0	-40.3	3.1x10-82	9.1x10-81
cg26410404	EFNB1	X	Body	Island	5.6 ± 1.3	43.5 ± 2.4	-37.9	1.3x10-69	9.3x10-69
cg22151131	EFNB1	X	TSS200	Island	7.8 ± 1.1	45.2 ± 3.9	-37.4	8.1x10-76	9.9x10-75
cg00373606	EFNB1	X	TSS200	Island	6.2 ± 0.9	41.7 ± 2.8	-35.5	4.0x10-84	1.6x10-82
cg09867302	EFNB1	X	TSS1500	N Shore	9.9 ± 1.6	42.6 ± 3.2	-32.8	4.1x10-68	2.7x10-67
cg24139739	EFNB1	X	TSS200	Island	7.4 ± 1.4	39.2 ± 4.4	-31.8	3.4x10-68	2.2x10-67
cg05849149	EFNB1	X	TSS1500	N Shore	16.5 ± 4.5	45.4 ± 4.0	-28.9	2.6x10-44	7.0x10-44
cg00823357	EFNB1	X	TSS1500	N Shore	11.0 ± 1.8	39.8 ± 3.1	-28.8	5.3x10-68	3.4x10-67
cg13977434	EFNB1	X	TSS1500	N Shore	10.1 ± 2.1	36.6 ± 3.0	-26.5	1.2x10-59	5.0x10-59
cg04368919	EFNB1	X	TSS1500	N Shore	8.9 ± 1.5	34.2 ± 4.0	-25.3	4.2x10-63	2.1x10-62
cg21544051	EFNB1	X	TSS1500	N Shore	7.3 ± 1.3	32.3 ± 4.2	-24.9	4.5x10-59	1.9x10-58
cg15895359	EFNB1	X	TSS1500	N Shore	6.7 ± 0.8	27.3 ± 2.0	-20.6	9.7x10-72	8.2x10-71
cg11764747	EFNB1	X	Body	Island	25.9 ± 4.9	45.4 ± 4.6	-19.4	4.2x10-30	8.3x10-30
cg01081720	EFNB1	X	TSS1500	N Shore	20.5 ± 2.8	39.8 ± 4.0	-19.3	1.4x10-46	4.0x10-46
cg01634761	EFNB1	X	TSS1500	N Shore	17.8 ± 2.8	37.1 ± 2.8	-19.2	4.6x10-44	1.2x10-43
cg09109599	EFNB1	X	TSS1500	N Shore	11.6 ± 2.5	30.6 ± 4.0	-19.0	7.4x10-45	2.0x10-44
cg12753358	EFNB1	X	TSS1500	N Shore	8.8 ± 1.2	25.5 ± 4.2	-16.8	1.3x10-55	4.7x10-55
cg04932755	EFNB1	X	TSS1500	N Shore	5.8 ± 1.6	19.4 ± 5.6	-13.6	3.1x10-35	6.9x10-35
cg20259518	EFNB1	X	TSS200	Island	13.8 ± 2.0	20.5 ± 3.3	-6.7	8.8x10-25	1.6x10-24
cg15977272	EFNB1;EFNB1	X	5'UTR;1stExon	Island	9.7 ± 1.4	59.1 ± 3.7	-49.4	8.5x10-88	8.1x10-86
cg23545272	EFNB1;EFNB1	X	5'UTR;1stExon	Island	7.8 ± 1.0	43.3 ± 3.6	-35.5	1.1x10-78	1.9x10-77
cg10950297	EFNB1;EFNB1	X	5'UTR;1stExon	Island	9.4 ± 1.6	41.0 ± 3.8	-31.6	9.0x10-66	5.2x10-65
cg26310256	EGFL6;EGFL6	X	Body;Body	S Shore	9.0 ± 1.3	17.3 ± 3.0	-8.2	3.1x10-31	6.2x10-31
cg00932276	EGFL6;EGFL6;EGFL6;EGFL6	X	5'UTR;1stExon;5'UTR;1stExon	Island	8.8 ± 1.3	23.6 ± 3.0	-14.8	4.1x10-49	1.3x10-48
cg18418138	EIF1AX	X	3'UTR	Open sea	69.6 ± 4.1	75.3 ± 3.4	-5.7	2.0x10-12	2.9x10-12
ch.X.397055F	EIF2S3	X	Body	Open sea	18.5 ± 2.7	24.9 ± 3.6	-6.3	7.0x10-16	1.1x10-15
cg22221554	ELF4;ELF4	X	TSS1500;TSS1500	Island	27.5 ± 5.3	71.8 ± 3.0	-44.3	8.3x10-57	3.2x10-56
cg12277627	ELF4;ELF4	X	TSS1500;TSS1500	Island	28.3 ± 5.0	68.3 ± 2.7	-39.9	1.7x10-55	6.2x10-55
cg23356769	ELF4;ELF4	X	TSS1500;TSS1500	Island	33.0 ± 4.6	62.5 ± 3.3	-29.5	6.1x10-47	1.8x10-46
cg26893124	ELF4;ELF4	X	TSS1500;TSS1500	Island	14.2 ± 2.5	35.4 ± 4.1	-21.2	1.1x10-45	3.2x10-45
cg17207724	ELF4;ELF4	X	TSS1500;TSS200	Island	4.7 ± 0.9	23.8 ± 4.5	-19.1	5.0x10-54	1.7x10-53
cg06428055	ELF4;ELF4	X	5'UTR;5'UTR	Island	14.0 ± 3.1	32.1 ± 2.7	-18.1	8.0x10-37	1.8x10-36
cg12594800	ELF4;ELF4	X	5'UTR;5'UTR	N Shore	31.7 ± 6.0	49.4 ± 4.0	-17.7	5.4x10-27	1.0x10-26
cg25918359	ELF4;ELF4	X	TSS1500;TSS200	Island	7.0 ± 1.0	20.9 ± 4.1	-13.9	4.4x10-47	1.3x10-46
cg11049154	ELF4;ELF4	X	TSS1500;TSS200	Island	11.3 ± 2.5	24.3 ± 2.8	-13.0	8.9x10-39	2.1x10-38
cg00328965	ELF4;ELF4	X	5'UTR;5'UTR	N Shore	65.2 ± 5.9	70.2 ± 3.8	-5.0	1.1x10-05	1.4x10-05
cg04010032	ELF4;ELF4;ELF4	X	TSS200;1stExon;5'UTR	Island	12.8 ± 1.8	53.6 ± 4.1	-40.7	1.5x10-69	1.1x10-68
cg13023833	ELK1;ELK1	X	TSS200;TSS200	Island	4.0 ± 1.3	61.0 ± 1.6	-57.0	6.2x10-82	1.8x10-80
cg17399684	ELK1;ELK1	X	TSS200;TSS200	Island	3.9 ± 0.8	56.1 ± 1.4	-52.2	5.5x10-93	2.3x10-90
cg14258356	ELK1;ELK1	X	TSS200;TSS200	Island	8.5 ± 1.4	50.5 ± 3.6	-42.0	4.0x10-82	1.2x10-80
cg21860846	ELK1;ELK1	X	TSS1500;TSS1500	Island	9.4 ± 1.3	44.5 ± 2.6	-35.1	9.8x10-78	1.5x10-76
cg04626171	ELK1;ELK1	X	TSS1500;TSS1500	Island	4.7 ± 0.6	39.0 ± 3.3	-34.3	4.2x10-84	1.7x10-82
cg11111083	ELK1;ELK1	X	TSS1500;TSS1500	S Shore	5.0 ± 0.7	27.4 ± 2.5	-22.4	6.9x10-73	6.5x10-72
cg24376810	ELK1;ELK1	X	5'UTR;5'UTR	N Shore	18.9 ± 3.3	27.9 ± 3.7	-9.0	4.7x10-21	7.9x10-21
cg11653864	ELK1;ELK1;ELK1;ELK1	X	5'UTR;1stExon;1stExon;5'UTR	Island	4.5 ± 0.7	43.4 ± 2.6	-38.9	6.8x10-84	2.7x10-82
cg07038409	ELK1;ELK1;ELK1;ELK1	X	5'UTR;1stExon;1stExon;5'UTR	Island	10.3 ± 1.2	48.0 ± 3.2	-37.7	9.7x10-82	2.6x10-80
cg02291897	ELK1;ELK1;ELK1;ELK1	X	5'UTR;1stExon;1stExon;5'UTR	Island	4.3 ± 0.8	41.9 ± 3.6	-37.6	8.4x10-78	1.3x10-76
cg09229960	EMD	X	1stExon	Island	3.0 ± 0.6	52.3 ± 2.4	-49.3	4.3x10-90	7.4x10-88
cg22275278	EMD	X	TSS200	Island	6.3 ± 1.0	50.5 ± 2.8	-44.2	1.9x10-84	8.4x10-83
cg12598428	EMD	X	TSS200	Island	4.1 ± 0.8	45.5 ± 3.9	-41.4	1.2x10-76	1.7x10-75
cg23941728	EMD	X	TSS1500	Island	6.0 ± 1.2	47.3 ± 3.4	-41.3	7.3x10-76	9.0x10-75
cg21864829	EMD	X	TSS1500	Island	19.3 ± 2.4	53.4 ± 1.8	-34.1	2.6x10-68	1.7x10-67
cg04344997	EMD	X	TSS1500	Island	6.0 ± 1.0	34.0 ± 4.6	-27.9	7.0x10-66	4.1x10-65
cg26590811	EMD	X	Body	Island	5.8 ± 1.6	33.6 ± 4.1	-27.8	8.8x10-67	5.3x10-66
cg22558562	EMD	X	Body	S Shore	22.6 ± 5.7	33.7 ± 3.8	-11.1	3.9x10-16	6.0x10-16
cg11779941	EMD	X	TSS1500	Island	35.7 ± 3.5	45.3 ± 4.4	-9.7	1.3x10-22	2.2x10-22
cg03391801	EMD;EMD	X	5'UTR;1stExon	Island	3.9 ± 0.9	55.3 ± 3.1	-51.4	2.9x10-82	8.6x10-81
cg23443158	EMD;EMD	X	5'UTR;1stExon	Island	6.7 ± 1.3	47.7 ± 2.6	-41.0	6.1x10-81	1.4x10-79
cg05740522	ENOX2;ENOX2	X	5'UTR;5'UTR	Island	8.9 ± 1.3	47.9 ± 3.3	-39.0	1.2x10-77	1.8x10-76
cg10861555	ENOX2;ENOX2	X	5'UTR;5'UTR	Island	14.6 ± 3.3	51.5 ± 2.9	-36.9	6.0x10-56	2.2x10-55
cg13768026	ENOX2;ENOX2	X	5'UTR;5'UTR	N Shore	9.8 ± 1.5	34.5 ± 5.6	-24.7	1.3x10-52	4.5x10-52
cg07208231	ENOX2;ENOX2	X	TSS1500;TSS1500	S Shore	8.5 ± 1.2	28.2 ± 3.5	-19.7	5.7x10-61	2.6x10-60
cg09673206	ENOX2;ENOX2	X	TSS200;TSS200	S Shore	8.3 ± 1.0	25.5 ± 2.6	-17.3	2.9x10-59	1.2x10-58
cg10090585	ENOX2;ENOX2	X	TSS200;TSS200	S Shore	5.8 ± 0.9	17.1 ± 3.4	-11.3	2.1x10-46	5.9x10-46
cg06295352	ENOX2;ENOX2;ENOX2;ENOX2	X	5'UTR;5'UTR;1stExon;1stExon	Island	4.1 ± 0.6	33.3 ± 4.0	-29.2	1.8x10-74	1.9x10-73
cg01372992	ENOX2;ENOX2;ENOX2;ENOX2	X	5'UTR;5'UTR;1stExon;1stExon	S Shore	8.5 ± 1.0	29.6 ± 3.6	-21.1	5.0x10-63	2.5x10-62
cg20964758	ENOX2;ENOX2;ENOX2;ENOX2	X	5'UTR;5'UTR;1stExon;1stExon	Island	6.0 ± 0.8	23.2 ± 3.2	-17.2	9.6x10-60	4.2x10-59
cg13192155	ERAS	X	TSS1500	Island	68.6 ± 6.5	76.1 ± 6.3	-7.5	5.5x10-09	7.3x10-09
cg12747864	ERCC6L;ERCC6L;PIN4	X	1stExon;5'UTR;Body	Island	14.5 ± 2.8	48.0 ± 2.1	-33.5	6.3x10-69	4.4x10-68
cg25402895	ERCC6L;PIN4	X	TSS1500;Body	Island	5.4 ± 1.8	42.1 ± 2.2	-36.7	3.0x10-69	2.1x10-68
cg08304428	ERCC6L;PIN4	X	TSS1500;Body	S Shore	14.2 ± 2.3	44.2 ± 3.4	-30.0	4.6x10-59	1.9x10-58
cg24671250	ERCC6L;PIN4	X	TSS200;Body	Island	12.6 ± 2.3	42.3 ± 2.9	-29.6	3.6x10-62	1.7x10-61
cg05279113	ERCC6L;PIN4	X	TSS1500;Body	Island	7.5 ± 1.1	36.6 ± 2.8	-29.1	5.8x10-77	8.1x10-76
cg09743261	ERCC6L;PIN4	X	TSS200;Body	Island	13.1 ± 2.7	38.4 ± 4.2	-25.3	2.8x10-47	8.0x10-47
cg12689022	ERCC6L;PIN4	X	TSS1500;Body	Island	9.7 ± 1.3	32.8 ± 3.2	-23.1	3.7x10-63	1.9x10-62
cg08280623	ERCC6L;PIN4	X	Body;Body	N Shore	14.2 ± 2.1	33.9 ± 2.4	-19.7	2.4x10-52	8.0x10-52
cg07056550	ERCC6L;PIN4	X	TSS200;Body	Island	7.6 ± 1.2	25.1 ± 3.6	-17.5	1.3x10-58	5.2x10-58
cg05872222	ERCC6L;PIN4	X	TSS1500;Body	Island	5.3 ± 1.2	20.2 ± 3.6	-14.9	8.2x10-50	2.6x10-49
cg16118600	ERCC6L;PIN4	X	TSS200;Body	Island	11.8 ± 1.7	25.1 ± 4.4	-13.3	9.2x10-39	2.2x10-38
cg01004805	ERCC6L;PIN4	X	Body;Body	Island	8.9 ± 1.7	18.4 ± 2.7	-9.4	1.0x10-35	2.3x10-35
cg07822777	ESX1	X	TSS200	Island	4.1 ± 0.7	37.6 ± 3.4	-33.5	2.5x10-80	5.4x10-79
cg09525227	ESX1	X	TSS1500	S Shore	6.8 ± 1.2	37.3 ± 3.1	-30.5	1.3x10-71	1.1x10-70
cg19603571	ESX1	X	TSS1500	S Shore	8.7 ± 2.0	29.1 ± 3.2	-20.4	4.8x10-49	1.5x10-48
cg18904224	ESX1	X	TSS200	Island	10.8 ± 1.1	31.2 ± 2.8	-20.4	5.9x10-61	2.7x10-60
cg14113300	ESX1	X	TSS200	Island	6.3 ± 1.7	26.0 ± 2.6	-19.7	5.5x10-51	1.8x10-50
cg05777666	ESX1	X	TSS200	Island	8.6 ± 1.7	26.6 ± 3.6	-17.9	1.3x10-51	4.4x10-51
cg20699879	ESX1	X	Body	Island	9.9 ± 1.3	24.8 ± 1.9	-14.8	4.1x10-56	1.5x10-55
cg05467600	ESX1	X	TSS200	Island	7.9 ± 3.7	22.6 ± 3.7	-14.7	1.8x10-30	3.5x10-30
cg22818965	ESX1	X	TSS1500	Island	24.5 ± 2.3	39.1 ± 2.3	-14.6	4.6x10-43	1.2x10-42
cg19175479	ESX1	X	Body	Island	15.9 ± 2.6	29.5 ± 2.8	-13.6	1.8x10-38	4.2x10-38
cg21911834	ESX1	X	Body	Island	14.9 ± 2.0	28.4 ± 3.6	-13.5	2.3x10-40	5.7x10-40
cg17231418	ESX1	X	Body	Island	3.5 ± 0.7	15.9 ± 4.4	-12.4	2.9x10-45	8.0x10-45
cg09261015	ESX1	X	TSS200	Island	9.6 ± 1.6	21.3 ± 3.2	-11.7	7.7x10-40	1.9x10-39
cg03748429	ESX1	X	TSS1500	S Shore	21.6 ± 2.9	32.4 ± 4.3	-10.7	2.7x10-24	4.8x10-24
cg00455738	ESX1	X	Body	N Shore	14.5 ± 1.9	25.1 ± 4.3	-10.6	7.9x10-31	1.6x10-30
cg18395615	ESX1	X	TSS1500	Island	9.0 ± 1.7	18.9 ± 2.7	-10.0	3.6x10-38	8.6x10-38
cg00783137	ESX1	X	Body	N Shore	16.2 ± 3.4	22.0 ± 3.7	-5.8	4.7x10-12	6.7x10-12
cg05788681	ESX1;ESX1	X	5'UTR;1stExon	Island	3.9 ± 0.7	31.8 ± 3.3	-27.9	4.4x10-74	4.6x10-73
cg03447800	ESX1;ESX1	X	5'UTR;1stExon	Island	10.6 ± 1.8	32.3 ± 3.0	-21.7	3.0x10-59	1.3x10-58
cg04721883	ESX1;ESX1	X	5'UTR;1stExon	Island	8.6 ± 1.4	23.0 ± 2.8	-14.4	4.2x10-50	1.3x10-49
cg26580465	F8;F8A3;F8A2;F8A1;F8;F8	X	Body;TSS200;TSS200;TSS200;5'UTR;1stExon	Island	12.3 ± 2.2	44.4 ± 2.9	-32.1	3.2x10-64	1.7x10-63
cg11854877	F8;F8A3;F8A2;F8A1;F8;F8	X	Body;TSS200;TSS200;TSS200;5'UTR;1stExon	Island	12.4 ± 2.3	37.9 ± 2.8	-25.4	5.2x10-55	1.9x10-54
cg12799835	FAAH2	X	TSS200	Open sea	8.2 ± 2.0	26.3 ± 3.8	-18.1	5.6x10-53	1.9x10-52
cg11598929	FAAH2	X	TSS200	Open sea	21.1 ± 3.5	34.5 ± 3.9	-13.4	7.5x10-31	1.5x10-30
cg20590161	FAAH2;FAAH2	X	5'UTR;1stExon	Open sea	7.2 ± 1.5	24.8 ± 3.2	-17.5	8.0x10-57	3.1x10-56
cg12158214	FAM104B;FAM104B;FAM104B;FAM104B;FAM104B;FAM104B;FAM104B;FAM104B	X	TSS200;TSS200;TSS200;TSS200;TSS200;TSS1500;TSS1500;TSS200	Island	8.2 ± 1.6	54.8 ± 3.4	-46.6	1.6x10-82	5.0x10-81
cg26382696	FAM104B;FAM104B;FAM104B;FAM104B;FAM104B;FAM104B;FAM104B;FAM104B	X	TSS200;TSS200;TSS200;TSS200;TSS200;TSS200;TSS200;TSS200	Island	3.5 ± 0.8	48.4 ± 2.0	-44.9	4.9x10-84	2.0x10-82
cg24258005	FAM104B;FAM104B;FAM104B;FAM104B;FAM104B;FAM104B;FAM104B;FAM104B	X	TSS200;TSS200;TSS200;TSS200;TSS200;TSS200;TSS200;TSS200	Island	3.3 ± 0.4	43.7 ± 2.6	-40.4	3.5x10-93	1.5x10-90
cg17015217	FAM104B;FAM104B;FAM104B;FAM104B;FAM104B;FAM104B;FAM104B;FAM104B	X	TSS200;TSS200;TSS200;TSS200;TSS200;TSS1500;TSS1500;TSS200	Island	8.7 ± 1.3	41.4 ± 2.7	-32.7	5.2x10-80	1.1x10-78
cg05185776	FAM104B;FAM104B;FAM104B;FAM104B;FAM104B;FAM104B;FAM104B;FAM104B	X	Body;1stExon;1stExon;1stExon;TSS200;1stExon;TSS200;1stExon	Island	15.4 ± 3.6	44.8 ± 3.8	-29.4	2.0x10-59	8.6x10-59
cg08615635	FAM104B;FAM104B;FAM104B;FAM104B;FAM104B;FAM104B;FAM104B;FAM104B	X	TSS1500;TSS1500;TSS1500;TSS1500;TSS1500;TSS1500;TSS1500;TSS1500	S Shore	13.0 ± 1.9	36.4 ± 4.7	-23.4	6.2x10-54	2.2x10-53
cg00936435	FAM104B;FAM104B;FAM104B;FAM104B;FAM104B;FAM104B;FAM104B;FAM104B	X	TSS1500;TSS1500;TSS1500;TSS1500;TSS1500;TSS1500;TSS1500;TSS1500	Island	5.3 ± 1.1	17.6 ± 4.5	-12.3	4.3x10-39	1.0x10-38
cg19353593	FAM104B;FAM104B;FAM104B;FAM104B;FAM104B;FAM104B;FAM104B;FAM104B	X	Body;Body;Body;Body;Body;Body;Body;Body	N Shore	11.5 ± 2.4	23.2 ± 3.5	-11.7	7.6x10-33	1.6x10-32
cg07674075	FAM104B;FAM104B;FAM104B;FAM104B;FAM104B;FAM104B;FAM104B;FAM104B;FAM104B	X	Body;Body;Body;Body;Body;5'UTR;1stExon;Body;TSS200	Island	5.9 ± 1.1	52.8 ± 2.7	-46.9	1.0x10-83	3.7x10-82
cg25766534	FAM104B;FAM104B;FAM104B;FAM104B;FAM104B;FAM104B;FAM104B;FAM104B;FAM104B	X	Body;Body;5'UTR;Body;Body;1stExon;Body;Body;Body	Island	10.6 ± 2.0	38.5 ± 4.8	-27.9	9.7x10-62	4.6x10-61
cg23898859	FAM104B;FAM104B;FAM104B;FAM104B;FAM104B;FAM104B;FAM104B;FAM104B;FAM104B	X	Body;Body;5'UTR;Body;Body;1stExon;Body;Body;Body	Island	7.6 ± 4.0	29.4 ± 3.6	-21.8	1.2x10-41	3.0x10-41
cg21760862	FAM104B;FAM104B;FAM104B;FAM104B;FAM104B;FAM104B;FAM104B;FAM104B;FAM104B;FAM104B	X	Body;Body;5'UTR;Body;1stExon;Body;Body;5'UTR;1stExon;Body	Island	7.9 ± 1.3	45.8 ± 3.6	-37.9	1.4x10-78	2.3x10-77
cg12944030	FAM104B;FAM104B;FAM104B;FAM104B;FAM104B;FAM104B;FAM104B;FAM104B;FAM104B;FAM104B	X	Body;Body;5'UTR;Body;1stExon;Body;Body;5'UTR;1stExon;Body	Island	5.6 ± 0.8	35.8 ± 3.3	-30.2	1.0x10-75	1.2x10-74
cg13649400	FAM120C	X	TSS1500	S Shore	7.3 ± 2.9	56.5 ± 2.4	-49.2	2.4x10-63	1.2x10-62
cg03334316	FAM120C	X	1stExon	Island	4.4 ± 0.7	51.1 ± 4.0	-46.7	9.7x10-85	4.5x10-83
cg08199506	FAM120C	X	TSS1500	S Shore	5.4 ± 0.9	45.0 ± 2.3	-39.6	1.2x10-81	3.2x10-80
cg01579322	FAM120C	X	1stExon	Island	8.1 ± 1.2	45.7 ± 3.0	-37.6	2.2x10-82	6.9x10-81
cg13183496	FAM120C	X	TSS1500	S Shore	7.6 ± 1.0	37.9 ± 3.0	-30.2	1.2x10-75	1.5x10-74
cg04944936	FAM120C	X	1stExon	Island	6.5 ± 1.0	29.9 ± 2.8	-23.4	3.4x10-68	2.2x10-67
cg09038535	FAM120C	X	TSS200	Island	5.3 ± 0.7	14.1 ± 2.5	-8.8	1.4x10-45	3.8x10-45
cg15450782	FAM120C;FAM120C	X	5'UTR;1stExon	Island	9.1 ± 1.8	49.9 ± 3.7	-40.7	5.1x10-74	5.3x10-73
cg26428339	FAM120C;FAM120C	X	5'UTR;1stExon	Island	6.5 ± 1.4	46.4 ± 3.9	-39.9	9.4x10-70	6.9x10-69
cg22913932	FAM122B;FAM122B;FAM122B;FAM122B;FAM122B;FAM122C;FAM122B	X	5'UTR;5'UTR;TSS1500;1stExon;TSS1500;5'UTR;5'UTR	Island	6.6 ± 0.7	30.4 ± 3.0	-23.8	4.5x10-73	4.2x10-72
cg14474963	FAM122B;FAM122B;FAM122B;FAM122B;FAM122C;FAM122B	X	TSS200;TSS1500;TSS200;TSS1500;5'UTR;TSS200	Island	16.4 ± 2.5	46.1 ± 5.0	-29.7	2.5x10-57	9.8x10-57
cg12054337	FAM122B;FAM122B;FAM122B;FAM122B;FAM122C;FAM122B	X	TSS1500;TSS1500;TSS1500;TSS1500;5'UTR;TSS1500	S Shore	16.7 ± 2.6	42.3 ± 4.2	-25.6	1.9x10-54	6.6x10-54
cg17044023	FAM122B;FAM122B;FAM122B;FAM122B;FAM122C;FAM122B	X	TSS200;TSS1500;TSS200;TSS1500;5'UTR;TSS200	Island	13.3 ± 2.6	35.6 ± 3.4	-22.3	1.5x10-47	4.3x10-47
cg25736204	FAM122B;FAM122B;FAM122B;FAM122B;FAM122C;FAM122B	X	TSS200;TSS1500;TSS200;TSS1500;5'UTR;TSS200	Island	6.7 ± 0.9	24.8 ± 4.3	-18.1	1.3x10-52	4.3x10-52
cg04889508	FAM122B;FAM122B;FAM122B;FAM122B;FAM122C;FAM122B	X	TSS200;TSS1500;TSS200;TSS1500;5'UTR;TSS200	S Shore	7.6 ± 1.3	24.4 ± 4.7	-16.8	3.1x10-45	8.6x10-45
cg23616046	FAM122B;FAM122B;FAM122B;FAM122B;FAM122C;FAM122B	X	TSS1500;TSS1500;TSS1500;TSS1500;5'UTR;TSS1500	S Shore	18.9 ± 2.7	26.4 ± 4.2	-7.5	8.6x10-17	1.3x10-16
cg05889642	FAM122B;FAM122B;FAM122C;FAM122B;FAM122B;FAM122B;FAM122B;FAM122B;FAM122B	X	5'UTR;1stExon;5'UTR;5'UTR;1stExon;5'UTR;1stExon;TSS1500;TSS1500	Island	8.4 ± 1.1	47.1 ± 2.9	-38.7	5.7x10-83	1.9x10-81
cg14310499	FAM122B;FAM122C;FAM122B;FAM122B;FAM122B;FAM122B;FAM122B;FAM122B;FAM122B	X	5'UTR;TSS200;1stExon;1stExon;5'UTR;5'UTR;5'UTR;1stExon;5'UTR	N Shore	18.5 ± 2.8	33.5 ± 5.0	-15.0	1.4x10-29	2.7x10-29
cg18717447	FAM122B;FAM122C;FAM122B;FAM122B;FAM122B;FAM122B;FAM122B;FAM122B;FAM122B	X	5'UTR;TSS200;1stExon;1stExon;5'UTR;5'UTR;5'UTR;1stExon;5'UTR	N Shore	12.9 ± 1.8	23.4 ± 3.1	-10.5	9.3x10-36	2.1x10-35
cg02817683	FAM122B;FAM122C;FAM122B;FAM122B;FAM122B;FAM122B;FAM122B;FAM122B;FAM122B	X	5'UTR;TSS200;1stExon;1stExon;5'UTR;5'UTR;5'UTR;1stExon;5'UTR	N Shore	31.1 ± 3.0	36.3 ± 3.2	-5.2	7.8x10-14	1.1x10-13
cg18396806	FAM122C;FAM122C;FAM122C;FAM122C;FAM122C;FAM122C;FAM122C	X	TSS200;TSS200;TSS200;TSS200;TSS200;TSS200;Body	Open sea	6.0 ± 0.7	41.6 ± 2.3	-35.6	2.0x10-87	1.8x10-85
cg14972002	FAM122C;FAM122C;FAM122C;FAM122C;FAM122C;FAM122C;FAM122C	X	TSS200;TSS200;TSS200;TSS200;TSS200;TSS200;Body	Open sea	2.7 ± 0.4	27.7 ± 2.7	-25.0	3.2x10-81	7.8x10-80
cg26764180	FAM122C;FAM122C;FAM122C;FAM122C;FAM122C;FAM122C;FAM122C	X	TSS200;TSS200;TSS200;TSS200;TSS200;TSS200;Body	Open sea	4.2 ± 1.1	29.0 ± 3.4	-24.8	4.7x10-62	2.3x10-61
cg15904427	FAM122C;FAM122C;FAM122C;FAM122C;FAM122C;FAM122C;FAM122C	X	Body;Body;Body;Body;Body;Body;Body	Open sea	9.8 ± 1.8	30.7 ± 3.7	-20.9	1.8x10-54	6.3x10-54
cg26483766	FAM122C;FAM122C;FAM122C;FAM122C;FAM122C;FAM122C;FAM122C	X	TSS200;TSS200;TSS200;TSS200;TSS200;TSS200;Body	Open sea	7.6 ± 1.3	28.0 ± 3.6	-20.4	1.3x10-59	5.5x10-59
cg12263679	FAM122C;FAM122C;FAM122C;FAM122C;FAM122C;FAM122C;FAM122C	X	TSS200;TSS200;TSS200;TSS200;TSS200;TSS200;Body	Open sea	4.4 ± 0.5	23.1 ± 2.7	-18.7	1.1x10-76	1.4x10-75
cg24248049	FAM122C;FAM122C;FAM122C;FAM122C;FAM122C;FAM122C;FAM122C	X	TSS200;TSS200;TSS200;TSS200;TSS200;TSS200;Body	Open sea	7.1 ± 1.2	22.3 ± 3.3	-15.1	3.2x10-51	1.0x10-50
cg16510010	FAM122C;FAM122C;FAM122C;FAM122C;FAM122C;FAM122C;FAM122C	X	TSS200;TSS200;TSS200;TSS200;TSS200;TSS200;Body	Open sea	3.6 ± 0.8	17.6 ± 4.6	-14.0	1.9x10-46	5.4x10-46
cg01309671	FAM122C;FAM122C;FAM122C;FAM122C;FAM122C;FAM122C;FAM122C;FAM122C;FAM122C;FAM122C;FAM122C;FAM122C;FAM122C	X	5'UTR;5'UTR;5'UTR;5'UTR;1stExon;Body;1stExon;1stExon;5'UTR;1stExon;1stExon;1stExon;5'UTR	Open sea	11.7 ± 1.5	31.6 ± 3.1	-19.9	5.0x10-57	1.9x10-56
cg15693668	FAM123B	X	TSS200	Island	15.8 ± 2.9	61.2 ± 3.4	-45.3	1.7x10-73	1.7x10-72
cg03730082	FAM123B	X	TSS200	Island	6.3 ± 1.3	43.9 ± 4.0	-37.6	6.1x10-71	4.8x10-70
cg20498086	FAM123B	X	TSS1500	Island	2.8 ± 0.7	39.0 ± 3.8	-36.2	3.3x10-74	3.5x10-73
cg00904184	FAM123B	X	TSS1500	Island	7.9 ± 2.1	42.7 ± 2.9	-34.9	5.5x10-66	3.2x10-65
cg11107468	FAM123B	X	5'UTR	Island	8.5 ± 2.0	43.2 ± 5.0	-34.7	6.8x10-57	2.6x10-56
cg23119380	FAM123B	X	TSS200	Island	8.7 ± 2.2	43.0 ± 5.2	-34.3	1.2x10-61	5.9x10-61
cg07137581	FAM123B	X	TSS200	Island	7.5 ± 1.3	37.3 ± 3.7	-29.9	6.3x10-70	4.6x10-69
cg05687312	FAM123B	X	TSS200	Island	7.1 ± 2.4	30.3 ± 4.4	-23.3	3.0x10-49	9.1x10-49
cg19407266	FAM123B	X	5'UTR	Island	8.2 ± 1.1	30.9 ± 3.6	-22.7	1.9x10-62	9.1x10-62
cg03650842	FAM123B	X	5'UTR	N Shore	13.9 ± 1.8	33.1 ± 2.5	-19.2	1.7x10-56	6.4x10-56
cg05212419	FAM123B	X	5'UTR	Island	9.3 ± 1.4	23.6 ± 4.0	-14.2	7.1x10-45	2.0x10-44
cg01127291	FAM123B	X	5'UTR	Island	16.0 ± 2.7	27.5 ± 3.8	-11.5	1.8x10-28	3.5x10-28
cg27083627	FAM123B;FAM123B	X	5'UTR;1stExon	Island	8.4 ± 1.4	50.5 ± 3.2	-42.1	2.0x10-75	2.3x10-74
cg17558827	FAM127A	X	TSS200	Island	15.5 ± 2.4	47.2 ± 3.6	-31.7	2.6x10-60	1.1x10-59
cg20653018	FAM127A	X	TSS1500	N Shore	8.4 ± 1.0	39.0 ± 3.1	-30.6	3.5x10-76	4.4x10-75
cg27198071	FAM127A	X	1stExon	Island	6.2 ± 1.3	33.1 ± 3.9	-26.9	4.2x10-71	3.4x10-70
cg04922020	FAM127A	X	TSS1500	N Shore	10.1 ± 2.1	36.6 ± 3.6	-26.6	3.9x10-59	1.7x10-58
cg01099541	FAM127A	X	TSS1500	N Shore	9.5 ± 1.2	33.6 ± 2.9	-24.1	1.2x10-65	6.6x10-65
cg20453549	FAM127A	X	TSS200	Island	7.9 ± 1.2	30.9 ± 3.5	-23.0	1.8x10-63	9.5x10-63
cg15043283	FAM127A	X	TSS200	Island	4.7 ± 1.1	26.6 ± 3.4	-21.9	1.4x10-61	6.7x10-61
cg10001778	FAM127A	X	TSS200	Island	11.1 ± 1.2	32.9 ± 3.7	-21.8	3.5x10-61	1.6x10-60
cg17058724	FAM127A;FAM127A	X	1stExon;5'UTR	Island	11.8 ± 1.6	47.1 ± 2.1	-35.3	2.1x10-79	4.0x10-78
cg19579913	FAM127A;FAM127A	X	1stExon;5'UTR	Island	3.0 ± 0.5	36.6 ± 3.4	-33.6	6.7x10-83	2.2x10-81
cg12592455	FAM127A;FAM127A	X	1stExon;3'UTR	Island	6.3 ± 1.3	34.0 ± 2.9	-27.7	7.7x10-72	6.5x10-71
cg13236039	FAM127A;FAM127A	X	1stExon;3'UTR	S Shore	11.7 ± 2.0	34.7 ± 3.5	-22.9	4.6x10-54	1.6x10-53
cg15144825	FAM127B;FAM127B	X	TSS200;TSS200	Island	6.7 ± 1.3	44.0 ± 3.4	-37.3	3.2x10-75	3.7x10-74
cg19800913	FAM127B;FAM127B	X	TSS200;TSS200	Island	4.0 ± 0.9	40.6 ± 2.8	-36.6	5.9x10-70	4.4x10-69
cg13318368	FAM127B;FAM127B	X	Body;1stExon	Island	7.0 ± 1.0	39.9 ± 3.6	-32.9	1.3x10-80	2.8x10-79
cg23323276	FAM127B;FAM127B	X	TSS200;TSS200	Island	4.3 ± 1.0	35.6 ± 1.8	-31.2	2.3x10-77	3.3x10-76
cg15685776	FAM127B;FAM127B	X	TSS200;TSS200	Island	2.9 ± 0.8	33.5 ± 3.2	-30.6	1.4x10-73	1.3x10-72
cg27615468	FAM127B;FAM127B	X	TSS1500;TSS1500	S Shore	17.2 ± 3.2	46.1 ± 3.5	-28.8	2.3x10-52	7.7x10-52
cg20359784	FAM127B;FAM127B	X	TSS200;TSS200	Island	4.2 ± 0.7	32.7 ± 2.7	-28.6	2.3x10-76	3.0x10-75
cg02161824	FAM127B;FAM127B	X	TSS200;TSS200	S Shore	8.8 ± 1.2	36.6 ± 3.7	-27.8	3.9x10-67	2.4x10-66
cg10001949	FAM127B;FAM127B	X	TSS1500;TSS1500	S Shore	16.8 ± 3.3	44.2 ± 4.0	-27.4	2.8x10-57	1.1x10-56
cg17729873	FAM127B;FAM127B	X	TSS1500;TSS1500	S Shore	11.1 ± 2.2	36.9 ± 4.1	-25.8	8.7x10-54	3.0x10-53
cg25881824	FAM127B;FAM127B	X	TSS1500;TSS1500	S Shore	28.9 ± 3.5	45.5 ± 4.4	-16.6	2.2x10-35	4.9x10-35
cg11286294	FAM127B;FAM127B;FAM127B	X	3'UTR;3'UTR;1stExon	N Shore	11.9 ± 2.5	41.9 ± 3.3	-30.0	1.5x10-58	6.2x10-58
cg22903061	FAM127B;FAM127B;FAM127B	X	3'UTR;Body;1stExon	Island	4.7 ± 0.7	31.5 ± 3.3	-26.8	5.2x10-74	5.4x10-73
cg00479885	FAM127B;FAM127B;FAM127B	X	3'UTR;3'UTR;1stExon	N Shore	24.0 ± 4.5	44.0 ± 3.1	-20.0	9.2x10-37	2.1x10-36
cg07771637	FAM127B;FAM127B;FAM127B;FAM127B	X	5'UTR;1stExon;1stExon;5'UTR	Island	3.8 ± 0.7	17.3 ± 3.1	-13.6	6.0x10-56	2.2x10-55
cg14596086	FAM127C	X	1stExon	Island	6.4 ± 0.9	39.4 ± 3.4	-33.0	2.4x10-82	7.3x10-81
cg05907136	FAM127C	X	1stExon	Island	2.4 ± 0.4	32.2 ± 2.6	-29.9	1.6x10-83	5.9x10-82
cg10576817	FAM127C	X	TSS200	S Shore	9.5 ± 1.5	36.9 ± 4.5	-27.3	5.7x10-64	3.0x10-63
cg18960294	FAM127C	X	TSS200	S Shore	17.5 ± 2.4	36.5 ± 4.3	-19.0	6.8x10-42	1.7x10-41
cg00625841	FAM127C	X	TSS200	S Shore	6.5 ± 0.9	17.6 ± 2.6	-11.0	1.5x10-50	4.6x10-50
cg00523465	FAM127C	X	TSS200	S Shore	10.4 ± 1.8	19.5 ± 3.5	-9.1	4.3x10-32	8.8x10-32
cg17818432	FAM127C;FAM127C	X	5'UTR;1stExon	Island	4.3 ± 0.9	46.5 ± 2.2	-42.2	2.2x10-81	5.4x10-80
cg04494122	FAM127C;FAM127C	X	1stExon;3'UTR	N Shore	12.8 ± 1.9	20.7 ± 3.6	-8.0	7.6x10-22	1.3x10-21
cg18875207	FAM127C;FAM127C	X	1stExon;3'UTR	N Shore	16.6 ± 2.5	22.9 ± 3.9	-6.3	4.6x10-15	6.9x10-15
cg00768439	FAM133A;FAM133A;NAP1L3;FAM133A;FAM133A	X	TSS1500;TSS1500;TSS200;TSS1500;TSS1500	Island	8.8 ± 1.3	14.2 ± 1.7	-5.5	4.1x10-28	7.8x10-28
cg22776211	FAM155B	X	TSS200	Island	8.3 ± 1.3	55.7 ± 1.7	-47.4	1.2x10-86	8.9x10-85
cg08202860	FAM155B	X	TSS200	Island	3.6 ± 0.6	48.1 ± 2.2	-44.5	4.0x10-92	1.3x10-89
cg09146364	FAM155B	X	TSS1500	Island	8.2 ± 1.3	48.5 ± 2.9	-40.3	1.2x10-74	1.3x10-73
cg06097615	FAM155B	X	TSS1500	Island	3.1 ± 0.6	41.9 ± 2.9	-38.7	1.1x10-83	4.1x10-82
cg09060772	FAM155B	X	TSS1500	Island	3.9 ± 0.7	42.0 ± 2.8	-38.1	1.1x10-81	3.0x10-80
cg05666266	FAM155B	X	1stExon	Island	7.5 ± 1.4	41.9 ± 2.4	-34.4	7.1x10-75	7.9x10-74
cg11329209	FAM155B	X	TSS1500	Island	4.3 ± 0.5	36.3 ± 3.6	-32.0	3.5x10-80	7.4x10-79
cg15788661	FAM155B	X	TSS1500	Island	6.7 ± 1.0	37.2 ± 3.3	-30.5	5.0x10-73	4.8x10-72
cg16970748	FAM155B	X	TSS1500	N Shore	5.1 ± 0.9	35.2 ± 3.3	-30.1	8.2x10-76	1.0x10-74
cg15248636	FAM155B	X	TSS1500	Island	6.2 ± 0.8	32.8 ± 3.4	-26.6	6.0x10-73	5.7x10-72
cg24626756	FAM155B	X	1stExon	Island	11.1 ± 1.7	31.8 ± 4.3	-20.7	1.8x10-51	6.0x10-51
cg15691129	FAM155B	X	1stExon	Island	31.3 ± 3.5	48.1 ± 3.1	-16.8	1.1x10-38	2.6x10-38
cg15452747	FAM155B	X	Body	Island	61.6 ± 4.0	67.2 ± 2.9	-5.6	8.0x10-14	1.2x10-13
cg01759889	FAM155B;FAM155B	X	1stExon;5'UTR	Island	5.2 ± 1.3	44.2 ± 3.3	-39.0	1.7x10-76	2.3x10-75
cg07462256	FAM155B;FAM155B	X	1stExon;5'UTR	Island	9.9 ± 1.2	43.2 ± 4.2	-33.3	4.5x10-72	3.9x10-71
cg07912337	FAM3A;FAM3A;FAM3A;FAM3A;FAM3A	X	TSS200;TSS200;TSS200;TSS200;TSS200	Island	4.1 ± 1.1	57.0 ± 2.1	-52.9	8.5x10-80	1.7x10-78
cg07837161	FAM3A;FAM3A;FAM3A;FAM3A;FAM3A	X	TSS200;TSS200;TSS200;TSS200;TSS200	Island	4.9 ± 1.0	54.0 ± 2.5	-49.1	1.8x10-84	8.2x10-83
cg05799859	FAM3A;FAM3A;FAM3A;FAM3A;FAM3A	X	TSS200;TSS200;TSS200;TSS200;TSS200	Island	4.0 ± 0.8	49.3 ± 3.3	-45.3	6.6x10-83	2.2x10-81
cg11308037	FAM3A;FAM3A;FAM3A;FAM3A;FAM3A	X	TSS200;TSS200;TSS200;TSS200;TSS200	Island	4.3 ± 0.5	47.9 ± 3.0	-43.5	2.3x10-91	6.1x10-89
cg23698956	FAM3A;FAM3A;FAM3A;FAM3A;FAM3A	X	TSS1500;TSS1500;TSS1500;TSS1500;TSS1500	N Shore	8.0 ± 1.0	38.5 ± 2.9	-30.5	6.5x10-75	7.2x10-74
cg27435491	FAM3A;FAM3A;FAM3A;FAM3A;FAM3A	X	TSS200;TSS200;TSS200;TSS200;TSS200	Island	4.5 ± 0.9	26.9 ± 4.1	-22.4	1.1x10-60	4.9x10-60
cg26339788	FAM3A;FAM3A;FAM3A;FAM3A;FAM3A	X	TSS1500;TSS1500;TSS1500;TSS1500;TSS1500	Island	33.9 ± 3.9	49.2 ± 4.6	-15.3	2.1x10-26	3.8x10-26
cg06851753	FAM3A;FAM3A;FAM3A;FAM3A;FAM3A	X	TSS1500;TSS1500;TSS1500;TSS1500;TSS1500	Island	41.4 ± 4.9	54.3 ± 3.8	-12.9	8.3x10-28	1.6x10-27
cg19937198	FAM3A;FAM3A;FAM3A;FAM3A;FAM3A	X	TSS1500;TSS1500;TSS1500;TSS1500;TSS1500	N Shore	39.0 ± 3.7	48.7 ± 3.4	-9.7	2.0x10-22	3.5x10-22
cg25714610	FAM3A;FAM3A;FAM3A;FAM3A;FAM3A;FAM3A;FAM3A	X	5'UTR;1stExon;Body;1stExon;5'UTR;5'UTR;5'UTR	Island	7.6 ± 1.0	24.3 ± 3.0	-16.7	3.9x10-59	1.6x10-58
cg07507339	FAM3A;FAM3A;FAM3A;FAM3A;FAM3A;FAM3A;FAM3A;FAM3A;FAM3A	X	1stExon;1stExon;5'UTR;1stExon;5'UTR;Body;5'UTR;5'UTR;1stExon	Island	7.2 ± 1.2	50.1 ± 3.2	-42.9	3.0x10-84	1.3x10-82
cg08973646	FAM3A;FAM3A;FAM3A;FAM3A;FAM3A;FAM3A;FAM3A;FAM3A;FAM3A	X	1stExon;1stExon;5'UTR;1stExon;5'UTR;Body;5'UTR;5'UTR;1stExon	Island	11.0 ± 1.6	38.9 ± 3.4	-27.8	6.2x10-64	3.2x10-63
cg04294190	FAM45B	X	Body	Open sea	47.5 ± 17.5	60.0 ± 13.5	-12.5	1.7x10-06	2.1x10-06
cg17980977	FAM46D	X	TSS1500	Island	24.8 ± 7.7	37.2 ± 5.5	-12.4	4.7x10-11	6.6x10-11
cg00680081	FAM46D	X	TSS200	Island	22.2 ± 8.7	32.1 ± 6.6	-9.9	3.7x10-08	4.8x10-08
cg20272754	FAM46D	X	TSS200	Island	20.6 ± 6.3	29.4 ± 3.7	-8.8	1.7x10-10	2.3x10-10
cg10413105	FAM46D	X	TSS200	Island	15.0 ± 6.3	22.1 ± 4.5	-7.1	3.9x10-08	5.1x10-08
cg27404676	FAM46D	X	TSS200	Island	12.8 ± 5.9	19.5 ± 4.7	-6.7	2.3x10-07	3.0x10-07
cg13536258	FAM46D	X	TSS200	Island	31.1 ± 7.4	36.3 ± 3.8	-5.2	1.9x10-04	2.2x10-04
cg07660381	FAM46D;FAM46D	X	5'UTR;1stExon	S Shore	68.6 ± 6.1	77.0 ± 3.8	-8.5	3.0x10-11	4.1x10-11
cg21016188	FAM50A	X	Body	Island	4.0 ± 0.9	53.7 ± 3.0	-49.7	5.9x10-82	1.7x10-80
cg27123903	FAM50A	X	Body	Island	2.9 ± 0.5	50.4 ± 2.0	-47.4	1.1x10-94	9.6x10-92
cg16940942	FAM50A	X	TSS200	Island	9.1 ± 1.4	52.6 ± 3.2	-43.5	1.1x10-77	1.6x10-76
cg17505944	FAM50A	X	TSS1500	N Shore	9.3 ± 1.7	49.5 ± 3.5	-40.2	6.9x10-75	7.7x10-74
cg12687215	FAM50A	X	Body	Island	7.8 ± 1.1	47.6 ± 3.7	-39.8	7.6x10-81	1.7x10-79
cg08408091	FAM50A	X	TSS200	Island	4.1 ± 0.9	34.1 ± 5.1	-30.0	1.0x10-64	5.7x10-64
cg24714634	FAM50A	X	Body	Island	4.6 ± 0.6	27.9 ± 3.1	-23.3	8.2x10-73	7.6x10-72
cg13219667	FAM50A	X	TSS1500	N Shore	10.8 ± 1.8	33.2 ± 3.7	-22.4	5.3x10-54	1.9x10-53
cg19885057	FAM58A;FAM58A	X	Body;Body	N Shore	5.8 ± 1.2	41.5 ± 3.9	-35.7	1.1x10-77	1.7x10-76
cg22972692	FAM58A;FAM58A	X	TSS1500;TSS1500	Island	8.6 ± 1.3	32.3 ± 3.0	-23.7	6.2x10-67	3.8x10-66
cg01140782	FAM58A;FAM58A	X	Body;Body	Island	9.0 ± 1.5	32.4 ± 4.7	-23.5	5.4x10-60	2.4x10-59
cg00368230	FAM58A;FAM58A	X	TSS1500;TSS1500	Island	6.0 ± 1.0	28.6 ± 2.8	-22.6	2.1x10-67	1.3x10-66
cg14815778	FAM58A;FAM58A	X	TSS1500;TSS1500	S Shore	10.4 ± 1.6	31.0 ± 4.3	-20.6	2.4x10-54	8.6x10-54
cg25280509	FAM58A;FAM58A	X	TSS1500;TSS1500	Island	9.8 ± 1.0	23.0 ± 3.1	-13.2	1.2x10-48	3.6x10-48
cg06511189	FAM58A;FAM58A	X	TSS200;TSS200	Island	3.2 ± 0.5	13.4 ± 2.8	-10.2	8.4x10-53	2.8x10-52
cg05374090	FAM58A;FAM58A;FAM58A;FAM58A	X	5'UTR;1stExon;5'UTR;1stExon	Island	4.2 ± 1.3	53.6 ± 2.6	-49.4	3.6x10-81	8.8x10-80
cg16515238	FAM70A;FAM70A;FAM70A	X	Body;Body;Body	Island	5.4 ± 1.0	49.7 ± 2.6	-44.2	5.1x10-83	1.7x10-81
cg04455999	FAM70A;FAM70A;FAM70A	X	Body;Body;Body	N Shore	9.6 ± 1.4	46.3 ± 3.7	-36.7	2.4x10-74	2.6x10-73
cg21480420	FAM70A;FAM70A;FAM70A	X	TSS200;TSS200;TSS200	S Shore	10.4 ± 3.1	46.7 ± 2.0	-36.3	4.1x10-56	1.5x10-55
cg08348649	FAM70A;FAM70A;FAM70A	X	Body;Body;Body	N Shore	14.2 ± 2.8	45.5 ± 4.8	-31.3	3.6x10-57	1.4x10-56
cg19930056	FAM70A;FAM70A;FAM70A	X	Body;Body;Body	N Shore	6.8 ± 1.2	36.7 ± 3.2	-29.8	4.0x10-73	3.8x10-72
cg04069374	FAM70A;FAM70A;FAM70A	X	Body;Body;Body	Island	13.2 ± 1.9	42.2 ± 3.4	-28.9	1.3x10-63	6.9x10-63
cg09793609	FAM70A;FAM70A;FAM70A	X	TSS200;TSS200;TSS200	S Shore	7.4 ± 2.4	34.7 ± 3.8	-27.3	5.2x10-54	1.8x10-53
cg05185504	FAM70A;FAM70A;FAM70A	X	Body;Body;Body	N Shore	10.8 ± 1.5	36.9 ± 4.1	-26.0	6.8x10-63	3.4x10-62
cg26583344	FAM70A;FAM70A;FAM70A	X	Body;Body;Body	N Shore	6.8 ± 1.2	29.7 ± 2.8	-22.8	1.1x10-64	5.8x10-64
cg17562247	FAM70A;FAM70A;FAM70A	X	Body;Body;Body	N Shore	24.6 ± 3.6	42.1 ± 4.1	-17.5	2.9x10-36	6.5x10-36
cg08760398	FAM70A;FAM70A;FAM70A	X	Body;Body;Body	N Shore	24.9 ± 4.9	38.5 ± 3.5	-13.5	8.1x10-27	1.5x10-26
cg00901375	FAM70A;FAM70A;FAM70A	X	TSS1500;TSS1500;TSS1500	S Shore	27.8 ± 3.8	38.5 ± 4.3	-10.8	7.5x10-21	1.2x10-20
cg05789980	FAM70A;FAM70A;FAM70A	X	Body;Body;Body	N Shelf	29.3 ± 4.5	35.3 ± 3.6	-6.0	1.2x10-10	1.6x10-10
cg13204538	FAM70A;FAM70A;FAM70A;FAM70A;FAM70A;FAM70A	X	1stExon;5'UTR;5'UTR;1stExon;1stExon;5'UTR	S Shore	12.1 ± 5.3	53.3 ± 1.9	-41.2	7.9x10-47	2.3x10-46
cg16692973	FAM70A;FAM70A;FAM70A;FAM70A;FAM70A;FAM70A	X	1stExon;5'UTR;5'UTR;1stExon;1stExon;5'UTR	Island	4.9 ± 0.6	27.6 ± 3.3	-22.7	5.5x10-71	4.4x10-70
cg23483251	FAM70A;FAM70A;FAM70A;FAM70A;FAM70A;FAM70A	X	1stExon;5'UTR;5'UTR;1stExon;1stExon;5'UTR	S Shore	20.5 ± 5.3	36.5 ± 3.3	-16.0	2.9x10-26	5.3x10-26
cg08969352	FANCB;FANCB;MOSPD2	X	TSS1500;TSS1500;TSS200	Island	5.5 ± 0.8	52.4 ± 1.9	-46.9	3.0x10-88	3.2x10-86
cg11870452	FANCB;FANCB;MOSPD2	X	TSS1500;TSS1500;TSS200	Island	5.9 ± 1.0	32.8 ± 2.1	-26.9	2.3x10-82	7.1x10-81
cg25845992	FANCB;FANCB;MOSPD2	X	TSS1500;TSS1500;TSS200	Island	9.7 ± 1.5	34.2 ± 4.0	-24.5	1.2x10-58	5.0x10-58
cg19740287	FANCB;MOSPD2;FANCB	X	TSS1500;Body;TSS1500	S Shore	7.7 ± 1.3	24.7 ± 2.7	-17.0	3.0x10-57	1.2x10-56
cg18426655	FANCB;MOSPD2;FANCB;FANCB;FANCB	X	1stExon;TSS1500;5'UTR;5'UTR;1stExon	Island	3.1 ± 0.5	44.5 ± 5.2	-41.3	1.2x10-80	2.6x10-79
cg19235109	FANCB;MOSPD2;FANCB;MOSPD2	X	TSS1500;5'UTR;TSS1500;1stExon	Island	8.9 ± 1.8	50.8 ± 3.5	-41.8	5.8x10-71	4.6x10-70
cg15255859	FANCB;MOSPD2;FANCB;MOSPD2	X	TSS1500;5'UTR;TSS1500;1stExon	Island	4.5 ± 1.1	43.1 ± 4.9	-38.6	7.6x10-70	5.6x10-69
cg05476522	FGD1	X	1stExon	Island	4.6 ± 0.7	47.2 ± 2.2	-42.6	1.4x10-86	9.5x10-85
cg07525100	FGD1	X	TSS200	Island	19.2 ± 2.5	39.6 ± 5.4	-20.4	2.8x10-40	7.0x10-40
cg01343084	FGD1	X	1stExon	Island	10.2 ± 1.2	27.3 ± 3.9	-17.1	5.4x10-50	1.7x10-49
cg23170483	FGD1	X	Body	Open sea	35.4 ± 6.2	51.9 ± 4.3	-16.5	9.5x10-23	1.6x10-22
cg22471695	FGD1;FGD1	X	1stExon;5'UTR	Island	9.4 ± 1.5	47.5 ± 3.1	-38.1	3.9x10-77	5.5x10-76
cg05425577	FGD1;FGD1	X	1stExon;5'UTR	Island	5.8 ± 1.1	39.1 ± 4.4	-33.4	7.7x10-68	4.9x10-67
cg11609760	FGD1;FGD1	X	1stExon;5'UTR	Island	11.3 ± 1.8	25.3 ± 4.2	-14.0	2.6x10-40	6.4x10-40
cg01777017	FGF13;FGF13;FGF13	X	TSS1500;TSS1500;TSS1500	Island	7.1 ± 2.0	44.0 ± 2.8	-36.9	6.8x10-61	3.1x10-60
cg25078813	FGF13;FGF13;FGF13	X	TSS1500;TSS1500;TSS1500	S Shore	8.0 ± 1.2	44.5 ± 2.8	-36.6	5.8x10-79	1.0x10-77
cg25228188	FGF13;FGF13;FGF13	X	5'UTR;5'UTR;5'UTR	Island	6.4 ± 1.1	42.7 ± 3.2	-36.2	3.1x10-78	5.1x10-77
cg00412368	FGF13;FGF13;FGF13	X	5'UTR;Body;Body	Island	15.7 ± 5.1	47.7 ± 3.5	-32.1	3.3x10-42	8.5x10-42
cg07768177	FGF13;FGF13;FGF13	X	5'UTR;5'UTR;5'UTR	Island	17.0 ± 2.6	47.8 ± 4.4	-30.8	5.3x10-56	2.0x10-55
cg06981242	FGF13;FGF13;FGF13	X	TSS1500;TSS1500;TSS1500	Island	6.8 ± 1.0	33.7 ± 4.2	-26.9	6.6x10-67	4.0x10-66
cg07653699	FGF13;FGF13;FGF13	X	5'UTR;5'UTR;5'UTR	Island	6.3 ± 1.3	32.4 ± 3.3	-26.1	3.4x10-63	1.7x10-62
cg08349204	FGF13;FGF13;FGF13	X	TSS1500;TSS1500;TSS1500	Island	9.0 ± 1.0	34.9 ± 2.2	-25.9	1.4x10-73	1.4x10-72
cg00850648	FGF13;FGF13;FGF13	X	5'UTR;Body;Body	N Shore	13.0 ± 2.0	36.6 ± 3.7	-23.6	1.0x10-56	4.0x10-56
cg11875624	FGF13;FGF13;FGF13	X	5'UTR;Body;Body	Island	5.0 ± 1.8	27.5 ± 4.8	-22.5	1.3x10-51	4.2x10-51
cg03100923	FGF13;FGF13;FGF13	X	5'UTR;Body;Body	Island	4.3 ± 0.6	26.0 ± 4.9	-21.7	2.1x10-61	9.7x10-61
cg08611651	FGF13;FGF13;FGF13	X	5'UTR;Body;Body	N Shore	19.3 ± 4.2	40.6 ± 2.9	-21.3	3.8x10-37	8.8x10-37
cg12813325	FGF13;FGF13;FGF13	X	TSS1500;TSS1500;TSS1500	Island	7.4 ± 1.3	28.1 ± 4.2	-20.6	3.0x10-57	1.2x10-56
cg12620378	FGF13;FGF13;FGF13	X	5'UTR;Body;Body	S Shore	18.6 ± 2.9	38.6 ± 4.5	-20.0	2.6x10-39	6.3x10-39
cg02629737	FGF13;FGF13;FGF13	X	5'UTR;Body;Body	Island	21.2 ± 3.9	40.6 ± 3.3	-19.4	2.7x10-36	6.1x10-36
cg01245531	FGF13;FGF13;FGF13	X	5'UTR;Body;Body	Island	7.6 ± 1.5	24.3 ± 3.4	-16.7	1.4x10-52	4.5x10-52
cg09656426	FGF13;FGF13;FGF13	X	5'UTR;Body;Body	Island	5.3 ± 1.1	21.6 ± 3.9	-16.3	1.1x10-51	3.7x10-51
cg13645113	FGF13;FGF13;FGF13	X	TSS200;TSS200;TSS200	Island	4.0 ± 0.6	19.9 ± 4.2	-15.9	5.2x10-59	2.2x10-58
cg02804757	FGF13;FGF13;FGF13	X	5'UTR;Body;Body	N Shore	12.8 ± 3.0	27.9 ± 4.0	-15.2	2.1x10-35	4.7x10-35
cg10052922	FGF13;FGF13;FGF13	X	5'UTR;Body;Body	Island	4.4 ± 1.0	17.4 ± 3.5	-13.0	5.1x10-46	1.4x10-45
cg08671330	FGF13;FGF13;FGF13	X	TSS1500;TSS1500;TSS1500	S Shore	10.5 ± 2.0	19.8 ± 4.5	-9.3	3.0x10-27	5.6x10-27
cg16199038	FGF13;FGF13;FGF13	X	5'UTR;Body;Body	Island	9.0 ± 2.3	15.1 ± 3.0	-6.0	5.0x10-18	7.9x10-18
cg24401557	FGF13;FGF13;FGF13;FGF13;FGF13;FGF13	X	Body;TSS200;Body;Body;Body;Body	Island	3.9 ± 0.6	47.1 ± 2.3	-43.2	2.2x10-87	1.9x10-85
cg25645840	FGF13;FGF13;FGF13;FGF13;FGF13;FGF13	X	Body;TSS200;Body;Body;Body;Body	Island	9.2 ± 1.7	49.5 ± 3.4	-40.3	6.3x10-73	5.9x10-72
cg08791697	FGF13;FGF13;FGF13;FGF13;FGF13;FGF13	X	Body;TSS1500;Body;Body;Body;Body	S Shore	9.1 ± 1.2	44.6 ± 3.3	-35.5	5.7x10-79	1.0x10-77
cg07990395	FGF13;FGF13;FGF13;FGF13;FGF13;FGF13	X	5'UTR;1stExon;1stExon;1stExon;5'UTR;5'UTR	Island	5.0 ± 1.3	37.6 ± 5.0	-32.6	1.0x10-59	4.3x10-59
cg05196026	FGF13;FGF13;FGF13;FGF13;FGF13;FGF13	X	Body;1stExon;Body;Body;Body;Body	Island	6.6 ± 1.0	34.0 ± 3.7	-27.4	1.3x10-70	1.0x10-69
cg17386265	FGF13;FGF13;FGF13;FGF13;FGF13;FGF13	X	Body;TSS200;Body;Body;Body;Body	Island	7.6 ± 1.2	34.3 ± 4.4	-26.6	6.6x10-62	3.2x10-61
cg06711837	FGF13;FGF13;FGF13;FGF13;FGF13;FGF13	X	Body;Body;Body;Body;Body;Body	N Shore	14.8 ± 2.2	38.5 ± 3.5	-23.6	1.4x10-56	5.2x10-56
cg26950467	FGF13;FGF13;FGF13;FGF13;FGF13;FGF13	X	Body;TSS1500;Body;Body;Body;Body	S Shore	15.3 ± 1.9	31.8 ± 4.7	-16.6	1.2x10-43	3.1x10-43
cg06525551	FGF13;FGF13;FGF13;FGF13;FGF13;FGF13	X	Body;Body;Body;Body;Body;Body	N Shore	6.0 ± 1.0	19.8 ± 2.9	-13.8	1.7x10-55	6.4x10-55
cg24980440	FGF13;FGF13;FGF13;FGF13;FGF13;FGF13	X	Body;TSS1500;Body;Body;Body;Body	S Shore	5.7 ± 0.8	12.3 ± 2.7	-6.6	1.2x10-33	2.6x10-33
cg20271300	FGF13;FGF13;FGF13;FGF13;FGF13;FGF13;FGF13	X	Body;1stExon;Body;5'UTR;Body;Body;Body	Island	8.1 ± 1.9	41.0 ± 3.1	-32.9	2.8x10-74	3.0x10-73
cg21040569	FGF13;FGF13;FGF13;FGF13;FGF13;FGF13;FGF13	X	Body;1stExon;Body;5'UTR;Body;Body;Body	Island	5.2 ± 1.4	37.8 ± 3.4	-32.7	6.5x10-70	4.8x10-69
cg04474375	FGF13;FGF13;FGF13;FGF13;FGF13;FGF13;FGF13	X	Body;1stExon;Body;5'UTR;Body;Body;Body	Island	8.9 ± 1.1	28.0 ± 3.2	-19.2	1.9x10-60	8.4x10-60
cg22053855	FHL1;FHL1;FHL1;FHL1	X	Body;TSS1500;TSS1500;TSS1500	Island	8.1 ± 2.4	46.3 ± 2.4	-38.1	2.0x10-73	2.0x10-72
cg23124867	FHL1;FHL1;FHL1;FHL1	X	Body;TSS1500;TSS1500;TSS1500	Island	3.2 ± 0.7	40.0 ± 3.4	-36.8	2.3x10-77	3.4x10-76
cg14506668	FHL1;FHL1;FHL1;FHL1	X	TSS1500;TSS200;TSS1500;TSS1500	N Shore	13.7 ± 1.7	49.9 ± 3.7	-36.2	1.0x10-70	8.1x10-70
cg12623328	FHL1;FHL1;FHL1;FHL1	X	Body;TSS1500;TSS1500;TSS1500	Island	7.5 ± 1.2	40.2 ± 3.3	-32.7	4.3x10-76	5.4x10-75
cg11906997	FHL1;FHL1;FHL1;FHL1;FHL1	X	Body;5'UTR;TSS1500;5'UTR;5'UTR	Island	10.4 ± 1.5	37.7 ± 3.5	-27.3	8.4x10-66	4.8x10-65
cg20999651	FHL1;FHL1;FHL1;FHL1;FHL1	X	Body;5'UTR;5'UTR;5'UTR;TSS200	S Shore	20.4 ± 4.6	47.1 ± 3.0	-26.8	1.7x10-40	4.3x10-40
cg02285254	FHL1;FHL1;FHL1;FHL1;FHL1	X	Body;TSS200;TSS200;TSS1500;TSS200	Island	8.3 ± 1.3	32.1 ± 4.5	-23.7	8.9x10-58	3.6x10-57
cg06521531	FHL1;FHL1;FHL1;FHL1;FHL1	X	Body;TSS200;TSS200;TSS1500;TSS200	Island	12.9 ± 2.2	36.0 ± 5.8	-23.1	8.3x10-48	2.4x10-47
cg14295696	FHL1;FHL1;FHL1;FHL1;FHL1	X	Body;5'UTR;5'UTR;5'UTR;TSS200	S Shore	31.9 ± 4.7	54.5 ± 4.3	-22.6	8.7x10-39	2.1x10-38
cg10208654	FHL1;FHL1;FHL1;FHL1;FHL1	X	Body;5'UTR;5'UTR;5'UTR;TSS200	S Shore	24.7 ± 4.1	47.0 ± 4.0	-22.3	8.8x10-38	2.0x10-37
cg25445853	FHL1;FHL1;FHL1;FHL1;FHL1	X	Body;5'UTR;5'UTR;5'UTR;TSS200	S Shore	12.1 ± 2.6	20.2 ± 2.9	-8.0	4.4x10-22	7.5x10-22
cg12057563	FHL1;FHL1;FHL1;FHL1;FHL1;FHL1	X	Body;5'UTR;5'UTR;5'UTR;1stExon;5'UTR	S Shore	12.8 ± 3.6	36.9 ± 4.4	-24.0	7.3x10-41	1.8x10-40
cg02193580	FHL1;FHL1;FHL1;FHL1;FHL1;FHL1;FHL1	X	TSS200;Body;5'UTR;TSS1500;5'UTR;5'UTR;5'UTR	Open sea	19.7 ± 4.4	45.0 ± 3.3	-25.3	2.0x10-41	5.1x10-41
cg01742836	FHL1;FHL1;FHL1;FHL1;FHL1;FHL1;FHL1;FHL1	X	1stExon;Body;1stExon;5'UTR;1stExon;5'UTR;5'UTR;TSS1500	Island	4.3 ± 0.7	61.9 ± 2.9	-57.6	6.2x10-91	1.4x10-88
cg09167861	FHL1;FHL1;FHL1;FHL1;FHL1;FHL1;FHL1;FHL1	X	Body;1stExon;5'UTR;5'UTR;TSS200;5'UTR;5'UTR;5'UTR	Open sea	14.9 ± 2.6	44.3 ± 3.5	-29.4	2.6x10-57	1.0x10-56
cg25883790	FHL1;FHL1;FHL1;FHL1;FHL1;FHL1;FHL1;FHL1	X	Body;1stExon;5'UTR;5'UTR;5'UTR;5'UTR;5'UTR;TSS1500	Open sea	8.8 ± 1.9	15.9 ± 2.7	-7.2	4.9x10-27	9.1x10-27
cg09209584	FHL1;FHL1;FHL1;FHL1;FHL1;FHL1;FHL1;FHL1;FHL1	X	Body;Body;Body;Body;Body;Body;Body;Body;Body	Open sea	30.7 ± 3.9	38.7 ± 3.5	-8.0	2.3x10-19	3.7x10-19
cg06620299	FLJ30058	X	Body	N Shore	11.0 ± 1.6	48.1 ± 3.3	-37.1	1.2x10-71	9.7x10-71
cg08046324	FLJ30058	X	5'UTR	Island	11.4 ± 1.7	40.0 ± 3.2	-28.7	7.3x10-66	4.2x10-65
cg25729795	FLJ30058	X	Body	Island	18.6 ± 2.7	45.4 ± 3.2	-26.8	4.8x10-61	2.2x10-60
cg02229344	FLJ30058	X	Body	Island	6.4 ± 0.7	32.1 ± 4.1	-25.7	3.6x10-72	3.2x10-71
cg25223408	FLJ30058	X	5'UTR	Island	23.2 ± 3.8	47.0 ± 3.1	-23.8	1.2x10-47	3.5x10-47
cg16084857	FLJ30058	X	Body	Island	10.4 ± 1.8	33.8 ± 3.5	-23.4	6.3x10-57	2.4x10-56
cg04486022	FLJ30058	X	5'UTR	Island	29.1 ± 4.6	50.9 ± 3.7	-21.7	2.3x10-38	5.5x10-38
cg05867448	FLJ30058	X	5'UTR	Island	15.5 ± 2.4	35.8 ± 3.6	-20.3	1.1x10-48	3.3x10-48
cg09024810	FLJ30058	X	Body	S Shore	10.9 ± 1.4	29.0 ± 3.0	-18.1	2.0x10-55	7.2x10-55
cg02233493	FLJ30058	X	Body	S Shore	30.8 ± 3.8	46.1 ± 3.8	-15.3	7.2x10-33	1.5x10-32
cg17383449	FLJ30058	X	Body	S Shore	13.8 ± 2.3	28.6 ± 3.6	-14.8	7.0x10-41	1.8x10-40
cg04308274	FLJ30058	X	5'UTR	Island	14.3 ± 3.0	28.8 ± 4.0	-14.5	2.6x10-34	5.5x10-34
cg25548414	FLJ30058	X	TSS200	Island	30.1 ± 5.2	43.9 ± 3.2	-13.9	1.9x10-22	3.3x10-22
cg14828248	FLJ30058	X	5'UTR	Island	38.6 ± 6.2	50.6 ± 3.8	-12.0	9.8x10-17	1.5x10-16
cg09407917	FLJ30058	X	TSS200	Island	35.3 ± 4.9	46.1 ± 3.7	-10.8	1.9x10-19	3.1x10-19
cg07570652	FLJ30058	X	Body	Island	6.9 ± 0.9	17.0 ± 2.5	-10.2	4.5x10-48	1.3x10-47
cg02864732	FLJ30058;FLJ30058	X	1stExon;5'UTR	Island	7.6 ± 1.1	42.3 ± 3.0	-34.7	1.4x10-75	1.6x10-74
cg24813163	FLJ30058;FLJ30058	X	1stExon;5'UTR	Island	21.4 ± 3.7	33.2 ± 3.8	-11.8	1.6x10-24	2.9x10-24
cg01110418	FLJ44635	X	TSS1500	Open sea	25.0 ± 4.7	43.1 ± 3.6	-18.1	6.0x10-30	1.2x10-29
cg17537348	FLJ44635;FLJ44635	X	1stExon;5'UTR	Open sea	63.9 ± 7.4	75.4 ± 4.2	-11.5	2.2x10-12	3.1x10-12
cg13316877	FLJ44635;FLJ44635	X	1stExon;5'UTR	Open sea	29.5 ± 8.2	40.5 ± 3.8	-11.0	3.0x10-10	4.1x10-10
cg05438092	FLNA;FLNA	X	TSS200;TSS200	Island	4.6 ± 1.1	51.1 ± 1.7	-46.5	6.9x10-84	2.7x10-82
cg03691313	FLNA;FLNA	X	TSS200;TSS200	Island	4.5 ± 0.9	47.4 ± 1.6	-42.9	2.0x10-88	2.2x10-86
cg11851349	FLNA;FLNA	X	TSS200;TSS200	Island	5.2 ± 1.0	47.7 ± 3.7	-42.6	3.4x10-81	8.3x10-80
cg15391239	FLNA;FLNA	X	TSS200;TSS200	Island	4.1 ± 0.6	45.4 ± 3.0	-41.3	2.1x10-87	1.9x10-85
cg16742675	FLNA;FLNA	X	5'UTR;5'UTR	Island	9.6 ± 1.5	48.5 ± 3.5	-38.8	5.1x10-80	1.0x10-78
cg19063141	FLNA;FLNA	X	TSS200;TSS200	Island	4.7 ± 0.8	42.5 ± 2.2	-37.7	2.4x10-83	8.5x10-82
cg23852001	FLNA;FLNA	X	5'UTR;5'UTR	Island	5.3 ± 0.9	30.3 ± 2.3	-25.0	1.6x10-72	1.4x10-71
cg03672021	FLNA;FLNA	X	5'UTR;5'UTR	N Shore	15.9 ± 2.2	39.5 ± 3.1	-23.6	2.2x10-56	8.4x10-56
cg15879692	FLNA;FLNA	X	TSS200;TSS200	Island	9.7 ± 1.4	30.9 ± 3.4	-21.1	1.3x10-57	5.0x10-57
cg23527532	FLNA;FLNA	X	5'UTR;5'UTR	Island	17.7 ± 3.1	37.9 ± 3.3	-20.2	1.1x10-41	2.8x10-41
cg14973366	FLNA;FLNA	X	Body;Body	Island	8.3 ± 1.1	24.0 ± 2.6	-15.7	6.6x10-56	2.5x10-55
cg01244877	FLNA;FLNA	X	Body;Body	Island	31.7 ± 4.1	46.2 ± 3.7	-14.5	1.4x10-29	2.7x10-29
cg06758848	FLNA;FLNA	X	TSS1500;TSS1500	Island	31.2 ± 4.0	42.4 ± 2.5	-11.2	6.4x10-26	1.2x10-25
cg15517690	FLNA;FLNA	X	5'UTR;5'UTR	Island	3.7 ± 0.6	13.4 ± 2.7	-9.7	1.6x10-51	5.2x10-51
cg07261646	FLNA;FLNA;FLNA;FLNA	X	5'UTR;1stExon;1stExon;5'UTR	Island	3.3 ± 0.5	46.8 ± 3.1	-43.5	8.9x10-90	1.4x10-87
cg18288715	FOXO4;FOXO4	X	1stExon;1stExon	Island	4.5 ± 0.8	43.6 ± 3.6	-39.1	7.0x10-80	1.4x10-78
cg21166191	FOXO4;FOXO4	X	1stExon;Body	Island	16.5 ± 2.2	39.3 ± 4.1	-22.7	1.0x10-51	3.4x10-51
cg17716100	FOXO4;FOXO4	X	TSS1500;TSS1500	Island	5.1 ± 0.7	17.0 ± 3.5	-11.9	2.3x10-48	6.9x10-48
cg26545730	FOXO4;FOXO4	X	TSS1500;TSS1500	Island	9.6 ± 1.5	17.0 ± 3.0	-7.4	2.7x10-27	5.0x10-27
cg27523218	FOXO4;FOXO4	X	1stExon;Body	Island	14.5 ± 2.1	19.6 ± 3.2	-5.1	1.0x10-15	1.6x10-15
cg13566908	FOXO4;FOXO4;FOXO4;FOXO4	X	1stExon;5'UTR;1stExon;5'UTR	N Shore	6.6 ± 0.8	33.4 ± 2.7	-26.8	1.3x10-77	1.9x10-76
cg09176853	FOXO4;FOXO4;FOXO4;FOXO4	X	1stExon;5'UTR;1stExon;5'UTR	N Shore	7.5 ± 1.3	29.5 ± 3.4	-22.0	5.5x10-62	2.6x10-61
cg24522076	FOXO4;FOXO4;FOXO4;FOXO4	X	1stExon;5'UTR;1stExon;5'UTR	N Shore	4.7 ± 0.7	19.1 ± 2.7	-14.4	1.5x10-59	6.7x10-59
cg06647694	FRMD7;FRMD7	X	5'UTR;1stExon	Open sea	28.2 ± 4.5	38.8 ± 5.1	-10.6	9.9x10-22	1.7x10-21
cg00241051	FRMD7;FRMD7	X	5'UTR;1stExon	Open sea	24.8 ± 4.3	29.8 ± 5.5	-5.0	8.4x10-10	1.1x10-09
cg26222437	FRMPD4	X	1stExon	Island	7.1 ± 1.5	34.4 ± 3.6	-27.3	3.8x10-65	2.1x10-64
cg15590532	FRMPD4	X	Body	S Shelf	39.4 ± 9.8	53.7 ± 5.0	-14.2	3.6x10-12	5.2x10-12
cg25141133	FRMPD4	X	TSS200	N Shore	8.4 ± 1.7	18.6 ± 4.0	-10.2	3.7x10-34	8.0x10-34
cg07994386	FRMPD4	X	TSS1500	N Shore	3.5 ± 0.5	13.4 ± 3.4	-9.9	5.3x10-47	1.5x10-46
cg27441063	FRMPD4	X	Body	Open sea	9.5 ± 1.3	18.2 ± 3.5	-8.7	1.1x10-30	2.3x10-30
cg04616757	FRMPD4	X	Body	Island	72.7 ± 6.9	78.0 ± 5.7	-5.2	2.0x10-04	2.4x10-04
cg17398312	FRMPD4;FRMPD4	X	5'UTR;1stExon	Island	8.5 ± 2.0	19.0 ± 2.5	-10.5	1.1x10-36	2.5x10-36
cg22672606	FRMPD4;FRMPD4	X	5'UTR;1stExon	Island	4.0 ± 0.8	10.7 ± 2.3	-6.7	1.2x10-42	3.0x10-42
cg05371395	FRMPD4;FRMPD4	X	5'UTR;1stExon	Island	8.2 ± 1.2	13.5 ± 1.8	-5.4	6.5x10-31	1.3x10-30
cg07867687	FTSJ1;FTSJ1	X	TSS200;TSS200	Island	2.2 ± 0.4	42.7 ± 2.5	-40.4	1.4x10-88	1.6x10-86
cg00473354	FTSJ1;FTSJ1	X	TSS200;TSS200	Island	3.3 ± 0.5	33.5 ± 3.5	-30.1	1.6x10-79	3.0x10-78
cg25555657	FTSJ1;FTSJ1	X	TSS200;TSS200	Island	8.1 ± 1.4	29.9 ± 4.3	-21.8	3.8x10-58	1.5x10-57
cg16248169	FTSJ1;FTSJ1	X	TSS1500;TSS1500	Island	2.8 ± 0.4	22.4 ± 2.7	-19.7	3.5x10-76	4.5x10-75
cg12513189	FTSJ1;FTSJ1	X	TSS1500;TSS1500	Island	7.6 ± 1.1	20.9 ± 3.2	-13.3	1.2x10-52	4.1x10-52
cg05494459	FTSJ1;FTSJ1	X	TSS1500;TSS1500	Island	7.4 ± 1.2	20.2 ± 2.3	-12.8	1.1x10-53	3.7x10-53
cg14745925	FTSJ1;FTSJ1	X	TSS1500;TSS1500	Island	4.6 ± 0.7	14.3 ± 3.1	-9.7	1.0x10-44	2.8x10-44
cg11723766	FTSJ1;FTSJ1;FTSJ1	X	5'UTR;TSS1500;5'UTR	Island	14.8 ± 3.3	49.4 ± 4.1	-34.5	1.2x10-52	4.2x10-52
cg06852103	FTSJ1;FTSJ1;FTSJ1	X	5'UTR;TSS1500;5'UTR	Island	8.9 ± 1.5	36.0 ± 4.0	-27.1	2.1x10-61	9.8x10-61
cg09863225	FTSJ1;FTSJ1;FTSJ1	X	5'UTR;TSS1500;5'UTR	Island	13.1 ± 2.4	27.9 ± 2.6	-14.8	1.4x10-42	3.5x10-42
cg14295915	FTSJ1;FTSJ1;FTSJ1;FTSJ1	X	5'UTR;1stExon;5'UTR;1stExon	Island	2.2 ± 0.5	50.9 ± 2.3	-48.7	3.7x10-89	5.0x10-87
cg06834235	FTSJ1;FTSJ1;FTSJ1;FTSJ1	X	5'UTR;1stExon;5'UTR;1stExon	Island	2.7 ± 0.8	48.6 ± 2.1	-45.8	1.2x10-85	6.7x10-84
cg06489418	FTSJ1;FTSJ1;FTSJ1;FTSJ1	X	5'UTR;1stExon;5'UTR;1stExon	Island	6.5 ± 1.1	43.8 ± 3.4	-37.3	3.2x10-81	7.8x10-80
cg17758583	FUNDC2	X	TSS200	Island	12.4 ± 2.1	44.0 ± 4.5	-31.6	3.0x10-60	1.3x10-59
cg15922956	FUNDC2	X	TSS200	Island	8.2 ± 1.9	39.3 ± 4.9	-31.2	1.5x10-58	6.3x10-58
cg18516687	FUNDC2	X	TSS1500	N Shore	15.7 ± 2.3	44.5 ± 4.0	-28.9	6.0x10-58	2.4x10-57
cg21697779	FUNDC2	X	Body	Island	7.7 ± 1.1	35.2 ± 3.7	-27.5	3.0x10-68	2.0x10-67
cg21397157	FUNDC2	X	TSS200	Island	17.2 ± 2.4	43.8 ± 5.3	-26.6	5.0x10-51	1.6x10-50
cg09526164	FUNDC2	X	TSS1500	N Shore	27.9 ± 3.8	52.5 ± 4.9	-24.6	7.5x10-41	1.9x10-40
cg03172171	FUNDC2	X	TSS200	Island	16.0 ± 2.7	34.2 ± 4.9	-18.2	6.0x10-40	1.5x10-39
cg26116400	FUNDC2	X	TSS200	Island	12.5 ± 2.2	30.0 ± 3.9	-17.5	9.8x10-45	2.7x10-44
cg27263894	FUNDC2	X	TSS1500	N Shore	16.5 ± 3.9	30.7 ± 4.2	-14.2	6.9x10-27	1.3x10-26
cg10432310	FUNDC2	X	Body	S Shore	16.9 ± 2.7	24.7 ± 4.1	-7.8	9.0x10-19	1.4x10-18
cg12980185	FUNDC2;FUNDC2	X	5'UTR;1stExon	Island	6.4 ± 1.5	45.7 ± 3.5	-39.4	5.9x10-74	6.1x10-73
cg26799772	G6PD;G6PD;IKBKG;IKBKG;IKBKG;IKBKG	X	5'UTR;TSS1500;TSS1500;Body;TSS200;TSS200	Island	4.2 ± 0.9	45.1 ± 3.6	-40.9	7.9x10-80	1.6x10-78
cg07215528	G6PD;G6PD;IKBKG;IKBKG;IKBKG;IKBKG	X	5'UTR;TSS1500;TSS1500;Body;TSS200;TSS200	Island	4.1 ± 0.7	41.1 ± 4.0	-37.0	6.3x10-79	1.1x10-77
cg08422514	G6PD;G6PD;IKBKG;IKBKG;IKBKG;IKBKG	X	5'UTR;TSS1500;TSS1500;Body;TSS200;TSS200	Island	6.5 ± 2.7	18.9 ± 3.5	-12.4	1.1x10-37	2.5x10-37
cg12075609	GAB3;GAB3	X	TSS200;TSS200	Island	5.6 ± 1.1	55.0 ± 2.8	-49.4	4.0x10-86	2.6x10-84
cg12443477	GAB3;GAB3	X	TSS1500;TSS1500	Island	9.8 ± 1.8	42.6 ± 3.1	-32.9	9.1x10-63	4.5x10-62
cg25897349	GAB3;GAB3	X	TSS200;TSS200	Island	10.6 ± 1.4	42.6 ± 3.3	-32.0	1.1x10-70	8.8x10-70
cg24157854	GAB3;GAB3	X	1stExon;1stExon	Island	4.5 ± 0.6	32.7 ± 4.4	-28.2	3.1x10-71	2.5x10-70
cg06769752	GAB3;GAB3	X	Body;Body	Island	17.1 ± 3.4	40.4 ± 4.5	-23.3	1.6x10-40	4.1x10-40
cg10026671	GAB3;GAB3	X	TSS200;TSS200	Island	11.4 ± 1.6	32.9 ± 3.1	-21.5	2.2x10-57	8.6x10-57
cg23896806	GAB3;GAB3	X	TSS200;TSS200	Island	11.5 ± 1.4	31.6 ± 3.6	-20.1	4.6x10-57	1.8x10-56
cg12938998	GAB3;GAB3	X	Body;Body	N Shore	5.6 ± 1.3	22.5 ± 3.4	-16.9	4.3x10-61	2.0x10-60
cg13105517	GAB3;GAB3	X	Body;Body	Island	12.1 ± 2.0	28.1 ± 3.4	-16.0	2.6x10-45	7.3x10-45
cg11681617	GAB3;GAB3	X	TSS1500;TSS1500	Island	10.1 ± 2.2	21.5 ± 3.1	-11.4	3.2x10-31	6.4x10-31
cg24995836	GABRA3	X	5'UTR	Open sea	18.6 ± 2.9	39.4 ± 3.2	-20.8	2.4x10-45	6.7x10-45
cg04069419	GABRA3	X	TSS200	Open sea	8.8 ± 1.0	23.5 ± 4.2	-14.7	1.2x10-45	3.3x10-45
cg12720637	GABRA3;GABRA3	X	1stExon;5'UTR	Open sea	11.0 ± 1.8	37.6 ± 3.5	-26.5	5.1x10-60	2.2x10-59
cg25528646	GABRE	X	TSS200	Island	4.2 ± 0.6	53.3 ± 2.3	-49.1	2.2x10-92	8.0x10-90
cg12204574	GABRE	X	Body	Island	9.1 ± 1.4	32.4 ± 3.1	-23.3	1.3x10-65	7.2x10-65
cg07053880	GABRE	X	TSS1500	Island	9.3 ± 1.7	31.7 ± 3.7	-22.5	5.9x10-56	2.2x10-55
cg04929599	GABRE	X	Body	Island	17.4 ± 3.9	35.8 ± 4.2	-18.4	4.5x10-33	9.4x10-33
cg10276549	GABRE	X	TSS1500	S Shore	39.0 ± 3.7	54.0 ± 3.5	-15.0	1.2x10-33	2.5x10-33
cg01480550	GABRE	X	TSS1500	Island	12.5 ± 1.9	26.7 ± 3.7	-14.2	7.9x10-42	2.0x10-41
cg16410962	GABRE	X	Body	N Shelf	63.5 ± 5.6	72.2 ± 3.2	-8.7	1.9x10-17	3.0x10-17
cg18748981	GABRE	X	TSS200	Island	26.0 ± 5.0	31.0 ± 3.7	-5.0	5.7x10-09	7.6x10-09
cg08783090	GABRE;GABRE	X	1stExon;5'UTR	Island	3.2 ± 0.5	38.4 ± 1.8	-35.2	1.5x10-86	1.1x10-84
cg24202706	GABRQ	X	1stExon	Island	5.8 ± 0.8	48.5 ± 2.3	-42.7	2.4x10-86	1.6x10-84
cg03335173	GABRQ	X	Body	Island	3.6 ± 0.7	45.5 ± 3.5	-41.9	7.0x10-81	1.6x10-79
cg23990273	GABRQ	X	TSS200	Island	5.1 ± 0.9	46.7 ± 1.8	-41.5	1.5x10-84	6.7x10-83
cg19137564	GABRQ	X	TSS200	Island	7.9 ± 1.3	41.8 ± 2.1	-33.9	2.4x10-81	6.0x10-80
cg18769303	GABRQ	X	TSS1500	Island	3.6 ± 0.7	37.0 ± 3.8	-33.4	1.2x10-76	1.7x10-75
cg00529027	GABRQ	X	TSS1500	N Shore	8.3 ± 1.1	40.9 ± 2.4	-32.7	6.2x10-82	1.8x10-80
cg05849875	GABRQ	X	TSS200	Island	4.0 ± 0.7	36.3 ± 3.5	-32.3	2.5x10-76	3.2x10-75
cg03310203	GABRQ	X	Body	Island	13.4 ± 2.0	40.3 ± 2.7	-26.9	1.8x10-62	8.9x10-62
cg21864225	GABRQ	X	TSS200	Island	6.1 ± 1.0	29.0 ± 2.7	-22.9	9.6x10-66	5.5x10-65
cg11714014	GABRQ	X	Body	S Shore	14.6 ± 2.0	36.6 ± 3.1	-22.0	4.8x10-56	1.8x10-55
cg15706156	GABRQ	X	TSS200	Island	4.3 ± 0.7	19.9 ± 3.4	-15.6	7.8x10-58	3.1x10-57
cg06177698	GABRQ	X	TSS1500	N Shore	68.3 ± 4.0	73.3 ± 2.8	-5.0	7.4x10-11	1.0x10-10
cg03746520	GAGE10	X	Body	Open sea	17.9 ± 4.3	37.1 ± 5.6	-19.2	6.6x10-30	1.3x10-29
cg04886382	GAGE12G;GAGE6;GAGE12C;GAGE12D;GAGE12E	X	TSS1500;TSS1500;TSS1500;TSS1500;TSS1500	N Shore	75.1 ± 7.3	81.5 ± 4.3	-6.4	6.1x10-05	7.2x10-05
cg01430241	GDI1	X	Body	Island	8.9 ± 1.3	51.4 ± 3.8	-42.4	3.4x10-79	6.4x10-78
cg13240932	GDI1	X	1stExon	Island	2.7 ± 0.6	42.2 ± 3.0	-39.5	1.5x10-81	3.8x10-80
cg06919398	GDI1	X	Body	Island	10.4 ± 1.3	38.1 ± 4.4	-27.7	4.3x10-63	2.2x10-62
cg16227684	GDI1	X	TSS1500	Island	13.6 ± 2.6	40.2 ± 4.5	-26.6	8.0x10-52	2.6x10-51
cg22850802	GDI1	X	Body	Island	2.8 ± 0.6	26.4 ± 5.3	-23.6	4.3x10-64	2.3x10-63
cg22951728	GDI1	X	TSS1500	Island	5.8 ± 1.1	27.0 ± 4.1	-21.2	8.3x10-58	3.3x10-57
cg18796341	GDI1	X	TSS1500	Island	11.5 ± 2.9	31.9 ± 3.0	-20.5	3.4x10-47	9.9x10-47
cg05222959	GDI1	X	TSS200	Island	3.9 ± 0.5	23.5 ± 3.6	-19.6	1.9x10-67	1.2x10-66
cg11860160	GDI1	X	Body	S Shore	57.9 ± 7.1	64.1 ± 4.3	-6.2	2.3x10-05	2.7x10-05
cg10602162	GDI1;FAM50A	X	3'UTR;TSS1500	N Shore	32.9 ± 3.7	51.5 ± 3.3	-18.6	9.9x10-43	2.6x10-42
cg01896298	GDPD2;GDPD2;GDPD2;GDPD2;GDPD2;GDPD2;GDPD2;GDPD2	X	1stExon;5'UTR;5'UTR;1stExon;5'UTR;1stExon;5'UTR;1stExon	Open sea	10.8 ± 1.7	27.9 ± 3.0	-17.0	1.3x10-52	4.5x10-52
cg17202289	GEMIN8;GEMIN8;GEMIN8	X	TSS1500;TSS1500;TSS1500	S Shore	59.5 ± 6.1	73.7 ± 3.4	-14.2	2.9x10-24	5.2x10-24
cg27633912	GJB1;BCYRN1;GJB1	X	3'UTR;Body;3'UTR	S Shore	21.1 ± 3.3	37.5 ± 2.8	-16.4	2.0x10-41	5.0x10-41
cg02769235	GJB1;BCYRN1;GJB1	X	Body;Body;Body	Island	38.5 ± 5.7	48.6 ± 3.1	-10.0	1.4x10-14	2.1x10-14
cg14267065	GK;GK;GK	X	Body;Body;Body	Island	12.2 ± 2.4	47.2 ± 4.2	-34.9	8.8x10-61	4.0x10-60
cg13442104	GK;GK;GK	X	TSS200;TSS200;TSS200	Island	11.2 ± 1.6	31.4 ± 3.3	-20.2	1.6x10-54	5.7x10-54
cg26368752	GK;GK;GK	X	TSS200;TSS200;TSS200	Island	4.1 ± 0.9	23.5 ± 4.5	-19.4	4.1x10-56	1.5x10-55
cg14831390	GK;GK;GK	X	TSS200;TSS200;TSS200	Island	4.8 ± 0.7	20.3 ± 4.8	-15.4	7.3x10-51	2.3x10-50
cg16617753	GK;GK;GK	X	TSS1500;TSS1500;TSS1500	Island	5.4 ± 1.0	20.7 ± 2.4	-15.4	2.8x10-55	1.0x10-54
cg11616438	GK;GK;GK	X	TSS200;TSS200;TSS200	Island	4.3 ± 0.9	10.4 ± 2.7	-6.1	5.6x10-37	1.3x10-36
cg08470157	GK;GK;GK	X	TSS200;TSS200;TSS200	Island	5.1 ± 0.9	10.4 ± 2.8	-5.2	6.9x10-25	1.2x10-24
cg07772467	GK;GK;GK;GK;GK;GK	X	1stExon;5'UTR;5'UTR;5'UTR;1stExon;1stExon	Island	17.1 ± 1.8	39.7 ± 2.8	-22.6	6.3x10-62	3.0x10-61
cg03199955	GK;GK;GK;GK;GK;GK	X	1stExon;5'UTR;5'UTR;5'UTR;1stExon;1stExon	Island	18.5 ± 2.4	35.4 ± 3.2	-16.8	1.7x10-43	4.6x10-43
cg24281651	GK;GK;GK;GK;GK;GK	X	1stExon;5'UTR;5'UTR;5'UTR;1stExon;1stExon	Island	29.5 ± 2.4	38.2 ± 2.7	-8.7	6.3x10-27	1.2x10-26
cg01461762	GLA;HNRNPH2;HNRNPH2	X	TSS1500;5'UTR;5'UTR	Island	6.4 ± 0.9	47.4 ± 3.2	-41.0	2.5x10-83	8.7x10-82
cg20919227	GLA;HNRNPH2;HNRNPH2	X	TSS1500;5'UTR;5'UTR	Island	5.2 ± 0.9	32.6 ± 3.4	-27.5	1.9x10-71	1.6x10-70
cg20086420	GLOD5	X	Body	Open sea	11.0 ± 1.4	37.2 ± 2.9	-26.2	7.8x10-70	5.7x10-69
cg12901451	GLOD5;GLOD5	X	1stExon;5'UTR	Open sea	32.1 ± 3.4	49.5 ± 3.4	-17.4	3.1x10-37	7.0x10-37
cg20881335	GLRA2;GLRA2;GLRA2	X	TSS1500;TSS1500;TSS1500	Open sea	30.3 ± 4.7	39.4 ± 4.0	-9.1	8.2x10-14	1.2x10-13
cg07650623	GLRA2;GLRA2;GLRA2	X	TSS1500;TSS1500;TSS1500	Open sea	22.4 ± 3.9	28.0 ± 4.8	-5.6	2.3x10-07	2.9x10-07
cg09016243	GLUD2	X	TSS200	Island	10.1 ± 1.9	55.2 ± 3.4	-45.1	7.7x10-73	7.1x10-72
cg13095029	GLUD2	X	TSS200	Island	11.2 ± 2.6	33.5 ± 5.9	-22.3	9.0x10-44	2.4x10-43
cg16270385	GLUD2	X	TSS200	N Shore	8.7 ± 1.5	25.5 ± 3.0	-16.8	9.4x10-55	3.4x10-54
cg05106824	GLUD2	X	TSS200	N Shore	22.1 ± 3.2	34.9 ± 3.7	-12.8	2.3x10-36	5.2x10-36
cg03356806	GLUD2	X	1stExon	Island	30.4 ± 4.7	42.2 ± 4.3	-11.8	1.5x10-20	2.5x10-20
cg03102729	GLUD2;GLUD2	X	5'UTR;1stExon	Island	9.9 ± 3.1	52.3 ± 1.9	-42.4	7.1x10-61	3.2x10-60
cg12620265	GNL3L	X	TSS1500	Island	10.9 ± 1.9	51.9 ± 3.9	-41.0	2.4x10-72	2.2x10-71
cg00046099	GNL3L	X	TSS200	Island	13.3 ± 2.1	54.2 ± 4.4	-40.9	9.6x10-69	6.6x10-68
cg07946630	GNL3L	X	TSS200	Island	11.7 ± 1.6	51.8 ± 4.2	-40.0	1.9x10-70	1.5x10-69
cg25496792	GNL3L	X	5'UTR	S Shore	5.5 ± 1.0	40.3 ± 2.7	-34.8	1.5x10-85	8.5x10-84
cg10318351	GNL3L	X	TSS1500	N Shore	8.3 ± 1.1	41.9 ± 3.8	-33.6	9.1x10-78	1.4x10-76
cg26822601	GNL3L	X	5'UTR	Island	12.0 ± 2.0	38.3 ± 4.7	-26.3	3.5x10-56	1.3x10-55
cg20973408	GNL3L	X	TSS1500	N Shore	10.4 ± 1.7	33.3 ± 4.8	-22.8	8.4x10-56	3.1x10-55
cg13441872	GNL3L	X	5'UTR	Island	7.2 ± 1.3	27.7 ± 4.4	-20.5	3.4x10-54	1.2x10-53
cg19791442	GNL3L	X	TSS200	Island	10.1 ± 3.6	17.2 ± 3.9	-7.1	4.6x10-12	6.6x10-12
cg00360365	GNL3L	X	TSS200	Island	8.7 ± 2.3	15.0 ± 3.1	-6.4	4.9x10-18	7.8x10-18
cg22164912	GNL3L;GNL3L	X	1stExon;5'UTR	Island	2.6 ± 0.5	47.8 ± 2.2	-45.1	4.0x10-91	9.6x10-89
cg16412513	GNL3L;GNL3L	X	1stExon;5'UTR	Island	5.2 ± 1.0	42.1 ± 2.4	-36.9	3.9x10-79	7.3x10-78
cg17376045	GNL3L;GNL3L	X	1stExon;5'UTR	Island	11.6 ± 1.9	39.1 ± 3.0	-27.5	4.0x10-61	1.8x10-60
cg16272791	GPC3;GPC3;GPC3;GPC3	X	TSS1500;TSS1500;TSS1500;TSS1500	Island	5.7 ± 1.0	42.2 ± 2.7	-36.5	1.8x10-77	2.6x10-76
cg06384623	GPC3;GPC3;GPC3;GPC3	X	1stExon;1stExon;1stExon;1stExon	Island	7.5 ± 1.1	40.0 ± 3.1	-32.5	1.5x10-77	2.3x10-76
cg14867863	GPC3;GPC3;GPC3;GPC3	X	TSS1500;TSS1500;TSS1500;TSS1500	Island	8.4 ± 1.2	37.5 ± 3.5	-29.1	1.1x10-69	7.7x10-69
cg14586560	GPC3;GPC3;GPC3;GPC3	X	Body;Body;Body;Body	Island	27.6 ± 3.8	52.3 ± 3.4	-24.6	3.7x10-45	1.0x10-44
cg05445331	GPC3;GPC3;GPC3;GPC3	X	Body;Body;Body;Body	Island	3.0 ± 0.6	26.9 ± 3.7	-24.0	3.7x10-72	3.2x10-71
cg07816287	GPC3;GPC3;GPC3;GPC3	X	TSS200;TSS200;TSS200;TSS200	Island	8.4 ± 1.2	28.2 ± 4.3	-19.8	5.4x10-54	1.9x10-53
cg23837911	GPC3;GPC3;GPC3;GPC3	X	TSS200;TSS200;TSS200;TSS200	Island	7.9 ± 1.3	22.5 ± 4.1	-14.6	3.2x10-43	8.5x10-43
cg11442732	GPC3;GPC3;GPC3;GPC3	X	Body;Body;Body;Body	Island	49.5 ± 6.8	60.3 ± 4.7	-10.8	1.8x10-12	2.6x10-12
cg07297906	GPC3;GPC3;GPC3;GPC3;GPC3;GPC3;GPC3;GPC3	X	5'UTR;5'UTR;1stExon;1stExon;1stExon;1stExon;5'UTR;5'UTR	Island	8.0 ± 1.3	42.2 ± 3.0	-34.2	3.3x10-75	3.8x10-74
cg27496708	GPC3;GPC3;GPC3;GPC3;GPC3;GPC3;GPC3;GPC3	X	5'UTR;5'UTR;1stExon;1stExon;1stExon;1stExon;5'UTR;5'UTR	Island	5.1 ± 0.7	37.2 ± 3.1	-32.1	1.3x10-79	2.6x10-78
cg08798116	GPC4	X	1stExon	Island	2.2 ± 0.6	37.1 ± 4.4	-34.9	2.3x10-69	1.6x10-68
cg13536141	GPC4	X	Body	Island	17.2 ± 3.0	45.2 ± 4.4	-28.0	2.2x10-52	7.2x10-52
cg17223593	GPC4	X	TSS200	Island	4.5 ± 0.8	31.7 ± 3.7	-27.3	2.4x10-70	1.8x10-69
cg27382931	GPC4	X	TSS1500	Island	8.4 ± 1.0	35.3 ± 3.2	-26.9	5.7x10-71	4.5x10-70
cg12600766	GPC4	X	TSS1500	Island	9.7 ± 1.7	32.1 ± 3.7	-22.4	1.3x10-56	4.9x10-56
cg05347431	GPC4	X	Body	Island	18.9 ± 3.2	35.1 ± 4.1	-16.2	4.2x10-34	9.0x10-34
cg14600040	GPC4	X	TSS1500	Island	15.1 ± 3.3	31.1 ± 4.6	-16.0	2.9x10-34	6.2x10-34
cg07312966	GPC4	X	TSS200	Island	4.1 ± 0.8	20.1 ± 3.1	-16.0	1.7x10-57	6.6x10-57
cg09773769	GPC4	X	Body	N Shore	21.5 ± 3.2	35.9 ± 3.3	-14.4	9.3x10-33	1.9x10-32
cg10418630	GPC4	X	Body	Island	6.4 ± 1.1	19.9 ± 3.5	-13.5	4.6x10-51	1.5x10-50
cg06558166	GPC4;GPC4	X	5'UTR;1stExon	Island	3.8 ± 0.8	48.4 ± 2.5	-44.6	5.4x10-84	2.1x10-82
cg09285672	GPKOW	X	TSS200	Island	6.6 ± 1.3	47.2 ± 4.1	-40.6	9.1x10-73	8.4x10-72
cg00216997	GPKOW	X	TSS200	Island	10.8 ± 1.5	42.5 ± 3.9	-31.6	3.7x10-70	2.7x10-69
cg07240096	GPKOW	X	TSS200	Island	7.5 ± 1.0	36.2 ± 3.3	-28.7	2.9x10-71	2.4x10-70
cg01150083	GPKOW	X	1stExon	Island	2.7 ± 0.5	28.7 ± 4.9	-25.9	6.6x10-69	4.6x10-68
cg22332884	GPKOW	X	TSS200	Island	5.5 ± 1.0	28.8 ± 4.0	-23.2	8.3x10-63	4.1x10-62
cg20333676	GPKOW	X	TSS200	Island	9.2 ± 1.1	25.3 ± 3.1	-16.1	5.1x10-58	2.1x10-57
cg11631710	GPKOW	X	Body	Island	7.3 ± 0.9	21.7 ± 2.9	-14.4	4.1x10-57	1.6x10-56
cg03360374	GPKOW	X	TSS200	Island	6.9 ± 1.0	18.2 ± 3.7	-11.3	1.6x10-40	4.0x10-40
cg06164717	GPR101	X	TSS200	Island	5.7 ± 1.1	47.5 ± 3.3	-41.8	1.2x10-78	2.0x10-77
cg14007036	GPR101	X	1stExon	Island	12.5 ± 2.1	51.4 ± 2.6	-38.9	5.2x10-73	4.9x10-72
cg21179956	GPR101	X	TSS200	Island	8.5 ± 2.0	42.2 ± 2.7	-33.7	1.4x10-65	8.1x10-65
cg05566296	GPR101	X	TSS1500	Island	10.4 ± 1.3	40.8 ± 3.5	-30.4	3.9x10-71	3.2x10-70
cg13937075	GPR101	X	TSS200	Island	19.3 ± 2.7	49.5 ± 3.8	-30.2	2.8x10-58	1.2x10-57
cg00960898	GPR101	X	1stExon	Island	9.8 ± 1.8	37.9 ± 4.2	-28.1	1.9x10-64	1.1x10-63
cg06469252	GPR101	X	TSS200	Island	3.0 ± 0.5	30.9 ± 3.1	-27.9	9.9x10-79	1.7x10-77
cg15223895	GPR101	X	TSS1500	N Shore	13.6 ± 2.4	41.3 ± 3.2	-27.7	1.5x10-58	6.3x10-58
cg22665187	GPR101	X	TSS1500	N Shore	10.1 ± 1.1	34.4 ± 2.6	-24.3	1.5x10-70	1.2x10-69
cg06223806	GPR101	X	TSS200	Island	8.5 ± 1.3	30.3 ± 3.1	-21.7	3.3x10-61	1.5x10-60
cg01228667	GPR101	X	TSS1500	Island	5.5 ± 1.0	26.7 ± 3.2	-21.2	1.3x10-64	7.0x10-64
cg25075069	GPR101	X	TSS200	Island	10.0 ± 1.4	29.6 ± 4.1	-19.6	1.9x10-51	6.3x10-51
cg07439872	GPR101	X	TSS1500	N Shore	4.0 ± 1.0	20.9 ± 4.0	-16.9	1.1x10-54	3.8x10-54
cg13658640	GPR101	X	TSS1500	Island	7.2 ± 1.0	23.4 ± 2.3	-16.2	1.7x10-58	7.1x10-58
cg11033833	GPR101	X	1stExon	Island	11.5 ± 2.5	21.1 ± 3.7	-9.7	3.6x10-28	6.9x10-28
cg18793814	GPR112	X	TSS1500	Island	58.1 ± 13.7	64.4 ± 10.2	-6.3	1.4x10-02	1.5x10-02
cg22049457	GPR119	X	TSS1500	Open sea	37.1 ± 9.3	45.4 ± 5.4	-8.4	2.1x10-05	2.5x10-05
cg00256358	GPR119	X	TSS200	Open sea	58.1 ± 7.1	63.7 ± 5.7	-5.6	1.8x10-04	2.1x10-04
cg13645631	GPR119	X	TSS200	Open sea	25.8 ± 6.6	31.2 ± 3.3	-5.4	4.1x10-05	4.9x10-05
cg22569587	GPR143	X	Body	Island	16.4 ± 4.4	24.9 ± 5.1	-8.5	1.2x10-10	1.6x10-10
cg15027606	GPR173	X	TSS1500	Open sea	12.4 ± 2.3	49.8 ± 3.3	-37.4	1.9x10-68	1.3x10-67
cg08725455	GPR173	X	TSS1500	Open sea	30.8 ± 7.2	60.5 ± 3.8	-29.7	8.2x10-36	1.8x10-35
cg26004099	GPR173	X	TSS1500	Open sea	17.1 ± 2.1	34.4 ± 4.7	-17.3	3.8x10-43	9.9x10-43
cg10530733	GPR173;GPR173	X	1stExon;5'UTR	Open sea	10.8 ± 1.7	24.7 ± 3.1	-13.9	1.4x10-42	3.5x10-42
cg03958104	GPR34;CASK;CASK;GPR34;CASK	X	TSS1500;Body;Body;TSS1500;Body	Open sea	60.6 ± 7.5	67.1 ± 5.3	-6.5	9.1x10-10	1.2x10-09
cg25712015	GPR50	X	TSS1500	Island	10.7 ± 1.9	50.8 ± 4.0	-40.1	1.2x10-72	1.1x10-71
cg08782677	GPR50	X	Body	Island	14.9 ± 2.1	53.0 ± 3.3	-38.1	5.0x10-68	3.2x10-67
cg06538336	GPR50	X	Body	S Shore	12.5 ± 1.7	48.4 ± 2.6	-35.9	1.1x10-70	8.7x10-70
cg25077868	GPR50	X	TSS1500	Island	8.0 ± 1.3	35.2 ± 2.9	-27.2	7.8x10-72	6.7x10-71
cg23955842	GPR50	X	Body	Island	5.8 ± 1.0	32.0 ± 4.7	-26.2	1.9x10-61	8.9x10-61
cg01222180	GPR50	X	Body	Island	16.0 ± 2.8	40.0 ± 4.0	-24.0	8.1x10-55	2.9x10-54
cg05259868	GPR50	X	TSS1500	Island	10.4 ± 1.5	32.4 ± 2.4	-22.0	1.4x10-62	7.0x10-62
cg25828221	GPR50	X	Body	S Shore	21.6 ± 2.8	40.9 ± 4.0	-19.4	9.9x10-41	2.5x10-40
cg24000218	GPR64;GPR64;GPR64;GPR64	X	TSS1500;TSS1500;TSS1500;TSS1500	Island	5.3 ± 0.7	25.8 ± 5.6	-20.5	7.2x10-57	2.8x10-56
cg02859554	GPR64;GPR64;GPR64;GPR64	X	5'UTR;5'UTR;5'UTR;5'UTR	Island	5.3 ± 1.1	16.2 ± 5.2	-10.9	1.3x10-31	2.7x10-31
cg16641638	GPR64;GPR64;GPR64;GPR64	X	TSS1500;TSS1500;TSS1500;TSS1500	S Shore	25.0 ± 3.3	35.6 ± 4.4	-10.6	4.8x10-22	8.1x10-22
cg01381545	GPR64;GPR64;GPR64;GPR64	X	5'UTR;5'UTR;5'UTR;5'UTR	Island	10.5 ± 1.5	21.0 ± 3.8	-10.5	7.2x10-35	1.6x10-34
cg17832062	GPR64;GPR64;GPR64;GPR64	X	5'UTR;5'UTR;5'UTR;5'UTR	Island	3.7 ± 0.6	12.7 ± 3.8	-9.0	3.1x10-39	7.4x10-39
cg09049140	GPR64;GPR64;GPR64;GPR64	X	Body;Body;Body;Body	Open sea	55.5 ± 6.6	63.8 ± 3.2	-8.4	5.8x10-09	7.7x10-09
cg15813836	GPR64;GPR64;GPR64;GPR64	X	TSS1500;TSS1500;TSS1500;TSS1500	Island	7.6 ± 1.6	16.0 ± 4.1	-8.3	4.9x10-29	9.5x10-29
cg02166601	GPR64;GPR64;GPR64;GPR64	X	TSS1500;TSS1500;TSS1500;TSS1500	Island	12.8 ± 2.0	19.1 ± 2.8	-6.3	5.3x10-21	8.8x10-21
cg24818939	GPRASP1;GPRASP1;GPRASP1	X	TSS200;TSS200;TSS200	Island	5.5 ± 1.4	54.6 ± 3.2	-49.1	7.8x10-73	7.2x10-72
cg15579650	GPRASP1;GPRASP1;GPRASP1	X	TSS200;TSS200;TSS200	Island	4.9 ± 1.9	48.8 ± 2.4	-43.9	3.1x10-63	1.6x10-62
cg04225046	GPRASP1;GPRASP1;GPRASP1	X	TSS200;TSS200;TSS200	Island	2.8 ± 0.6	42.4 ± 2.9	-39.6	1.7x10-81	4.3x10-80
cg20207108	GPRASP1;GPRASP1;GPRASP1	X	TSS200;TSS200;TSS200	Island	3.0 ± 0.7	40.4 ± 4.7	-37.5	2.4x10-78	4.0x10-77
cg18536496	GPRASP1;GPRASP1;GPRASP1	X	TSS1500;TSS1500;TSS1500	Island	8.8 ± 2.4	31.7 ± 3.6	-22.9	1.6x10-49	4.9x10-49
cg04748497	GPRASP1;GPRASP1;GPRASP1	X	5'UTR;5'UTR;5'UTR	Island	4.9 ± 1.4	27.2 ± 2.3	-22.2	1.8x10-56	7.0x10-56
cg12295100	GPRASP1;GPRASP1;GPRASP1	X	5'UTR;5'UTR;5'UTR	Island	7.3 ± 1.2	27.2 ± 3.7	-19.8	1.7x10-54	6.1x10-54
cg10670396	GPRASP1;GPRASP1;GPRASP1	X	5'UTR;5'UTR;5'UTR	Island	6.1 ± 1.1	23.1 ± 2.9	-16.9	1.1x10-57	4.3x10-57
cg25950739	GPRASP1;GPRASP1;GPRASP1	X	5'UTR;5'UTR;5'UTR	S Shore	13.0 ± 3.1	28.8 ± 4.0	-15.8	2.4x10-32	5.0x10-32
cg12869615	GPRASP1;GPRASP1;GPRASP1	X	TSS200;TSS200;TSS200	Island	18.0 ± 3.9	29.5 ± 3.6	-11.6	7.2x10-22	1.2x10-21
cg09278708	GPRASP1;GPRASP1;GPRASP1	X	TSS1500;TSS1500;TSS1500	N Shore	30.7 ± 5.6	41.8 ± 5.0	-11.1	5.3x10-16	8.1x10-16
cg23571457	GPRASP1;GPRASP1;GPRASP1	X	5'UTR;5'UTR;5'UTR	S Shore	13.0 ± 4.6	22.0 ± 2.9	-9.1	3.2x10-15	4.8x10-15
cg25777540	GPRASP1;GPRASP1;GPRASP1;GPRASP1;GPRASP1;GPRASP1	X	1stExon;1stExon;5'UTR;5'UTR;5'UTR;1stExon	Island	4.6 ± 1.0	40.9 ± 2.9	-36.3	2.7x10-76	3.5x10-75
cg22807592	GPRASP2;GPRASP2	X	TSS200;TSS200	Island	6.0 ± 0.9	44.6 ± 4.5	-38.5	2.8x10-78	4.6x10-77
cg22817647	GPRASP2;GPRASP2	X	TSS200;TSS200	Island	3.6 ± 0.7	41.4 ± 2.9	-37.8	2.2x10-80	4.7x10-79
cg18406472	GPRASP2;GPRASP2	X	5'UTR;5'UTR	Island	5.2 ± 1.1	42.7 ± 3.8	-37.5	5.7x10-72	4.9x10-71
cg05450314	GPRASP2;GPRASP2	X	5'UTR;5'UTR	S Shore	16.4 ± 3.7	45.7 ± 3.2	-29.3	1.3x10-50	4.1x10-50
cg23066860	GPRASP2;GPRASP2	X	5'UTR;5'UTR	Island	10.0 ± 2.0	38.6 ± 4.0	-28.5	3.1x10-68	2.0x10-67
cg22306749	GPRASP2;GPRASP2	X	TSS1500;TSS1500	Island	11.3 ± 3.6	34.8 ± 3.9	-23.5	2.6x10-46	7.4x10-46
cg08761350	GPRASP2;GPRASP2	X	TSS1500;TSS1500	Island	11.9 ± 3.5	35.1 ± 4.4	-23.2	5.9x10-45	1.6x10-44
cg02376524	GPRASP2;GPRASP2	X	TSS200;TSS200	Island	7.6 ± 1.4	29.6 ± 3.5	-22.0	6.9x10-59	2.9x10-58
cg22772711	GPRASP2;GPRASP2	X	5'UTR;5'UTR	Island	6.5 ± 1.2	28.2 ± 4.4	-21.7	2.5x10-56	9.4x10-56
cg00862041	GPRASP2;GPRASP2	X	TSS1500;TSS1500	Island	30.9 ± 6.0	50.1 ± 3.8	-19.2	1.6x10-28	3.1x10-28
cg25624831	GPRASP2;GPRASP2	X	TSS200;TSS200	Island	26.3 ± 3.9	36.6 ± 4.1	-10.3	3.2x10-24	5.7x10-24
cg13700552	GPRASP2;GPRASP2	X	5'UTR;5'UTR	S Shore	11.5 ± 4.2	21.4 ± 3.2	-9.9	1.0x10-19	1.7x10-19
cg04300278	GRIA3;GRIA3	X	Body;Body	Island	9.5 ± 1.5	49.8 ± 3.8	-40.3	5.7x10-77	8.0x10-76
cg12384989	GRIA3;GRIA3	X	TSS1500;TSS1500	N Shore	11.6 ± 2.2	48.7 ± 3.8	-37.2	4.2x10-66	2.5x10-65
cg04128303	GRIA3;GRIA3	X	Body;Body	Island	7.7 ± 1.8	43.3 ± 3.0	-35.6	3.2x10-70	2.4x10-69
cg10191387	GRIA3;GRIA3	X	Body;Body	N Shore	6.4 ± 1.3	36.1 ± 3.1	-29.7	9.8x10-68	6.2x10-67
cg11458555	GRIA3;GRIA3	X	TSS1500;TSS1500	N Shore	12.9 ± 3.4	38.5 ± 5.6	-25.6	6.0x10-47	1.7x10-46
cg01210880	GRIA3;GRIA3	X	Body;Body	Island	8.4 ± 0.9	29.2 ± 3.5	-20.8	8.7x10-67	5.3x10-66
cg21747330	GRIA3;GRIA3	X	Body;Body	S Shore	32.4 ± 7.8	49.7 ± 6.3	-17.3	2.5x10-18	4.0x10-18
cg20950932	GRIA3;GRIA3	X	TSS1500;TSS1500	N Shore	16.6 ± 2.2	28.0 ± 3.9	-11.3	2.5x10-32	5.1x10-32
cg23499980	GRIA3;GRIA3	X	Body;Body	Island	7.8 ± 1.2	16.9 ± 3.0	-9.1	2.2x10-37	5.0x10-37
cg19994834	GRIA3;GRIA3	X	TSS200;TSS200	N Shore	15.7 ± 2.7	21.4 ± 4.3	-5.7	1.8x10-13	2.6x10-13
cg23424962	GRIA3;GRIA3;GRIA3;GRIA3	X	5'UTR;1stExon;1stExon;5'UTR	N Shore	6.2 ± 1.1	28.4 ± 3.4	-22.2	8.1x10-63	4.0x10-62
cg17291758	GRIPAP1;GRIPAP1	X	TSS1500;TSS1500	Open sea	5.2 ± 1.0	38.0 ± 3.3	-32.8	2.9x10-77	4.2x10-76
cg15392343	GRIPAP1;GRIPAP1	X	TSS200;TSS200	Open sea	3.2 ± 0.6	35.6 ± 4.0	-32.5	7.7x10-76	9.4x10-75
cg15858894	GRIPAP1;GRIPAP1	X	TSS200;TSS200	Open sea	5.4 ± 2.1	37.4 ± 4.4	-32.1	1.9x10-55	7.1x10-55
cg06645047	GRIPAP1;GRIPAP1	X	TSS1500;TSS1500	Open sea	6.7 ± 0.8	37.4 ± 3.3	-30.7	5.2x10-77	7.4x10-76
cg13443410	GRIPAP1;GRIPAP1	X	TSS200;TSS200	Open sea	7.3 ± 1.1	30.5 ± 3.9	-23.2	9.2x10-63	4.5x10-62
cg04703500	GRIPAP1;GRIPAP1	X	TSS200;TSS200	Open sea	10.7 ± 1.4	33.6 ± 4.0	-22.9	1.4x10-56	5.2x10-56
cg04277998	GRIPAP1;GRIPAP1	X	TSS200;TSS200	Open sea	9.7 ± 1.7	29.5 ± 3.4	-19.7	1.7x10-54	5.9x10-54
cg10995081	GRIPAP1;GRIPAP1	X	Body;Body	Open sea	6.8 ± 1.4	16.4 ± 3.4	-9.6	3.4x10-33	7.3x10-33
cg16930349	GRIPAP1;GRIPAP1;GRIPAP1;GRIPAP1	X	1stExon;5'UTR;5'UTR;1stExon	Open sea	6.4 ± 1.3	19.1 ± 3.2	-12.7	2.6x10-40	6.5x10-40
cg22601215	GSPT2	X	1stExon	Island	17.5 ± 3.7	30.8 ± 3.9	-13.3	3.2x10-35	7.1x10-35
cg12967624	GSPT2	X	TSS200	N Shore	7.9 ± 1.3	17.5 ± 3.4	-9.6	6.2x10-38	1.5x10-37
cg12165338	GSPT2;GSPT2	X	5'UTR;1stExon	Island	4.1 ± 0.7	37.0 ± 3.5	-32.9	2.0x10-78	3.3x10-77
cg04238575	GSPT2;GSPT2	X	5'UTR;1stExon	Island	7.1 ± 1.3	13.7 ± 2.5	-6.6	2.9x10-29	5.6x10-29
cg22561883	HAUS7	X	1stExon	Island	5.0 ± 0.7	43.9 ± 4.3	-38.9	1.7x10-79	3.2x10-78
cg12058262	HAUS7	X	1stExon	Island	4.6 ± 0.7	36.1 ± 4.3	-31.5	7.2x10-76	8.9x10-75
cg24964466	HAUS7	X	Body	Island	6.5 ± 1.1	37.7 ± 3.1	-31.1	1.1x10-75	1.3x10-74
cg03046946	HAUS7	X	Body	N Shore	5.5 ± 0.7	26.5 ± 2.6	-21.0	1.4x10-72	1.3x10-71
cg07792041	HAUS7	X	Body	N Shore	9.5 ± 1.4	30.2 ± 2.8	-20.8	5.0x10-59	2.1x10-58
cg23181142	HAUS7	X	1stExon	Island	5.0 ± 0.8	18.2 ± 3.3	-13.2	3.7x10-51	1.2x10-50
cg18383984	HAUS7;HAUS7	X	5'UTR;1stExon	S Shore	3.5 ± 0.9	36.3 ± 4.0	-32.8	3.4x10-69	2.4x10-68
cg24844608	HCCS;HCCS	X	5'UTR;5'UTR	S Shore	7.6 ± 1.4	47.9 ± 4.2	-40.3	2.3x10-66	1.4x10-65
cg16510200	HCCS;HCCS	X	TSS200;TSS200	Island	3.5 ± 0.8	43.0 ± 3.4	-39.5	5.1x10-75	5.8x10-74
cg25492195	HCCS;HCCS	X	TSS200;TSS200	Island	13.3 ± 2.4	46.3 ± 4.4	-33.0	1.1x10-68	7.3x10-68
cg24711407	HCCS;HCCS	X	TSS1500;TSS1500	N Shore	17.9 ± 2.4	45.5 ± 4.2	-27.6	4.8x10-56	1.8x10-55
cg22044840	HCCS;HCCS	X	TSS200;TSS200	Island	3.0 ± 0.7	29.1 ± 4.6	-26.2	4.5x10-66	2.6x10-65
cg00935394	HCCS;HCCS	X	TSS1500;TSS1500	N Shore	8.2 ± 1.6	32.4 ± 5.7	-24.2	4.9x10-55	1.8x10-54
cg25529889	HCCS;HCCS	X	5'UTR;5'UTR	Island	14.3 ± 2.2	30.5 ± 4.8	-16.2	2.0x10-36	4.6x10-36
cg07796014	HCCS;HCCS	X	TSS200;TSS200	Island	17.7 ± 2.4	32.8 ± 4.1	-15.1	1.2x10-40	3.0x10-40
cg06144999	HCCS;HCCS;HCCS	X	5'UTR;1stExon;5'UTR	Island	4.8 ± 0.9	49.6 ± 2.4	-44.7	5.1x10-83	1.7x10-81
cg05707218	HCFC1	X	Body	N Shore	18.4 ± 5.6	47.3 ± 3.8	-28.9	2.2x10-38	5.3x10-38
cg11609126	HCFC1	X	Body	N Shore	12.3 ± 2.1	40.2 ± 4.4	-27.9	3.6x10-60	1.6x10-59
cg01370179	HCFC1	X	Body	Island	12.8 ± 2.7	37.5 ± 3.4	-24.7	1.4x10-52	4.6x10-52
cg15465642	HCFC1	X	Body	Island	14.6 ± 3.0	37.9 ± 4.3	-23.3	1.2x10-49	3.7x10-49
cg11865900	HCFC1	X	Body	N Shelf	51.2 ± 8.0	70.9 ± 3.9	-19.6	2.5x10-26	4.6x10-26
cg22651103	HCFC1	X	Body	N Shelf	45.0 ± 7.0	60.2 ± 5.4	-15.3	5.9x10-20	9.6x10-20
cg02791948	HCFC1	X	Body	Island	5.1 ± 1.0	17.6 ± 4.2	-12.4	1.7x10-42	4.4x10-42
cg26491060	HCFC1	X	Body	Island	73.3 ± 6.5	85.7 ± 3.2	-12.4	1.2x10-19	2.0x10-19
cg25081977	HCFC1	X	Body	Island	45.4 ± 3.6	55.4 ± 2.9	-10.0	5.4x10-24	9.4x10-24
cg03968699	HCFC1	X	1stExon	Island	6.7 ± 1.2	13.0 ± 3.3	-6.4	2.1x10-24	3.7x10-24
cg03250911	HCFC1;HCFC1	X	1stExon;5'UTR	Island	7.0 ± 1.4	15.9 ± 4.6	-8.9	1.7x10-28	3.2x10-28
cg06809565	HCFC1;HCFC1;TMEM187	X	1stExon;5'UTR;TSS1500	Island	7.2 ± 1.0	14.9 ± 3.2	-7.7	1.1x10-31	2.3x10-31
cg26680189	HDAC6	X	TSS1500	Island	2.0 ± 0.4	48.4 ± 1.4	-46.4	7.0x10-94	4.1x10-91
cg13178935	HDAC6	X	TSS1500	Island	4.6 ± 1.0	36.8 ± 3.8	-32.2	1.2x10-69	8.8x10-69
cg07674520	HDAC6	X	TSS1500	N Shore	21.3 ± 4.6	46.8 ± 4.8	-25.4	1.1x10-38	2.6x10-38
cg24616736	HDAC6	X	TSS1500	Island	7.8 ± 1.1	26.6 ± 3.4	-18.8	4.4x10-61	2.0x10-60
cg07153944	HDAC6	X	TSS200	Island	16.8 ± 4.0	35.1 ± 3.2	-18.3	5.3x10-38	1.3x10-37
cg18989057	HDAC6	X	TSS200	Island	12.7 ± 2.5	27.7 ± 3.5	-15.0	7.9x10-37	1.8x10-36
cg17152375	HDAC6	X	TSS200	Island	11.5 ± 1.6	25.7 ± 3.7	-14.2	4.2x10-40	1.0x10-39
cg10783042	HDAC6	X	5'UTR	S Shore	13.5 ± 1.9	24.7 ± 3.8	-11.2	2.5x10-32	5.1x10-32
cg12510923	HDAC6;HDAC6	X	1stExon;5'UTR	Island	18.8 ± 3.6	30.1 ± 4.2	-11.3	4.1x10-23	7.1x10-23
cg26955512	HDAC8;HDAC8;HDAC8;HDAC8;HDAC8;HDAC8	X	1stExon;1stExon;1stExon;1stExon;1stExon;1stExon	Open sea	7.7 ± 1.1	37.8 ± 2.9	-30.1	8.8x10-76	1.1x10-74
cg18836258	HDAC8;HDAC8;HDAC8;HDAC8;HDAC8;HDAC8	X	TSS1500;TSS1500;TSS1500;TSS1500;TSS1500;TSS1500	Open sea	39.7 ± 3.9	60.4 ± 3.9	-20.7	2.7x10-43	7.2x10-43
cg19548176	HDAC8;HDAC8;HDAC8;HDAC8;HDAC8;HDAC8	X	Body;Body;Body;Body;Body;Body	Open sea	11.3 ± 1.5	27.7 ± 3.9	-16.4	2.1x10-48	6.2x10-48
cg12234922	HDAC8;HDAC8;HDAC8;HDAC8;HDAC8;HDAC8	X	TSS200;TSS200;TSS200;TSS200;TSS200;TSS200	Open sea	8.5 ± 1.7	24.8 ± 3.8	-16.4	2.0x10-40	4.9x10-40
cg24461939	HDAC8;HDAC8;HDAC8;HDAC8;HDAC8;HDAC8	X	TSS200;TSS200;TSS200;TSS200;TSS200;TSS200	Open sea	6.9 ± 1.0	22.8 ± 2.9	-15.9	4.3x10-56	1.6x10-55
cg22455616	HDAC8;HDAC8;HDAC8;HDAC8;HDAC8;HDAC8	X	TSS200;TSS200;TSS200;TSS200;TSS200;TSS200	Open sea	9.3 ± 1.2	24.9 ± 4.9	-15.6	5.2x10-44	1.4x10-43
cg09720515	HDAC8;HDAC8;HDAC8;HDAC8;HDAC8;HDAC8;HDAC8;HDAC8;HDAC8;HDAC8;HDAC8;HDAC8	X	5'UTR;5'UTR;5'UTR;5'UTR;1stExon;1stExon;5'UTR;1stExon;1stExon;1stExon;5'UTR;1stExon	Open sea	3.2 ± 0.6	45.5 ± 2.0	-42.3	1.2x10-91	3.3x10-89
cg04158739	HDAC8;HDAC8;HDAC8;HDAC8;HDAC8;HDAC8;HDAC8;HDAC8;HDAC8;HDAC8;HDAC8;HDAC8	X	5'UTR;5'UTR;5'UTR;5'UTR;1stExon;1stExon;5'UTR;1stExon;1stExon;1stExon;5'UTR;1stExon	Open sea	13.9 ± 2.3	39.6 ± 4.2	-25.7	7.1x10-52	2.3x10-51
cg19321437	HDX	X	TSS200	Open sea	10.6 ± 1.5	53.8 ± 3.2	-43.2	3.6x10-80	7.5x10-79
cg06936709	HDX	X	TSS200	Open sea	9.0 ± 1.3	37.7 ± 2.8	-28.8	3.1x10-71	2.5x10-70
cg16107992	HDX	X	5'UTR	Open sea	9.9 ± 1.4	38.2 ± 4.7	-28.3	9.1x10-63	4.5x10-62
cg09553014	HDX	X	5'UTR	Open sea	8.9 ± 1.4	34.1 ± 3.6	-25.2	2.3x10-62	1.1x10-61
cg15024309	HDX	X	TSS1500	Open sea	18.6 ± 3.0	43.4 ± 4.9	-24.8	3.6x10-47	1.0x10-46
cg03039483	HDX	X	TSS200	Open sea	6.6 ± 1.2	27.5 ± 3.0	-20.9	3.5x10-59	1.5x10-58
cg15336560	HDX	X	TSS200	Open sea	8.9 ± 1.2	28.8 ± 4.4	-20.0	6.3x10-55	2.3x10-54
cg14873818	HDX	X	TSS200	Open sea	9.3 ± 1.9	27.1 ± 2.9	-17.8	4.5x10-47	1.3x10-46
cg19514725	HDX	X	TSS200	Open sea	6.9 ± 1.1	23.8 ± 3.6	-16.9	3.6x10-55	1.3x10-54
cg04412186	HDX	X	TSS200	Open sea	5.2 ± 0.8	20.0 ± 3.6	-14.8	1.2x10-55	4.4x10-55
cg08800499	HDX	X	TSS1500	Open sea	41.6 ± 7.5	54.5 ± 4.1	-12.9	6.6x10-16	1.0x10-15
cg06544877	HDX	X	5'UTR	Open sea	10.6 ± 2.1	21.1 ± 3.6	-10.5	9.9x10-28	1.9x10-27
cg16639627	HDX;HDX	X	5'UTR;1stExon	Open sea	14.2 ± 2.1	52.2 ± 3.6	-38.0	9.3x10-69	6.4x10-68
cg16730652	HEPH;HEPH;HEPH	X	TSS200;TSS200;Body	Open sea	14.0 ± 2.5	39.4 ± 3.3	-25.4	2.4x10-52	8.0x10-52
cg20557008	HEPH;HEPH;HEPH;HEPH;HEPH	X	1stExon;1stExon;5'UTR;Body;5'UTR	Open sea	50.2 ± 4.4	58.8 ± 4.4	-8.6	8.5x10-15	1.3x10-14
cg06136002	HMGB3	X	TSS200	Island	2.9 ± 0.5	50.6 ± 2.0	-47.7	2.2x10-89	2.9x10-87
cg00963467	HMGB3	X	TSS200	Island	6.7 ± 0.9	50.3 ± 3.8	-43.6	1.8x10-86	1.3x10-84
cg02634083	HMGB3	X	5'UTR	S Shore	9.0 ± 1.2	50.2 ± 2.6	-41.3	3.5x10-81	8.5x10-80
cg22876425	HMGB3	X	5'UTR	Island	10.4 ± 1.7	47.4 ± 4.4	-37.0	3.2x10-68	2.1x10-67
cg20662859	HMGB3	X	TSS200	Island	7.2 ± 1.0	43.8 ± 3.0	-36.5	5.0x10-83	1.7x10-81
cg25714218	HMGB3	X	TSS200	Island	2.6 ± 0.4	35.7 ± 3.2	-33.1	2.5x10-86	1.6x10-84
cg01807728	HMGB3	X	TSS200	Island	3.1 ± 0.5	35.6 ± 3.6	-32.4	1.8x10-80	3.8x10-79
cg22191603	HMGB3	X	TSS200	Island	10.5 ± 1.4	40.2 ± 4.6	-29.7	3.0x10-61	1.4x10-60
cg05379196	HMGB3	X	TSS200	Island	4.8 ± 0.8	26.7 ± 3.7	-21.9	1.1x10-63	6.0x10-63
cg18665563	HMGB3	X	TSS1500	Island	25.1 ± 2.7	37.9 ± 3.2	-12.8	4.8x10-32	9.8x10-32
cg05935584	HMGB3;HMGB3	X	1stExon;5'UTR	Island	8.2 ± 3.5	52.9 ± 3.4	-44.6	1.1x10-59	4.8x10-59
cg12284142	HMGB3;HMGB3	X	1stExon;5'UTR	Island	4.0 ± 0.9	48.0 ± 3.1	-44.0	6.3x10-78	9.9x10-77
cg11186981	HMGB3;HMGB3	X	1stExon;5'UTR	Island	4.5 ± 0.7	44.2 ± 3.3	-39.7	4.1x10-86	2.6x10-84
cg25685741	HMGB3;HMGB3	X	1stExon;5'UTR	Island	6.1 ± 1.3	45.2 ± 3.1	-39.1	6.8x10-86	4.2x10-84
cg05905814	HMGB3;HMGB3	X	1stExon;5'UTR	Island	5.0 ± 0.7	31.4 ± 4.5	-26.4	9.9x10-69	6.8x10-68
cg00008945	HMGN5	X	5'UTR	Open sea	3.9 ± 0.6	33.3 ± 2.8	-29.4	1.6x10-81	4.1x10-80
cg09086179	HMGN5	X	Body	Open sea	19.4 ± 3.3	45.0 ± 5.5	-25.6	4.4x10-45	1.2x10-44
cg02132188	HMGN5	X	5'UTR	Open sea	6.7 ± 1.0	32.2 ± 3.8	-25.5	2.4x10-68	1.6x10-67
cg21896142	HMGN5;HMGN5;SH3BGRL;SH3BGRL	X	1stExon;5'UTR;5'UTR;1stExon	Open sea	16.5 ± 3.0	32.0 ± 5.3	-15.5	1.9x10-34	4.2x10-34
cg05474077	HMGN5;SH3BGRL	X	TSS1500;1stExon	Open sea	3.8 ± 0.6	12.9 ± 2.9	-9.1	6.1x10-47	1.8x10-46
cg06144825	HMGN5;SH3BGRL;SH3BGRL	X	TSS1500;5'UTR;1stExon	Open sea	8.0 ± 1.6	20.0 ± 2.9	-12.0	6.6x10-41	1.7x10-40
cg00715011	HMGN5;SH3BGRL;SH3BGRL	X	TSS1500;5'UTR;1stExon	Open sea	10.8 ± 1.5	21.7 ± 4.6	-10.8	1.2x10-31	2.5x10-31
cg11663393	HNRNPH2;GLA;HNRNPH2;HNRNPH2;HNRNPH2	X	1stExon;TSS1500;5'UTR;1stExon;5'UTR	Island	3.0 ± 0.8	34.3 ± 4.9	-31.3	1.9x10-69	1.4x10-68
cg06162422	HNRNPH2;HNRNPH2;GLA	X	TSS200;TSS200;TSS200	Island	7.2 ± 1.2	42.0 ± 3.7	-34.8	3.3x10-73	3.2x10-72
cg19528502	HNRNPH2;HNRNPH2;GLA	X	TSS200;TSS200;TSS200	Island	3.1 ± 0.8	33.6 ± 3.9	-30.4	3.0x10-67	1.8x10-66
cg18818432	HNRNPH2;HNRNPH2;GLA	X	TSS200;TSS200;TSS200	Island	9.5 ± 2.0	39.5 ± 3.8	-30.0	9.5x10-63	4.7x10-62
cg13024624	HNRNPH2;HNRNPH2;GLA	X	TSS200;TSS200;TSS200	Island	3.7 ± 0.6	33.0 ± 3.9	-29.2	1.4x10-75	1.7x10-74
cg15481221	HNRNPH2;HNRNPH2;GLA	X	TSS1500;TSS1500;1stExon	Island	11.5 ± 1.8	38.6 ± 4.6	-27.1	2.9x10-57	1.1x10-56
cg18502619	HNRNPH2;HNRNPH2;GLA	X	TSS200;TSS200;TSS200	Island	5.8 ± 1.3	20.6 ± 3.7	-14.9	1.5x10-52	5.2x10-52
cg05424366	HNRNPH2;HNRNPH2;GLA	X	TSS200;TSS200;TSS200	Island	9.5 ± 2.0	17.2 ± 4.0	-7.7	2.5x10-25	4.5x10-25
cg15854321	HNRNPH2;HNRNPH2;GLA;GLA	X	TSS1500;TSS1500;1stExon;5'UTR	Island	5.1 ± 0.8	24.8 ± 3.6	-19.7	9.8x10-66	5.6x10-65
cg04044694	HNRNPH2;HNRNPH2;GLA;GLA	X	TSS1500;TSS1500;1stExon;5'UTR	Island	7.1 ± 1.1	22.9 ± 4.4	-15.9	1.0x10-50	3.2x10-50
cg00769799	HPRT1	X	TSS200	N Shore	5.7 ± 0.8	48.7 ± 2.3	-43.0	1.3x10-88	1.5x10-86
cg09996779	HPRT1	X	TSS200	N Shore	6.1 ± 0.9	40.9 ± 3.5	-34.8	1.8x10-75	2.1x10-74
cg10256662	HPRT1	X	Body	Island	15.4 ± 3.3	41.2 ± 3.9	-25.8	8.5x10-49	2.6x10-48
cg15075851	HPRT1	X	TSS1500	N Shore	24.8 ± 3.4	50.6 ± 3.1	-25.7	2.3x10-49	7.1x10-49
cg02264284	HPRT1	X	Body	S Shore	7.9 ± 1.2	32.8 ± 3.5	-24.9	6.0x10-65	3.3x10-64
cg03523199	HPRT1	X	TSS1500	N Shore	3.3 ± 0.6	26.5 ± 3.7	-23.1	3.6x10-73	3.4x10-72
cg16170944	HPRT1	X	TSS200	N Shore	6.7 ± 1.1	24.8 ± 3.5	-18.2	1.9x10-57	7.7x10-57
cg05630320	HPRT1	X	TSS200	N Shore	3.9 ± 0.7	21.8 ± 3.3	-17.9	6.7x10-63	3.4x10-62
cg19022966	HPRT1;HPRT1	X	5'UTR;1stExon	Island	11.2 ± 1.4	41.1 ± 4.1	-29.9	1.2x10-67	7.9x10-67
cg25558406	HPRT1;HPRT1	X	5'UTR;1stExon	Island	3.7 ± 0.6	21.8 ± 6.0	-18.1	3.0x10-48	9.0x10-48
cg26777760	HS6ST2;HS6ST2	X	Body;Body	Island	6.1 ± 1.5	55.4 ± 3.2	-49.3	1.1x10-74	1.2x10-73
cg08673814	HS6ST2;HS6ST2	X	Body;Body	Island	10.1 ± 1.5	48.4 ± 4.7	-38.3	2.0x10-72	1.8x10-71
cg02276461	HS6ST2;HS6ST2	X	Body;Body	Island	12.8 ± 2.9	49.2 ± 2.5	-36.4	1.6x10-60	7.0x10-60
cg08279515	HS6ST2;HS6ST2	X	Body;Body	Island	16.4 ± 3.3	49.8 ± 2.7	-33.4	7.6x10-58	3.1x10-57
cg01225298	HS6ST2;HS6ST2	X	Body;Body	Island	8.0 ± 1.0	39.7 ± 3.2	-31.7	1.2x10-81	3.2x10-80
cg02120046	HS6ST2;HS6ST2	X	Body;Body	Island	10.8 ± 1.6	37.5 ± 4.3	-26.8	7.0x10-60	3.1x10-59
cg19782749	HS6ST2;HS6ST2	X	Body;Body	Island	15.1 ± 2.8	39.9 ± 2.9	-24.8	4.0x10-50	1.3x10-49
cg17355765	HS6ST2;HS6ST2	X	Body;Body	Island	9.4 ± 1.3	29.1 ± 2.7	-19.8	2.3x10-62	1.1x10-61
cg20010130	HSD17B10;HSD17B10	X	TSS200;TSS200	Island	7.0 ± 1.4	39.4 ± 4.0	-32.5	2.3x10-71	1.9x10-70
cg02883100	HSD17B10;HSD17B10	X	Body;Body	N Shore	16.7 ± 2.4	45.2 ± 1.9	-28.5	2.6x10-64	1.4x10-63
cg02116333	HSD17B10;HSD17B10	X	TSS200;TSS200	Island	6.9 ± 1.0	34.9 ± 4.2	-28.0	4.0x10-70	3.0x10-69
cg10018458	HSD17B10;HSD17B10	X	TSS1500;TSS1500	S Shore	12.7 ± 2.1	36.6 ± 3.7	-23.9	2.3x10-52	7.7x10-52
cg01477427	HSD17B10;HSD17B10	X	TSS200;TSS200	Island	5.9 ± 0.8	28.1 ± 4.5	-22.2	2.7x10-61	1.3x10-60
cg00128197	HSD17B10;HSD17B10	X	TSS200;TSS200	Island	6.6 ± 1.1	28.4 ± 3.9	-21.8	5.0x10-63	2.5x10-62
cg24552529	HSD17B10;HSD17B10	X	TSS1500;TSS1500	S Shore	8.0 ± 1.6	28.5 ± 3.6	-20.5	6.7x10-56	2.5x10-55
cg04241572	HSD17B10;HSD17B10	X	Body;Body	Island	7.4 ± 0.9	26.3 ± 2.6	-18.8	1.5x10-64	8.3x10-64
cg21156383	HSD17B10;HSD17B10	X	1stExon;1stExon	Island	3.9 ± 1.2	19.6 ± 6.4	-15.7	4.2x10-40	1.0x10-39
cg26323797	HSD17B10;HSD17B10	X	TSS200;TSS200	Island	7.2 ± 1.8	20.5 ± 5.9	-13.3	7.7x10-30	1.5x10-29
cg08255147	HSD17B10;HSD17B10	X	Body;Body	N Shore	24.2 ± 4.3	37.4 ± 3.6	-13.3	5.4x10-24	9.5x10-24
cg01349336	HSD17B10;HSD17B10	X	TSS1500;TSS1500	S Shore	34.7 ± 4.7	42.3 ± 3.8	-7.6	4.3x10-13	6.2x10-13
cg19949137	HTATSF1;HTATSF1	X	Body;1stExon	Island	5.4 ± 0.7	41.9 ± 2.6	-36.5	6.5x10-89	8.0x10-87
cg21491240	HTATSF1;HTATSF1	X	TSS1500;TSS1500	N Shore	6.7 ± 1.3	39.9 ± 3.2	-33.3	9.4x10-74	9.4x10-73
cg23595826	HTATSF1;HTATSF1	X	Body;Body	S Shore	20.3 ± 2.6	51.7 ± 4.1	-31.4	4.9x10-57	1.9x10-56
cg11509903	HTATSF1;HTATSF1	X	Body;Body	Island	5.0 ± 0.9	36.0 ± 4.0	-31.0	4.5x10-72	3.9x10-71
cg21887683	HTATSF1;HTATSF1	X	TSS1500;TSS200	Island	4.0 ± 0.6	31.8 ± 3.7	-27.8	2.3x10-74	2.4x10-73
cg03104298	HTATSF1;HTATSF1	X	TSS1500;TSS200	Island	14.0 ± 2.2	40.5 ± 2.7	-26.5	2.8x10-58	1.1x10-57
cg02821380	HTATSF1;HTATSF1	X	TSS1500;TSS200	Island	4.5 ± 1.0	30.9 ± 2.2	-26.4	4.6x10-75	5.2x10-74
cg02698615	HTATSF1;HTATSF1	X	Body;Body	Island	9.1 ± 1.1	33.7 ± 3.7	-24.5	5.9x10-64	3.1x10-63
cg04369555	HTATSF1;HTATSF1	X	TSS1500;TSS1500	N Shore	8.1 ± 1.1	31.6 ± 3.4	-23.6	2.1x10-64	1.1x10-63
cg14127907	HTATSF1;HTATSF1	X	TSS1500;TSS200	Island	10.6 ± 1.7	31.6 ± 2.9	-21.0	1.4x10-57	5.6x10-57
cg03959273	HTATSF1;HTATSF1	X	TSS1500;TSS1500	Island	21.8 ± 4.7	40.4 ± 2.9	-18.6	7.9x10-37	1.8x10-36
cg01938887	HTATSF1;HTATSF1	X	TSS1500;TSS200	Island	5.0 ± 1.3	18.3 ± 2.9	-13.4	1.3x10-50	4.1x10-50
cg16314146	HTATSF1;HTATSF1;HTATSF1	X	TSS200;1stExon;5'UTR	Island	7.4 ± 1.2	53.4 ± 3.5	-46.0	1.2x10-81	3.2x10-80
cg08239458	HTATSF1;HTATSF1;HTATSF1	X	TSS200;1stExon;5'UTR	Island	9.6 ± 1.3	53.7 ± 3.7	-44.0	4.8x10-81	1.1x10-79
cg21593552	HTATSF1;HTATSF1;HTATSF1	X	1stExon;TSS1500;5'UTR	Island	7.8 ± 1.0	43.1 ± 2.9	-35.3	2.7x10-82	8.2x10-81
cg01384686	HTATSF1;HTATSF1;HTATSF1	X	TSS200;1stExon;5'UTR	Island	8.7 ± 1.6	43.8 ± 4.2	-35.2	5.8x10-70	4.3x10-69
cg09923855	HTATSF1;HTATSF1;HTATSF1	X	1stExon;TSS1500;5'UTR	Island	6.2 ± 1.3	41.2 ± 3.1	-35.0	7.7x10-73	7.2x10-72
cg12058840	HTATSF1;HTATSF1;HTATSF1	X	5'UTR;5'UTR;1stExon	Island	9.5 ± 1.3	43.5 ± 3.9	-34.0	7.1x10-71	5.6x10-70
cg08817443	HTATSF1;HTATSF1;HTATSF1	X	5'UTR;5'UTR;1stExon	Island	17.8 ± 2.6	40.7 ± 3.7	-22.8	3.6x10-49	1.1x10-48
cg26383972	HTR2C	X	TSS1500	N Shore	7.7 ± 1.4	21.9 ± 6.9	-14.1	9.7x10-30	1.9x10-29
cg18817485	HTR2C	X	5'UTR	S Shore	17.8 ± 2.6	29.7 ± 6.8	-11.9	1.4x10-21	2.3x10-21
cg02918903	HTR2C	X	Body	Open sea	16.5 ± 3.2	24.7 ± 4.5	-8.2	5.5x10-15	8.1x10-15
cg00369477	HTR2C;HTR2C	X	5'UTR;1stExon	Island	19.0 ± 2.6	26.5 ± 4.4	-7.5	3.5x10-18	5.6x10-18
cg09687738	HTR2C;HTR2C	X	5'UTR;1stExon	Island	6.0 ± 1.0	11.7 ± 4.7	-5.7	2.2x10-16	3.3x10-16
cg10987536	HUWE1	X	5'UTR	Island	7.8 ± 1.1	54.9 ± 1.5	-47.1	2.0x10-90	3.8x10-88
cg07150680	HUWE1	X	5'UTR	N Shore	13.2 ± 2.1	49.3 ± 4.6	-36.1	5.5x10-65	3.1x10-64
cg17849117	HUWE1	X	TSS1500	S Shore	4.6 ± 1.0	38.8 ± 4.7	-34.2	1.7x10-70	1.3x10-69
cg01924074	HUWE1	X	5'UTR	Island	9.5 ± 1.4	40.3 ± 2.7	-30.8	1.2x10-70	9.5x10-70
cg19415339	HUWE1	X	5'UTR	Island	3.6 ± 0.5	30.0 ± 3.3	-26.4	1.1x10-76	1.5x10-75
cg03319489	HUWE1	X	TSS1500	S Shore	7.2 ± 0.8	33.6 ± 3.2	-26.4	2.4x10-74	2.5x10-73
cg26552464	HUWE1	X	5'UTR	Island	8.0 ± 1.1	34.2 ± 3.3	-26.2	1.3x10-71	1.0x10-70
cg00667781	HUWE1	X	TSS1500	S Shore	7.8 ± 1.1	32.1 ± 4.0	-24.3	5.2x10-67	3.2x10-66
cg04288012	HUWE1	X	5'UTR	Island	3.5 ± 0.5	26.9 ± 2.7	-23.4	6.1x10-77	8.5x10-76
cg02734755	HUWE1	X	5'UTR	Island	5.1 ± 0.9	23.8 ± 3.5	-18.7	1.2x10-61	5.7x10-61
cg23687192	HUWE1	X	TSS200	Island	8.5 ± 1.3	26.4 ± 3.3	-17.9	9.7x10-54	3.4x10-53
cg07136610	HUWE1	X	TSS200	Island	7.4 ± 1.1	23.1 ± 3.8	-15.7	3.6x10-51	1.2x10-50
cg04031645	HUWE1	X	TSS200	Island	5.2 ± 1.4	18.4 ± 3.4	-13.2	6.9x10-39	1.7x10-38
cg20878864	HUWE1	X	TSS200	S Shore	7.6 ± 1.0	16.5 ± 3.0	-8.9	2.5x10-39	6.0x10-39
cg08796898	HUWE1;HUWE1	X	5'UTR;1stExon	Island	5.1 ± 1.1	24.8 ± 3.0	-19.7	3.4x10-55	1.3x10-54
cg11154719	IDH3G;IDH3G;SSR4	X	TSS1500;TSS1500;Body	Island	2.5 ± 0.5	45.6 ± 3.6	-43.1	2.1x10-87	1.9x10-85
cg04787237	IDH3G;IDH3G;SSR4	X	TSS1500;TSS1500;Body	Island	7.1 ± 0.9	38.5 ± 4.0	-31.4	3.4x10-75	3.9x10-74
cg15867166	IDH3G;IDH3G;SSR4	X	Body;Body;TSS1500	Island	14.8 ± 2.9	42.2 ± 3.8	-27.4	6.1x10-56	2.3x10-55
cg26105341	IDH3G;IDH3G;SSR4	X	TSS1500;TSS1500;Body	Island	7.0 ± 1.1	25.3 ± 3.9	-18.3	3.4x10-53	1.2x10-52
cg26035633	IDH3G;IDH3G;SSR4	X	Body;Body;TSS1500	Island	7.2 ± 1.1	24.1 ± 3.5	-16.9	1.9x10-54	6.7x10-54
cg22903370	IDH3G;IDH3G;SSR4	X	Body;Body;TSS1500	N Shore	23.4 ± 3.1	39.9 ± 3.2	-16.5	2.4x10-40	5.9x10-40
cg13049326	IDH3G;IDH3G;SSR4	X	TSS1500;TSS1500;Body	S Shore	40.6 ± 2.9	50.4 ± 2.7	-9.9	3.3x10-26	6.1x10-26
cg27271445	IDH3G;SSR4;IDH3G	X	TSS200;1stExon;TSS200	Island	11.3 ± 1.8	34.8 ± 3.5	-23.5	6.0x10-60	2.6x10-59
cg06137672	IDH3G;SSR4;IDH3G	X	TSS200;TSS200;TSS200	Island	5.2 ± 1.0	28.3 ± 3.9	-23.1	5.2x10-66	3.0x10-65
cg22784592	IDH3G;SSR4;IDH3G	X	1stExon;TSS1500;1stExon	Island	2.2 ± 0.4	24.8 ± 4.8	-22.6	7.4x10-69	5.1x10-68
cg14783837	IDH3G;SSR4;IDH3G	X	TSS200;1stExon;TSS200	Island	4.5 ± 0.6	24.3 ± 3.8	-19.8	1.9x10-65	1.1x10-64
cg14145674	IDH3G;SSR4;IDH3G	X	TSS200;TSS200;TSS200	Island	6.6 ± 1.1	22.3 ± 3.5	-15.7	7.6x10-53	2.6x10-52
cg07187289	IDH3G;SSR4;IDH3G;IDH3G;IDH3G	X	5'UTR;TSS200;1stExon;5'UTR;1stExon	Island	3.4 ± 0.7	40.3 ± 5.9	-36.9	2.7x10-70	2.1x10-69
cg11520843	IDH3G;SSR4;IDH3G;IDH3G;IDH3G	X	5'UTR;TSS200;1stExon;5'UTR;1stExon	Island	2.9 ± 0.4	38.6 ± 4.2	-35.7	3.4x10-86	2.2x10-84
cg18164076	IDH3G;SSR4;IDH3G;IDH3G;IDH3G	X	5'UTR;TSS200;1stExon;5'UTR;1stExon	Island	7.9 ± 1.3	13.5 ± 2.1	-5.6	5.8x10-25	1.0x10-24
cg09309899	IDS;IDS;IDS	X	TSS200;TSS200;TSS200	Island	3.0 ± 0.5	39.5 ± 2.6	-36.5	1.0x10-86	7.4x10-85
cg17920241	IDS;IDS;IDS	X	TSS200;TSS200;TSS200	Island	3.4 ± 0.6	39.0 ± 2.4	-35.5	2.8x10-85	1.5x10-83
cg17337021	IDS;IDS;IDS	X	TSS200;TSS200;TSS200	Island	7.3 ± 1.1	42.8 ± 3.1	-35.5	1.1x10-77	1.6x10-76
cg09018810	IDS;IDS;IDS	X	TSS200;TSS200;TSS200	Island	3.6 ± 0.5	38.9 ± 2.3	-35.3	1.8x10-87	1.6x10-85
cg02589074	IDS;IDS;IDS	X	TSS200;TSS200;TSS200	Island	14.5 ± 1.9	38.1 ± 2.8	-23.6	1.2x10-56	4.4x10-56
cg14230133	IDS;IDS;IDS	X	TSS200;TSS200;TSS200	S Shore	8.2 ± 1.0	31.7 ± 2.7	-23.5	2.3x10-71	1.9x10-70
cg11468748	IDS;IDS;IDS	X	TSS200;TSS200;TSS200	S Shore	11.5 ± 1.9	31.0 ± 3.7	-19.5	2.1x10-51	6.8x10-51
cg13988667	IDS;IDS;IDS	X	TSS200;TSS200;TSS200	Island	9.1 ± 0.9	28.3 ± 4.0	-19.1	4.4x10-57	1.7x10-56
cg03514678	IDS;IDS;IDS;IDS	X	1stExon;5'UTR;1stExon;1stExon	Island	14.3 ± 4.1	21.2 ± 4.4	-6.9	4.3x10-10	5.9x10-10
cg02264182	IDS;IDS;IDS;IDS;IDS;IDS	X	1stExon;5'UTR;1stExon;5'UTR;1stExon;5'UTR	Island	12.9 ± 2.1	45.3 ± 4.6	-32.5	6.6x10-65	3.6x10-64
cg08275242	IGBP1	X	TSS200	Island	13.3 ± 1.9	49.9 ± 4.0	-36.6	4.9x10-66	2.9x10-65
cg14871604	IGBP1	X	5'UTR	Island	8.0 ± 1.3	34.1 ± 3.8	-26.1	9.9x10-66	5.7x10-65
cg04856605	IGBP1	X	TSS200	Island	11.4 ± 2.0	34.2 ± 4.7	-22.8	5.3x10-50	1.7x10-49
cg21910941	IGBP1	X	5'UTR	Island	6.0 ± 0.7	27.9 ± 2.5	-21.8	1.5x10-77	2.2x10-76
cg17847781	IGBP1	X	TSS200	Island	11.4 ± 1.5	32.7 ± 3.6	-21.3	6.0x10-54	2.1x10-53
cg21602092	IGBP1	X	Body	Island	3.6 ± 0.5	23.5 ± 3.5	-19.9	4.8x10-68	3.1x10-67
cg20825323	IGBP1	X	TSS1500	N Shore	9.6 ± 1.1	26.1 ± 2.2	-16.5	4.2x10-61	1.9x10-60
cg02497062	IGBP1	X	TSS1500	N Shore	9.7 ± 1.3	22.4 ± 2.1	-12.7	2.2x10-48	6.6x10-48
cg19629755	IGBP1	X	TSS200	Island	12.2 ± 1.5	22.1 ± 3.8	-9.9	8.1x10-32	1.7x10-31
cg25528264	IGBP1;IGBP1	X	5'UTR;1stExon	Island	2.8 ± 0.7	20.4 ± 3.6	-17.6	7.2x10-63	3.6x10-62
cg23694557	IGSF1;IGSF1;IGSF1;IGSF1;IGSF1	X	5'UTR;5'UTR;5'UTR;TSS200;5'UTR	Open sea	5.9 ± 1.1	44.5 ± 3.1	-38.6	3.3x10-78	5.3x10-77
cg01010618	IGSF1;IGSF1;IGSF1;IGSF1;IGSF1	X	5'UTR;5'UTR;5'UTR;TSS200;5'UTR	Open sea	8.5 ± 1.6	30.0 ± 4.2	-21.6	9.3x10-54	3.2x10-53
cg18452672	IGSF1;IGSF1;IGSF1;IGSF1;IGSF1	X	TSS200;TSS200;TSS200;TSS200;TSS1500	Open sea	9.9 ± 1.7	28.9 ± 2.3	-19.1	9.3x10-53	3.1x10-52
cg16328412	IGSF1;IGSF1;IGSF1;IGSF1;IGSF1	X	TSS200;TSS200;TSS200;TSS200;TSS1500	Open sea	13.1 ± 1.7	28.6 ± 3.9	-15.6	1.2x10-44	3.2x10-44
cg10743239	IGSF1;IGSF1;IGSF1;IGSF1;IGSF1	X	5'UTR;5'UTR;5'UTR;TSS200;5'UTR	Open sea	13.0 ± 2.3	25.4 ± 4.4	-12.4	1.1x10-30	2.2x10-30
cg19566414	IGSF1;IGSF1;IGSF1;IGSF1;IGSF1	X	TSS200;TSS200;TSS200;TSS200;TSS1500	Open sea	17.9 ± 2.7	26.0 ± 4.0	-8.1	6.0x10-22	1.0x10-21
cg25888867	IGSF1;IGSF1;IGSF1;IGSF1;IGSF1;IGSF1	X	5'UTR;1stExon;5'UTR;5'UTR;5'UTR;5'UTR	Open sea	13.2 ± 1.7	38.3 ± 5.2	-25.1	7.4x10-53	2.5x10-52
cg12162305	IGSF1;IGSF1;IGSF1;IGSF1;IGSF1;IGSF1;IGSF1;IGSF1;IGSF1	X	5'UTR;1stExon;5'UTR;1stExon;1stExon;5'UTR;1stExon;5'UTR;TSS200	Open sea	11.7 ± 3.0	31.9 ± 5.5	-20.2	1.1x10-39	2.6x10-39
cg04882894	IGSF1;IGSF1;IGSF1;IGSF1;IGSF1;IGSF1;IGSF1;IGSF1;IGSF1	X	5'UTR;1stExon;5'UTR;TSS1500;1stExon;1stExon;5'UTR;1stExon;5'UTR	Open sea	5.7 ± 0.8	23.9 ± 2.4	-18.2	5.1x10-67	3.2x10-66
cg14781905	IKBKG;G6PD;G6PD	X	TSS200;Body;Body	Open sea	29.0 ± 4.3	52.2 ± 4.0	-23.2	4.0x10-40	9.8x10-40
cg02869694	IKBKG;G6PD;G6PD;IKBKG;IKBKG;IKBKG	X	TSS1500;5'UTR;TSS200;TSS1500;Body;TSS1500	Island	5.2 ± 1.0	55.3 ± 2.5	-50.2	3.1x10-84	1.3x10-82
cg08417382	IKBKG;G6PD;G6PD;IKBKG;IKBKG;IKBKG	X	TSS1500;5'UTR;TSS200;TSS1500;Body;TSS1500	Island	8.7 ± 3.6	55.6 ± 5.2	-47.0	1.1x10-54	3.8x10-54
cg02041067	IKBKG;G6PD;G6PD;IKBKG;IKBKG;IKBKG	X	TSS1500;5'UTR;Body;TSS1500;Body;TSS1500	N Shore	15.1 ± 2.4	41.4 ± 4.0	-26.3	3.0x10-61	1.4x10-60
cg12536534	IKBKG;G6PD;G6PD;IKBKG;IKBKG;IKBKG	X	TSS1500;5'UTR;Body;TSS1500;Body;TSS1500	N Shore	12.7 ± 1.7	38.6 ± 4.3	-25.9	1.7x10-61	7.8x10-61
cg15968979	IKBKG;G6PD;G6PD;IKBKG;IKBKG;IKBKG	X	TSS1500;5'UTR;Body;TSS1500;Body;TSS1500	Island	5.7 ± 0.6	28.2 ± 2.8	-22.5	1.7x10-73	1.6x10-72
cg06554760	IKBKG;G6PD;G6PD;IKBKG;IKBKG;IKBKG	X	TSS1500;5'UTR;TSS200;TSS1500;Body;TSS1500	Island	18.2 ± 4.5	39.1 ± 4.8	-20.9	1.8x10-33	3.8x10-33
cg13014982	IKBKG;IKBKG;G6PD;G6PD;IKBKG;IKBKG	X	5'UTR;5'UTR;TSS1500;TSS1500;TSS200;Body	Island	3.1 ± 0.4	35.1 ± 3.7	-32.0	2.6x10-82	7.9x10-81
cg18780751	IKBKG;IKBKG;G6PD;G6PD;IKBKG;IKBKG	X	5'UTR;5'UTR;TSS1500;TSS1500;TSS200;Body	Island	8.7 ± 1.2	32.3 ± 3.6	-23.6	8.4x10-67	5.1x10-66
cg13550079	IKBKG;IKBKG;G6PD;G6PD;IKBKG;IKBKG	X	5'UTR;5'UTR;TSS1500;TSS1500;TSS200;Body	Island	6.8 ± 1.0	29.6 ± 2.7	-22.8	7.4x10-70	5.4x10-69
cg02742139	IKBKG;IKBKG;IKBKG;G6PD;G6PD;IKBKG	X	5'UTR;5'UTR;5'UTR;TSS1500;TSS1500;Body	S Shore	8.4 ± 1.5	35.7 ± 3.4	-27.3	2.1x10-69	1.5x10-68
cg00813156	IKBKG;IKBKG;IKBKG;G6PD;IKBKG;G6PD;IKBKG;IKBKG	X	1stExon;5'UTR;5'UTR;TSS200;1stExon;TSS1500;TSS200;Body	Island	4.7 ± 0.8	56.5 ± 1.9	-51.7	1.5x10-94	1.2x10-91
cg08560117	IKBKG;IKBKG;IKBKG;G6PD;IKBKG;G6PD;IKBKG;IKBKG	X	1stExon;5'UTR;5'UTR;TSS200;1stExon;TSS1500;TSS1500;Body	Island	6.4 ± 1.0	45.1 ± 2.6	-38.8	2.0x10-84	8.7x10-83
cg20077602	IKBKG;IKBKG;IKBKG;G6PD;IKBKG;G6PD;IKBKG;IKBKG	X	1stExon;5'UTR;5'UTR;TSS200;1stExon;TSS1500;TSS200;Body	Island	4.0 ± 0.6	40.7 ± 3.1	-36.7	8.4x10-85	4.0x10-83
cg20450662	IKBKG;IKBKG;IKBKG;G6PD;IKBKG;G6PD;IKBKG;IKBKG	X	1stExon;5'UTR;5'UTR;TSS200;1stExon;TSS1500;TSS1500;Body	Island	15.4 ± 2.7	41.5 ± 4.7	-26.1	9.5x10-50	3.0x10-49
cg14397289	IKBKG;IKBKG;IKBKG;G6PD;IKBKG;G6PD;IKBKG;IKBKG	X	1stExon;5'UTR;5'UTR;TSS200;1stExon;TSS1500;TSS1500;Body	Island	7.1 ± 0.9	32.0 ± 3.3	-24.9	1.7x10-69	1.3x10-68
cg01058588	IKBKG;IKBKG;IKBKG;G6PD;IKBKG;IKBKG;IKBKG;G6PD;G6PD	X	1stExon;5'UTR;1stExon;1stExon;TSS1500;Body;5'UTR;5'UTR;TSS1500	Island	2.3 ± 0.4	45.1 ± 3.3	-42.8	2.9x10-88	3.2x10-86
cg24156746	IKBKG;IKBKG;IKBKG;G6PD;IKBKG;IKBKG;IKBKG;G6PD;G6PD	X	1stExon;5'UTR;1stExon;1stExon;TSS1500;Body;5'UTR;5'UTR;TSS1500	Island	5.4 ± 0.8	44.5 ± 2.5	-39.1	1.0x10-83	3.7x10-82
cg08873063	IKBKG;IKBKG;IKBKG;IKBKG;G6PD;G6PD;IKBKG	X	5'UTR;5'UTR;1stExon;5'UTR;TSS1500;TSS1500;Body	Island	7.6 ± 1.5	46.8 ± 3.6	-39.2	7.3x10-83	2.4x10-81
cg27501007	IL13RA1	X	TSS200	Island	4.6 ± 0.7	55.4 ± 2.3	-50.8	2.4x10-91	6.2x10-89
cg20435542	IL13RA1	X	Body	Island	6.4 ± 1.2	46.5 ± 4.4	-40.2	3.2x10-77	4.5x10-76
cg11320810	IL13RA1	X	TSS1500	Island	14.1 ± 2.1	52.4 ± 3.8	-38.3	1.1x10-67	7.2x10-67
cg25968748	IL13RA1	X	Body	S Shore	11.1 ± 2.1	49.1 ± 3.6	-37.9	1.2x10-67	7.4x10-67
cg01080862	IL13RA1	X	TSS200	Island	10.3 ± 1.3	46.4 ± 4.1	-36.1	7.4x10-74	7.5x10-73
cg22817042	IL13RA1	X	TSS200	Island	10.0 ± 1.4	44.3 ± 2.7	-34.3	8.2x10-76	1.0x10-74
cg12145026	IL13RA1	X	1stExon	Island	5.6 ± 1.2	32.0 ± 4.0	-26.3	9.6x10-62	4.6x10-61
cg11441847	IL13RA1	X	TSS1500	N Shore	9.0 ± 1.0	33.3 ± 3.3	-24.4	2.3x10-68	1.5x10-67
cg26802102	IL13RA1	X	TSS200	Island	4.3 ± 0.6	26.8 ± 4.2	-22.5	5.7x10-66	3.3x10-65
cg26670011	IL13RA1	X	TSS1500	N Shore	8.2 ± 1.2	22.0 ± 4.8	-13.9	5.4x10-42	1.4x10-41
cg20350671	IL1RAPL1	X	TSS200	Open sea	27.4 ± 3.4	45.1 ± 4.0	-17.6	8.0x10-40	1.9x10-39
cg23329028	IL1RAPL1	X	TSS1500	Open sea	17.7 ± 3.1	31.7 ± 5.2	-13.9	6.3x10-26	1.1x10-25
cg18230558	IL1RAPL1	X	TSS200	Open sea	15.1 ± 2.4	26.7 ± 3.6	-11.6	2.7x10-30	5.4x10-30
cg06792724	IL1RAPL1	X	TSS200	Open sea	21.1 ± 3.7	31.4 ± 3.5	-10.3	5.4x10-21	9.0x10-21
cg26791231	IL1RAPL1	X	TSS200	Open sea	16.2 ± 2.7	24.6 ± 4.2	-8.4	4.2x10-21	6.9x10-21
cg06927864	IL1RAPL1	X	TSS1500	Open sea	12.2 ± 1.8	18.2 ± 2.8	-6.0	1.1x10-23	1.9x10-23
cg26810336	IL1RAPL1;IL1RAPL1	X	5'UTR;1stExon	Open sea	24.8 ± 3.0	53.0 ± 3.5	-28.2	5.2x10-52	1.7x10-51
cg07758529	IL1RAPL2	X	5'UTR	S Shore	10.0 ± 2.6	48.4 ± 2.8	-38.4	1.2x10-61	5.7x10-61
cg11253356	IL1RAPL2	X	TSS200	N Shore	9.1 ± 1.9	45.7 ± 3.0	-36.6	1.3x10-75	1.5x10-74
cg17602500	IL1RAPL2	X	5'UTR	S Shore	26.1 ± 3.7	56.4 ± 3.8	-30.3	7.5x10-49	2.3x10-48
cg05555050	IL1RAPL2	X	TSS1500	Island	18.7 ± 3.0	48.2 ± 4.3	-29.5	4.3x10-52	1.4x10-51
cg10127939	IL1RAPL2	X	5'UTR	Island	8.2 ± 1.1	34.0 ± 3.0	-25.8	1.1x10-69	7.9x10-69
cg21762935	IL1RAPL2	X	TSS1500	Island	4.4 ± 0.9	26.3 ± 2.5	-21.9	8.6x10-65	4.7x10-64
cg14688652	IL1RAPL2	X	5'UTR	Island	11.7 ± 1.4	33.2 ± 3.1	-21.6	2.6x10-61	1.2x10-60
cg04817724	IL1RAPL2	X	TSS1500	Island	12.7 ± 2.5	33.8 ± 3.7	-21.0	2.5x10-46	7.1x10-46
cg16801265	IL1RAPL2	X	TSS200	N Shore	7.6 ± 1.1	28.5 ± 3.7	-20.9	3.2x10-60	1.4x10-59
cg00006815	IL1RAPL2	X	TSS200	N Shore	8.5 ± 1.4	26.4 ± 3.5	-17.9	5.5x10-52	1.8x10-51
cg03435878	IL1RAPL2	X	TSS1500	N Shore	29.9 ± 3.9	47.6 ± 4.7	-17.8	3.0x10-32	6.2x10-32
cg03783575	IL1RAPL2	X	Body	Open sea	32.3 ± 5.1	47.9 ± 4.7	-15.6	6.8x10-24	1.2x10-23
cg08848171	IL1RAPL2	X	5'UTR	S Shore	28.9 ± 4.3	44.3 ± 3.1	-15.4	4.3x10-29	8.3x10-29
cg02064569	IL1RAPL2	X	TSS1500	N Shore	55.8 ± 5.6	71.1 ± 4.5	-15.3	5.5x10-22	9.2x10-22
cg01757402	IL1RAPL2	X	TSS200	N Shore	4.3 ± 0.6	12.6 ± 2.4	-8.3	3.3x10-46	9.4x10-46
cg23384620	IL1RAPL2	X	TSS1500	N Shore	7.0 ± 1.1	13.5 ± 2.7	-6.5	1.2x10-29	2.2x10-29
cg02283535	IL1RAPL2;IL1RAPL2	X	5'UTR;1stExon	Island	4.3 ± 0.8	47.8 ± 2.6	-43.6	6.7x10-84	2.6x10-82
cg23055678	IL1RAPL2;IL1RAPL2	X	5'UTR;1stExon	N Shore	10.0 ± 1.4	29.1 ± 3.7	-19.1	9.7x10-54	3.4x10-53
cg00241296	IL1RAPL2;IL1RAPL2	X	5'UTR;1stExon	N Shore	3.9 ± 0.5	17.6 ± 2.9	-13.7	6.7x10-59	2.8x10-58
cg07681139	IL1RAPL2;IL1RAPL2	X	5'UTR;1stExon	Island	6.7 ± 0.9	19.1 ± 2.4	-12.5	1.4x10-54	4.8x10-54
cg27072561	INE1;UBA1;UBA1	X	TSS200;Body;Body	Open sea	53.5 ± 5.6	62.5 ± 5.7	-9.0	1.2x10-13	1.7x10-13
cg05594230	INGX;BCYRN1	X	Body;Body	Island	13.9 ± 10.9	46.3 ± 3.9	-32.3	3.1x10-27	5.8x10-27
cg05305760	INGX;BCYRN1	X	Body;Body	Island	13.4 ± 11.0	39.5 ± 3.7	-26.1	4.0x10-23	6.9x10-23
cg03704031	INGX;BCYRN1	X	Body;Body	Island	24.8 ± 10.1	32.0 ± 2.5	-7.2	1.9x10-03	2.1x10-03
cg19401970	IQSEC2	X	Body	N Shore	8.0 ± 0.9	14.4 ± 2.1	-6.4	2.0x10-33	4.3x10-33
cg06649034	IQSEC2	X	1stExon	Island	3.6 ± 0.6	9.3 ± 2.7	-5.7	4.3x10-32	8.9x10-32
cg18998000	IRAK1;IRAK1;IRAK1	X	Body;Body;Body	Island	2.8 ± 0.8	52.7 ± 3.1	-50.0	5.1x10-81	1.2x10-79
cg06334238	IRAK1;IRAK1;IRAK1	X	Body;Body;Body	Island	4.4 ± 1.2	53.9 ± 1.8	-49.5	5.8x10-83	1.9x10-81
cg23121114	IRAK1;IRAK1;IRAK1	X	Body;Body;Body	Island	2.7 ± 0.7	47.3 ± 3.5	-44.6	2.4x10-79	4.5x10-78
cg01353347	IRAK1;IRAK1;IRAK1	X	1stExon;1stExon;1stExon	Island	7.1 ± 1.1	36.0 ± 4.1	-28.9	9.2x10-67	5.6x10-66
cg03050491	IRAK1;IRAK1;MIR718;IRAK1	X	TSS1500;TSS1500;TSS1500;TSS1500	Island	7.3 ± 1.1	52.3 ± 3.6	-45.0	3.0x10-80	6.3x10-79
cg27616996	IRAK1;IRAK1;MIR718;IRAK1	X	TSS1500;TSS1500;TSS1500;TSS1500	S Shore	8.3 ± 1.5	52.2 ± 3.1	-43.9	3.3x10-73	3.2x10-72
cg19572242	IRAK1;IRAK1;MIR718;IRAK1	X	TSS1500;TSS1500;TSS1500;TSS1500	S Shore	11.1 ± 1.3	40.3 ± 3.1	-29.2	3.5x10-71	2.8x10-70
cg27167979	IRAK1;IRAK1;MIR718;IRAK1	X	TSS1500;TSS1500;TSS1500;TSS1500	Island	10.3 ± 1.5	33.1 ± 3.8	-22.9	7.1x10-55	2.6x10-54
cg09520212	IRAK1;MIR718;IRAK1;IRAK1	X	TSS1500;TSS200;TSS1500;TSS1500	Island	25.4 ± 3.8	62.1 ± 4.0	-36.6	2.4x10-58	1.0x10-57
cg06779802	IRS4	X	1stExon	Island	5.2 ± 1.3	59.2 ± 2.8	-54.0	1.4x10-78	2.4x10-77
cg06443888	IRS4	X	TSS1500	Island	8.2 ± 1.0	43.6 ± 4.2	-35.4	2.0x10-72	1.8x10-71
cg10293967	IRS4	X	1stExon	Island	16.7 ± 4.1	48.1 ± 4.2	-31.4	3.6x10-48	1.1x10-47
cg07553115	IRS4	X	1stExon	Island	12.0 ± 2.9	43.1 ± 3.1	-31.1	5.2x10-55	1.9x10-54
cg05893072	IRS4	X	TSS200	Island	2.8 ± 0.6	26.2 ± 6.2	-23.4	2.6x10-59	1.1x10-58
cg13082192	IRS4	X	TSS1500	S Shore	9.5 ± 1.7	30.0 ± 3.4	-20.5	2.7x10-52	8.9x10-52
cg26001150	IRS4	X	1stExon	Island	8.8 ± 1.7	28.8 ± 3.8	-20.0	7.3x10-50	2.3x10-49
cg18161489	IRS4	X	TSS1500	Island	15.8 ± 2.1	35.7 ± 3.9	-20.0	6.8x10-53	2.3x10-52
cg18381576	IRS4	X	1stExon	Island	11.4 ± 3.3	30.2 ± 3.2	-18.8	7.9x10-39	1.9x10-38
cg14699015	IRS4	X	1stExon	Island	15.5 ± 2.3	32.7 ± 3.7	-17.2	5.2x10-43	1.4x10-42
cg00538420	IRS4	X	TSS1500	Island	11.4 ± 2.2	28.1 ± 4.4	-16.7	1.8x10-44	4.9x10-44
cg08416046	IRS4	X	1stExon	Island	8.3 ± 1.6	20.9 ± 3.8	-12.6	5.5x10-40	1.4x10-39
cg09703824	IRS4	X	1stExon	Island	7.6 ± 1.6	19.7 ± 3.4	-12.1	2.0x10-41	5.0x10-41
cg21111568	IRS4	X	TSS1500	S Shore	23.7 ± 3.7	33.8 ± 3.7	-10.1	4.9x10-21	8.2x10-21
cg24035953	IRS4	X	1stExon	Island	10.7 ± 1.8	18.3 ± 2.8	-7.5	3.0x10-27	5.6x10-27
cg21990184	IRS4	X	1stExon	Island	24.5 ± 2.4	31.7 ± 2.9	-7.1	1.3x10-20	2.2x10-20
cg24754154	IRS4;IRS4	X	5'UTR;1stExon	Island	6.0 ± 1.0	20.8 ± 4.7	-14.7	2.4x10-45	6.5x10-45
cg12031078	IRS4;IRS4	X	3'UTR;1stExon	N Shore	36.3 ± 4.4	49.2 ± 4.8	-12.9	2.4x10-23	4.1x10-23
cg15682807	ITM2A;ITM2A	X	1stExon;1stExon	Open sea	5.2 ± 0.7	23.5 ± 3.5	-18.3	4.2x10-63	2.1x10-62
cg12856407	ITM2A;ITM2A	X	Body;Body	Open sea	9.1 ± 1.3	17.2 ± 3.0	-8.1	6.7x10-32	1.4x10-31
cg10894453	ITM2A;ITM2A;ITM2A;ITM2A	X	5'UTR;5'UTR;1stExon;1stExon	Open sea	13.8 ± 1.9	29.0 ± 4.0	-15.2	3.5x10-43	9.3x10-43
cg13788061	ITM2A;ITM2A;ITM2A;ITM2A	X	5'UTR;5'UTR;1stExon;1stExon	Open sea	35.3 ± 4.1	49.1 ± 3.8	-13.8	3.1x10-26	5.6x10-26
cg06140460	KCND1	X	TSS200	S Shore	8.3 ± 1.0	35.4 ± 2.1	-27.2	2.8x10-75	3.2x10-74
cg25676950	KCND1	X	TSS1500	S Shelf	7.0 ± 1.2	33.4 ± 3.7	-26.4	2.8x10-67	1.7x10-66
cg17383222	KCND1	X	Body	N Shore	32.1 ± 6.0	54.1 ± 2.4	-22.0	9.4x10-33	2.0x10-32
cg03341064	KCND1	X	TSS200	S Shore	35.8 ± 5.1	43.6 ± 4.7	-7.8	5.6x10-10	7.6x10-10
cg08318837	KCND1;KCND1	X	1stExon;5'UTR	S Shore	20.4 ± 3.1	54.1 ± 3.7	-33.7	5.6x10-62	2.7x10-61
cg06526829	KCND1;KCND1	X	1stExon;5'UTR	S Shore	12.0 ± 2.5	22.8 ± 4.0	-10.8	2.8x10-26	5.1x10-26
cg23299641	KCNE1L	X	1stExon	Island	15.8 ± 2.1	47.0 ± 2.2	-31.1	2.4x10-66	1.4x10-65
cg26482893	KCNE1L	X	TSS200	Island	15.3 ± 2.1	45.1 ± 3.5	-29.8	1.7x10-61	8.1x10-61
cg01992935	KCNE1L;KCNE1L	X	1stExon;5'UTR	Island	11.1 ± 2.1	50.5 ± 2.9	-39.4	1.2x10-65	6.8x10-65
cg06720669	KCNE1L;KCNE1L	X	1stExon;5'UTR	Island	8.3 ± 1.1	37.4 ± 3.5	-29.0	1.2x10-68	8.1x10-68
cg22959512	KDM5C;KDM5C	X	Body;Body	N Shelf	22.7 ± 4.6	48.6 ± 3.7	-25.9	1.1x10-41	2.9x10-41
cg24985300	KDM5C;KDM5C	X	TSS1500;TSS1500	S Shore	43.7 ± 5.2	62.0 ± 3.2	-18.3	5.0x10-31	1.0x10-30
cg03800724	KDM5C;KDM5C	X	Body;Body	N Shore	8.4 ± 1.7	17.4 ± 2.2	-9.0	2.7x10-43	7.2x10-43
cg04751886	KDM5C;KDM5C	X	3'UTR;3'UTR	Open sea	55.3 ± 7.8	62.9 ± 6.3	-7.6	5.9x10-18	9.3x10-18
cg01888389	KDM6A	X	Body	S Shelf	50.3 ± 3.9	64.2 ± 3.7	-13.9	2.0x10-30	4.0x10-30
cg18754842	KDM6A	X	3'UTR	Open sea	69.7 ± 6.5	77.5 ± 4.1	-7.7	2.4x10-08	3.2x10-08
cg24971873	KIAA2022	X	5'UTR	Island	3.9 ± 1.1	45.7 ± 3.4	-41.7	2.1x10-78	3.5x10-77
cg01730928	KIAA2022	X	5'UTR	N Shore	23.3 ± 3.9	56.8 ± 3.4	-33.5	1.4x10-54	5.0x10-54
cg17814335	KIAA2022	X	5'UTR	Island	9.5 ± 2.2	42.5 ± 2.4	-33.1	4.8x10-62	2.3x10-61
cg21672057	KIAA2022	X	5'UTR	Island	15.1 ± 2.8	44.7 ± 4.0	-29.6	4.1x10-56	1.5x10-55
cg10078687	KIAA2022	X	5'UTR	Island	6.0 ± 0.7	32.2 ± 3.7	-26.2	1.6x10-71	1.4x10-70
cg16481170	KIAA2022	X	TSS200	S Shore	11.0 ± 2.0	36.8 ± 3.6	-25.8	9.6x10-62	4.6x10-61
cg26584771	KIAA2022	X	TSS1500	S Shore	8.6 ± 1.1	31.5 ± 2.4	-22.9	5.3x10-68	3.4x10-67
cg16653057	KIAA2022;KIAA2022	X	5'UTR;1stExon	Island	8.9 ± 1.4	45.9 ± 2.5	-37.0	5.4x10-79	9.7x10-78
cg27609342	KIAA2022;KIAA2022	X	5'UTR;1stExon	S Shore	5.0 ± 1.9	37.9 ± 4.2	-32.9	8.3x10-54	2.9x10-53
cg00937263	KIAA2022;KIAA2022	X	5'UTR;1stExon	Island	9.7 ± 1.0	35.4 ± 2.0	-25.6	5.4x10-76	6.7x10-75
cg17740541	KIF4A;PDZD11	X	5'UTR;TSS1500	S Shore	5.1 ± 0.7	44.0 ± 3.1	-38.9	2.3x10-81	5.8x10-80
cg20584415	KIF4A;PDZD11	X	5'UTR;TSS1500	S Shore	6.7 ± 1.3	38.6 ± 3.0	-31.9	6.7x10-79	1.2x10-77
cg18030003	KIF4A;PDZD11	X	TSS1500;5'UTR	Island	9.9 ± 2.3	40.2 ± 5.1	-30.3	2.5x10-57	9.7x10-57
cg11498602	KIF4A;PDZD11	X	TSS1500;5'UTR	N Shore	10.3 ± 1.5	35.7 ± 3.0	-25.4	1.2x10-66	7.4x10-66
cg16256230	KIF4A;PDZD11	X	5'UTR;TSS1500	S Shore	8.6 ± 1.5	31.2 ± 4.0	-22.6	6.6x10-63	3.3x10-62
cg27286863	KIF4A;PDZD11;KIF4A	X	5'UTR;TSS200;1stExon	Island	17.7 ± 2.5	46.8 ± 2.6	-29.1	9.6x10-60	4.2x10-59
cg19505129	KLF8;KLF8	X	TSS200;TSS200	N Shore	6.7 ± 1.2	47.2 ± 2.0	-40.5	2.7x10-81	6.8x10-80
cg02590710	KLF8;KLF8	X	TSS1500;TSS1500	N Shore	8.2 ± 1.9	36.5 ± 4.2	-28.3	5.4x10-57	2.1x10-56
cg21327343	KLF8;KLF8	X	TSS1500;TSS1500	N Shore	9.0 ± 1.5	36.3 ± 4.4	-27.3	8.0x10-60	3.5x10-59
cg05559795	KLF8;KLF8	X	TSS200;TSS200	N Shore	9.2 ± 1.3	35.6 ± 3.6	-26.5	3.3x10-65	1.8x10-64
cg01355242	KLF8;KLF8	X	TSS1500;TSS1500	N Shore	11.3 ± 1.6	34.5 ± 3.4	-23.2	3.5x10-59	1.5x10-58
cg22829182	KLF8;KLF8	X	TSS200;TSS200	N Shore	13.0 ± 1.6	35.9 ± 5.2	-22.9	1.8x10-50	5.6x10-50
cg14701129	KLF8;KLF8	X	TSS1500;TSS1500	N Shore	51.9 ± 6.4	63.9 ± 4.6	-12.0	6.9x10-16	1.0x10-15
cg06655100	KLF8;KLF8;KLF8	X	5'UTR;1stExon;5'UTR	S Shore	14.6 ± 2.6	36.4 ± 3.8	-21.8	1.8x10-48	5.5x10-48
cg06457357	KLF8;KLF8;KLF8	X	5'UTR;1stExon;5'UTR	S Shore	11.1 ± 2.2	18.5 ± 4.4	-7.5	3.7x10-18	5.8x10-18
cg03834574	KLF8;KLF8;KLF8;KLF8	X	5'UTR;1stExon;1stExon;5'UTR	Island	9.8 ± 1.7	50.1 ± 3.9	-40.3	1.0x10-74	1.1x10-73
cg03610137	KLF8;KLF8;KLF8;KLF8	X	5'UTR;1stExon;1stExon;5'UTR	Island	8.2 ± 1.0	36.3 ± 3.5	-28.0	7.8x10-71	6.2x10-70
cg09195491	KLF8;KLF8;KLF8;KLF8	X	5'UTR;1stExon;1stExon;5'UTR	N Shore	6.3 ± 1.2	29.9 ± 4.2	-23.6	3.7x10-61	1.7x10-60
cg06774787	KLF8;KLF8;KLF8;KLF8	X	5'UTR;1stExon;1stExon;5'UTR	Island	18.1 ± 2.0	30.3 ± 3.0	-12.2	6.7x10-36	1.5x10-35
cg11708870	KLHL13;KLHL13;KLHL13	X	TSS1500;5'UTR;TSS1500	S Shore	7.7 ± 1.1	35.4 ± 3.8	-27.7	4.9x10-70	3.6x10-69
cg05434903	KLHL13;KLHL13;KLHL13	X	TSS1500;5'UTR;TSS1500	S Shore	6.6 ± 1.2	33.7 ± 3.9	-27.1	6.9x10-71	5.5x10-70
cg04029664	KLHL13;KLHL13;KLHL13	X	TSS200;5'UTR;TSS200	S Shore	6.1 ± 1.3	30.2 ± 4.4	-24.1	1.4x10-55	5.0x10-55
cg26010707	KLHL13;KLHL13;KLHL13	X	5'UTR;5'UTR;5'UTR	Island	8.6 ± 2.0	28.3 ± 3.4	-19.7	1.6x10-56	6.1x10-56
cg08447449	KLHL13;KLHL13;KLHL13	X	TSS200;5'UTR;TSS200	S Shore	2.4 ± 0.6	20.8 ± 3.7	-18.4	5.3x10-62	2.5x10-61
cg20786418	KLHL13;KLHL13;KLHL13	X	TSS200;5'UTR;TSS200	S Shore	18.7 ± 1.9	32.7 ± 4.3	-14.0	3.9x10-36	8.7x10-36
cg21918369	KLHL13;KLHL13;KLHL13	X	TSS200;5'UTR;TSS200	S Shore	5.9 ± 1.2	19.6 ± 3.5	-13.7	1.3x10-46	3.6x10-46
cg17035182	KLHL13;KLHL13;KLHL13;KLHL13;KLHL13	X	1stExon;5'UTR;1stExon;5'UTR;5'UTR	Island	9.6 ± 1.4	50.2 ± 3.7	-40.6	1.1x10-76	1.5x10-75
cg13024202	KLHL13;KLHL13;KLHL13;KLHL13;KLHL13	X	1stExon;5'UTR;1stExon;5'UTR;5'UTR	Island	4.2 ± 0.6	37.8 ± 3.4	-33.5	4.2x10-82	1.2x10-80
cg14343687	KLHL13;KLHL13;KLHL13;KLHL13;KLHL13	X	1stExon;5'UTR;1stExon;5'UTR;5'UTR	Island	9.7 ± 1.3	36.2 ± 2.1	-26.6	2.6x10-68	1.7x10-67
cg06494770	KLHL13;KLHL13;KLHL13;KLHL13;KLHL13;KLHL13;KLHL13;KLHL13	X	5'UTR;Body;Body;1stExon;5'UTR;1stExon;Body;5'UTR	Open sea	48.0 ± 9.0	54.7 ± 6.9	-6.6	3.9x10-04	4.5x10-04
cg03250346	KLHL15	X	5'UTR	Island	14.6 ± 2.4	47.4 ± 4.5	-32.8	1.2x10-58	5.2x10-58
cg16190093	KLHL15	X	5'UTR	Island	6.1 ± 0.8	33.4 ± 1.8	-27.3	1.5x10-79	2.8x10-78
cg01832419	KLHL15	X	5'UTR	Island	3.6 ± 0.4	30.7 ± 3.8	-27.2	1.9x10-77	2.7x10-76
cg02624484	KLHL15	X	5'UTR	Island	6.4 ± 1.5	27.1 ± 3.5	-20.7	1.8x10-56	6.9x10-56
cg05578291	KLHL15	X	5'UTR	N Shore	12.8 ± 2.2	33.1 ± 4.9	-20.3	2.6x10-43	7.0x10-43
cg23556525	KLHL15	X	5'UTR	Island	16.7 ± 2.8	32.3 ± 3.4	-15.6	2.5x10-43	6.7x10-43
cg05044339	KLHL15	X	5'UTR	N Shelf	53.1 ± 5.0	59.2 ± 4.1	-6.0	9.8x10-09	1.3x10-08
cg01828474	KLHL34	X	TSS200	Island	4.2 ± 0.8	46.8 ± 3.5	-42.7	2.3x10-79	4.4x10-78
cg01891172	KLHL34	X	TSS200	Island	4.6 ± 0.9	40.6 ± 5.0	-36.0	9.3x10-72	7.8x10-71
cg14232291	KLHL34	X	TSS200	Island	11.7 ± 1.9	46.0 ± 4.2	-34.3	9.3x10-71	7.3x10-70
cg25127732	KLHL34	X	TSS1500	Island	10.7 ± 1.6	43.6 ± 3.2	-32.9	3.9x10-73	3.7x10-72
cg12423482	KLHL34	X	TSS1500	Island	11.6 ± 1.4	33.5 ± 3.2	-21.9	3.5x10-59	1.5x10-58
cg20312916	KLHL34	X	TSS200	Island	4.0 ± 0.6	24.2 ± 4.3	-20.3	8.4x10-63	4.1x10-62
cg06775759	KLHL34	X	TSS1500	Island	20.0 ± 2.8	39.9 ± 2.3	-19.8	5.7x10-46	1.6x10-45
cg21655480	KLHL34	X	TSS1500	Island	15.7 ± 2.7	33.6 ± 4.4	-17.9	1.5x10-41	3.7x10-41
cg01640808	KLHL34	X	1stExon	Island	38.0 ± 5.5	45.3 ± 5.0	-7.3	3.8x10-11	5.2x10-11
cg15383633	KLHL34	X	1stExon	Island	41.4 ± 5.6	47.0 ± 4.9	-5.7	4.0x10-06	5.0x10-06
cg25888700	KLHL34;KLHL34	X	5'UTR;1stExon	Island	3.6 ± 0.7	54.1 ± 2.3	-50.5	2.2x10-89	2.9x10-87
cg07897414	KLHL4;KLHL4;KLHL4;KLHL4	X	1stExon;1stExon;5'UTR;5'UTR	Open sea	10.8 ± 1.9	24.2 ± 4.3	-13.4	8.4x10-37	1.9x10-36
cg03766586	KLHL4;KLHL4;KLHL4;KLHL4	X	1stExon;1stExon;5'UTR;5'UTR	Open sea	11.6 ± 2.6	22.8 ± 4.1	-11.2	6.3x10-32	1.3x10-31
cg12039689	L1CAM;L1CAM;L1CAM	X	TSS1500;TSS1500;TSS1500	Open sea	51.1 ± 5.2	61.2 ± 4.6	-10.1	4.9x10-14	7.1x10-14
cg03971283	L1CAM;L1CAM;L1CAM	X	TSS200;TSS200;TSS200	Open sea	2.5 ± 0.4	12.1 ± 2.6	-9.5	8.3x10-56	3.1x10-55
cg23050981	L1CAM;L1CAM;L1CAM	X	TSS200;TSS200;TSS200	Open sea	7.1 ± 1.5	15.0 ± 3.1	-8.0	2.3x10-38	5.4x10-38
cg02333283	LAGE3	X	1stExon	Island	3.2 ± 2.1	56.7 ± 1.4	-53.5	5.1x10-75	5.7x10-74
cg05534333	LAGE3	X	Body	Island	5.8 ± 1.4	55.0 ± 3.5	-49.2	9.0x10-74	9.1x10-73
cg06042004	LAGE3	X	TSS200	Island	16.9 ± 3.5	55.2 ± 2.2	-38.2	7.2x10-61	3.3x10-60
cg17508549	LAGE3	X	TSS1500	Island	20.9 ± 2.9	58.0 ± 3.1	-37.1	3.1x10-65	1.8x10-64
cg26581933	LAGE3	X	TSS200	Island	14.9 ± 3.0	37.5 ± 3.1	-22.6	1.2x10-49	3.7x10-49
cg20641280	LAGE3	X	TSS200	Island	33.6 ± 3.9	52.8 ± 3.3	-19.2	2.2x10-40	5.5x10-40
cg26419091	LAGE3	X	3'UTR	N Shore	65.1 ± 5.5	72.2 ± 4.5	-7.1	4.6x10-09	6.1x10-09
cg18932686	LAGE3;LAGE3	X	1stExon;5'UTR	Island	7.4 ± 1.5	55.5 ± 2.3	-48.1	1.5x10-78	2.6x10-77
cg25410279	LAGE3;LAGE3	X	1stExon;5'UTR	Island	12.9 ± 2.2	32.2 ± 2.8	-19.3	2.7x10-51	8.7x10-51
cg02770249	LAMP2;LAMP2;LAMP2	X	TSS200;TSS200;TSS200	Open sea	5.5 ± 1.1	48.1 ± 2.6	-42.7	3.8x10-77	5.3x10-76
cg00139547	LAMP2;LAMP2;LAMP2	X	TSS200;TSS200;TSS200	Open sea	9.6 ± 1.6	46.7 ± 3.8	-37.1	6.0x10-74	6.2x10-73
[truncated: 3,289 more rows]
