# Supplementary material for: Sex differences in the genome-wide DNA methylation pattern and impact on gene expression, microRNA levels and insulin secretion in human pancreatic islets
Source: Genome Biol. 2014 Dec 3;15(12):522. doi: 10.1186/s13059-014-0522-z (PMC4256841; doi:10.1186/s13059-014-0522-z)
Supplement: Additional file 5: — X chromosome DNA methylation data ( q <0.05, delta β-value >5%) with higher methylation levels in male compared with female islets. Excel file showing significant DNA methylation sites with FDR less than 5% and absolute sex differences in DNA methylation bigger than 5%. [file 13059_2014_522_MOESM5_ESM.xlsx]

## Sheet: Sheet1
Probe ID	Gene symbol	Chr	Gene region	CpG island region	DNA methylation (%)
					Male mean ± sd	Female mean ± sd	Absolute difference in methylation (males-females)	p-value	q-value
cg11337462	ABCB7	X	TSS1500	Open sea	44.3 ± 6.0	36.6 ± 4.5	7.7	5.5x10-10	7.5x10-10
cg23232263	ACE2	X	3'UTR	Open sea	76.6 ± 2.4	64.5 ± 3.7	12.1	2.3x10-29	4.5x10-29
cg21598868	ACE2	X	TSS1500	Open sea	86.0 ± 2.5	70.7 ± 4.0	15.4	1.2x10-35	2.7x10-35
cg16734967	ACE2;ACE2	X	1stExon;5'UTR	Open sea	80.6 ± 3.8	62.1 ± 4.0	18.5	6.5x10-35	1.4x10-34
cg02949713	ACOT9;ACOT9	X	Body;Body	N Shelf	84.5 ± 3.6	79.4 ± 3.0	5.2	2.0x10-09	2.6x10-09
cg04235544	ACOT9;ACOT9	X	TSS1500;TSS1500	S Shore	79.1 ± 4.5	68.9 ± 4.4	10.2	3.8x10-16	5.8x10-16
cg05826817	ACOT9;ACOT9	X	Body;Body	N Shore	56.4 ± 10.1	44.7 ± 5.7	11.7	1.4x10-08	1.9x10-08
cg26924445	ACRC;BCYRN1	X	Body;Body	Island	75.1 ± 3.8	69.8 ± 3.8	5.3	3.2x10-10	4.3x10-10
cg14517340	ACRC;BCYRN1	X	Body;Body	Island	84.8 ± 2.1	79.0 ± 3.0	5.8	4.5x10-17	7.0x10-17
cg25275876	ACRC;BCYRN1	X	TSS200;Body	N Shore	84.9 ± 2.6	77.9 ± 4.3	7.0	9.6x10-15	1.4x10-14
cg09655938	ACRC;BCYRN1	X	Body;Body	S Shelf	66.7 ± 4.3	53.3 ± 3.6	13.4	3.1x10-26	5.7x10-26
cg10587583	ACRC;BCYRN1	X	Body;Body	S Shore	85.4 ± 2.9	69.6 ± 3.1	15.7	1.8x10-34	4.0x10-34
cg08284207	ACTRT1	X	1stExon	Open sea	83.1 ± 2.2	65.3 ± 4.2	17.8	1.7x10-42	4.4x10-42
cg07940804	ACTRT1	X	1stExon	Open sea	79.5 ± 3.2	59.3 ± 4.1	20.2	2.1x10-40	5.1x10-40
cg09424271	AFF2;AFF2;AFF2;AFF2;AFF2	X	Body;Body;Body;Body;Body	S Shelf	43.0 ± 5.4	28.7 ± 3.6	14.3	4.5x10-24	8.0x10-24
cg10622126	AFF2;AFF2;AFF2;AFF2;AFF2	X	Body;Body;Body;Body;Body	Open sea	81.6 ± 3.2	64.2 ± 4.4	17.5	1.2x10-33	2.5x10-33
cg02167456	AFF2;AFF2;AFF2;AFF2;AFF2;AFF2	X	Body;Body;1stExon;Body;Body;Body	Open sea	74.3 ± 3.4	61.7 ± 5.8	12.6	1.1x10-22	1.9x10-22
cg04141767	AFF2;AFF2;AFF2;AFF2;AFF2;AFF2	X	Body;TSS1500;Body;Body;Body;Body	Open sea	78.1 ± 3.3	58.4 ± 4.3	19.7	1.6x10-38	3.7x10-38
cg17403974	AGTR2	X	Body	Open sea	72.7 ± 3.5	57.3 ± 4.0	15.4	9.0x10-30	1.8x10-29
cg23859208	AIFM1;AIFM1;AIFM1;AIFM1	X	Body;Body;Body;Body	N Shelf	79.6 ± 3.2	58.1 ± 4.0	21.5	1.6x10-42	4.2x10-42
cg11593337	AIFM1;AIFM1;AIFM1;AIFM1;AIFM1	X	Body;TSS1500;Body;Body;Body	Open sea	78.9 ± 6.2	72.2 ± 3.6	6.7	8.8x10-16	1.3x10-15
cg22921643	AIFM1;AIFM1;AIFM1;AIFM1;AIFM1	X	Body;Body;Body;Body;3'UTR	Open sea	78.6 ± 2.0	67.0 ± 3.5	11.6	1.6x10-33	3.4x10-33
cg14699343	AIFM1;AIFM1;AIFM1;AIFM1;AIFM1;AIFM1	X	5'UTR;Body;1stExon;Body;Body;3'UTR	Open sea	85.4 ± 2.8	74.9 ± 2.5	10.5	2.6x10-26	4.7x10-26
cg15664701	AKAP14;AKAP14;AKAP14	X	5'UTR;5'UTR;5'UTR	Open sea	42.8 ± 4.4	36.6 ± 3.4	6.2	5.1x10-09	6.8x10-09
cg11531236	AKAP14;AKAP14;AKAP14	X	TSS1500;TSS1500;TSS1500	Open sea	80.8 ± 2.0	64.1 ± 3.8	16.8	2.2x10-44	5.9x10-44
cg06988760	AKAP4;AKAP4	X	TSS200;Body	Open sea	90.9 ± 1.5	84.8 ± 2.0	6.1	2.5x10-26	4.6x10-26
cg15383797	AKAP4;AKAP4	X	TSS1500;Body	Open sea	86.3 ± 1.5	70.2 ± 3.6	16.1	3.8x10-47	1.1x10-46
cg07069660	AKAP4;AKAP4	X	Body;Body	Open sea	80.9 ± 2.3	63.6 ± 4.0	17.3	9.0x10-42	2.3x10-41
cg23607813	AKAP4;AKAP4;AKAP4	X	5'UTR;1stExon;Body	Open sea	69.2 ± 3.7	43.3 ± 3.8	25.9	5.7x10-47	1.6x10-46
cg07471703	ALAS2;ALAS2;ALAS2	X	5'UTR;5'UTR;5'UTR	Open sea	84.1 ± 1.9	77.5 ± 3.2	6.6	4.1x10-19	6.6x10-19
cg16141290	ALAS2;ALAS2;ALAS2	X	TSS1500;TSS1500;TSS1500	Open sea	80.5 ± 3.9	64.6 ± 3.6	15.9	2.4x10-33	5.1x10-33
cg14168975	ALAS2;ALAS2;ALAS2	X	TSS1500;TSS1500;TSS1500	Open sea	74.9 ± 2.6	58.9 ± 4.4	16.0	5.3x10-36	1.2x10-35
cg13810915	ALAS2;ALAS2;ALAS2	X	Body;Body;Body	Open sea	75.7 ± 2.0	57.3 ± 3.3	18.5	4.5x10-47	1.3x10-46
cg26520232	ALG13;ALG13;ALG13;ALG13;ALG13;ALG13;ALG13;ALG13;ALG13;ALG13;ALG13;ALG13	X	Body;Body;Body;Body;Body;Body;Body;Body;Body;Body;Body;Body	S Shelf	82.3 ± 2.7	75.1 ± 3.5	7.2	3.9x10-21	6.5x10-21
cg21294096	AMMECR1	X	5'UTR	S Shelf	89.6 ± 1.6	59.3 ± 3.4	30.2	1.2x10-65	6.8x10-65
cg25504143	AMMECR1;AMMECR1;AMMECR1	X	Body;Body;Body	Open sea	46.4 ± 6.2	41.1 ± 4.8	5.3	1.6x10-06	2.0x10-06
cg15840253	AMMECR1;AMMECR1;AMMECR1	X	3'UTR;3'UTR;3'UTR	Open sea	82.8 ± 3.8	68.8 ± 3.2	14.1	3.0x10-29	5.8x10-29
cg17833022	AMMECR1;AMMECR1;AMMECR1	X	Body;Body;Body	Open sea	74.0 ± 4.7	55.2 ± 3.9	18.7	9.9x10-34	2.1x10-33
cg21808407	AMMECR1;AMMECR1;AMMECR1	X	Body;Body;Body	N Shelf	84.8 ± 2.2	65.5 ± 3.7	19.3	4.3x10-47	1.2x10-46
cg04221167	AMMECR1;AMMECR1;RGAG1	X	1stExon;5'UTR;5'UTR	Open sea	84.8 ± 2.1	79.6 ± 2.5	5.3	8.1x10-16	1.2x10-15
cg07780544	AMMECR1;RGAG1	X	5'UTR;TSS200	Open sea	26.9 ± 4.2	21.7 ± 3.4	5.2	1.2x10-09	1.7x10-09
cg16841389	AMMECR1;RGAG1	X	5'UTR;TSS200	Open sea	77.0 ± 2.4	62.8 ± 3.5	14.3	5.9x10-36	1.3x10-35
cg06338119	AMMECR1;RGAG1	X	5'UTR;TSS1500	Open sea	76.8 ± 3.2	61.4 ± 3.9	15.4	6.8x10-32	1.4x10-31
cg09810818	AMMECR1;RGAG1	X	TSS200;5'UTR	Open sea	62.9 ± 3.7	45.9 ± 3.6	17.1	4.3x10-37	9.9x10-37
cg11649713	AMMECR1;RGAG1	X	TSS200;5'UTR	Open sea	66.9 ± 3.4	49.5 ± 4.1	17.4	4.9x10-37	1.1x10-36
cg17839368	AMMECR1;RGAG1;RGAG1	X	5'UTR;1stExon;5'UTR	Open sea	85.6 ± 2.5	69.3 ± 3.5	16.4	4.0x10-38	9.4x10-38
cg25730281	AMMECR1;SNORD96B;AMMECR1;AMMECR1	X	Body;TSS1500;Body;Body	Open sea	82.4 ± 3.5	73.3 ± 3.5	9.0	2.4x10-18	3.8x10-18
cg06848990	AMOT	X	5'UTR	N Shore	83.1 ± 3.0	61.7 ± 5.0	21.4	1.9x10-40	4.8x10-40
cg05288740	AMOT;AMOT	X	3'UTR;3'UTR	Open sea	82.0 ± 3.3	66.6 ± 3.3	15.4	7.1x10-34	1.5x10-33
cg23955970	AMOT;AMOT	X	5'UTR;TSS1500	Open sea	91.7 ± 1.3	75.5 ± 3.9	16.2	6.0x10-48	1.8x10-47
cg14605748	AMOT;AMOT	X	TSS200;5'UTR	Open sea	85.2 ± 14.4	68.0 ± 3.9	17.2	5.6x10-12	7.9x10-12
cg13866977	AMOT;AMOT	X	Body;Body	Open sea	87.1 ± 1.6	68.0 ± 4.0	19.1	3.7x10-48	1.1x10-47
cg09912589	AMOT;AMOT	X	5'UTR;TSS1500	Open sea	82.9 ± 2.6	60.6 ± 3.9	22.3	1.3x10-48	3.8x10-48
cg10028049	AMOT;AMOT	X	5'UTR;TSS1500	Open sea	79.1 ± 3.5	52.2 ± 4.0	26.9	7.9x10-46	2.2x10-45
cg01816615	AMOT;AMOT	X	5'UTR;1stExon	Open sea	86.1 ± 2.6	59.1 ± 4.2	27.0	7.3x10-52	2.4x10-51
cg02341380	ANKRD58	X	TSS1500	N Shore	84.7 ± 2.6	68.9 ± 4.2	15.8	2.8x10-35	6.1x10-35
cg24350752	AP1S2	X	TSS1500	S Shore	46.6 ± 5.5	36.1 ± 5.0	10.5	1.6x10-13	2.3x10-13
cg02167358	AP1S2	X	5'UTR	N Shore	61.7 ± 4.2	44.5 ± 4.1	17.3	8.0x10-32	1.6x10-31
cg19491742	APEX2	X	Body	S Shelf	83.7 ± 1.8	65.8 ± 3.6	17.9	9.9x10-49	3.0x10-48
cg01466576	APLN	X	Body	N Shore	88.3 ± 1.9	73.0 ± 3.3	15.3	2.7x10-43	7.1x10-43
cg26140100	APLN	X	Body	N Shelf	70.4 ± 3.3	49.2 ± 2.9	21.2	6.8x10-46	1.9x10-45
cg18440824	APOO;APOO	X	3'UTR;Body	Open sea	69.6 ± 4.2	60.0 ± 4.1	9.6	1.2x10-18	1.9x10-18
cg03267787	APOOL	X	3'UTR	Open sea	72.7 ± 3.9	64.2 ± 3.8	8.5	2.3x10-18	3.6x10-18
cg12180028	AR	X	TSS1500	N Shore	28.4 ± 4.7	23.1 ± 3.7	5.3	5.8x10-07	7.4x10-07
cg04755662	AR	X	TSS1500	N Shore	51.2 ± 6.8	44.2 ± 4.2	6.9	3.5x10-06	4.3x10-06
cg26014066	AR	X	TSS1500	N Shore	73.3 ± 2.9	64.6 ± 4.0	8.8	8.9x10-20	1.4x10-19
cg10164191	AR	X	TSS1500	N Shore	50.5 ± 7.0	40.3 ± 5.5	10.2	3.9x10-11	5.4x10-11
cg11189761	AR	X	TSS1500	N Shore	43.8 ± 4.0	32.4 ± 4.2	11.4	7.5x10-23	1.3x10-22
cg26003280	AR	X	TSS1500	N Shore	88.9 ± 2.4	77.0 ± 3.5	12.0	8.2x10-32	1.7x10-31
cg25686125	AR	X	TSS1500	N Shore	84.2 ± 2.8	64.4 ± 4.2	19.8	6.5x10-41	1.6x10-40
cg26498015	AR;AR	X	TSS1500;Body	Open sea	86.3 ± 2.6	77.3 ± 3.5	8.9	3.4x10-21	5.6x10-21
cg25538342	AR;AR	X	3'UTR;3'UTR	Open sea	29.7 ± 4.3	19.6 ± 3.5	10.1	4.9x10-21	8.1x10-21
cg01218690	AR;AR	X	TSS1500;Body	Open sea	78.6 ± 4.5	66.7 ± 4.2	11.9	9.2x10-20	1.5x10-19
cg16735667	AR;AR	X	TSS1500;Body	Open sea	81.2 ± 2.6	64.0 ± 3.7	17.2	7.3x10-41	1.8x10-40
cg13122496	AR;AR	X	TSS1500;Body	Open sea	55.4 ± 4.8	34.9 ± 4.4	20.5	1.2x10-34	2.6x10-34
cg19723705	AR;AR	X	Body;Body	Open sea	76.9 ± 3.2	54.9 ± 4.0	22.0	2.2x10-41	5.6x10-41
cg15840039	AR;AR	X	TSS1500;Body	Open sea	73.4 ± 3.5	50.1 ± 5.0	23.3	1.1x10-41	2.9x10-41
cg18001119	ARAF	X	Body	S Shelf	87.4 ± 1.8	82.3 ± 2.2	5.1	4.3x10-18	6.7x10-18
cg16203368	ARAF	X	3'UTR	N Shelf	83.6 ± 2.9	67.2 ± 3.4	16.4	9.5x10-39	2.3x10-38
cg19271175	ARHGAP4;ARHGAP4	X	Body;Body	N Shelf	78.3 ± 3.2	64.2 ± 4.0	14.1	3.2x10-30	6.4x10-30
cg03008405	ARHGAP4;ARHGAP4	X	Body;Body	N Shore	80.0 ± 2.4	53.6 ± 4.5	26.4	1.7x10-52	5.7x10-52
cg05975021	ARHGAP6;AMELX;AMELX;AMELX;ARHGAP6	X	Body;TSS1500;TSS1500;TSS1500;Body	Open sea	89.2 ± 1.6	66.4 ± 4.2	22.9	5.6x10-54	2.0x10-53
cg10910730	ARHGAP6;ARHGAP6	X	Body;Body	Open sea	51.7 ± 7.3	44.2 ± 5.1	7.5	1.9x10-07	2.4x10-07
cg11530701	ARHGAP6;ARHGAP6	X	Body;Body	S Shore	79.9 ± 2.3	71.3 ± 3.6	8.6	6.6x10-23	1.1x10-22
cg08456124	ARHGAP6;ARHGAP6	X	Body;Body	N Shelf	83.6 ± 3.3	67.7 ± 4.3	15.9	1.4x10-32	2.9x10-32
cg23171231	ARHGAP6;ARHGAP6	X	Body;Body	Open sea	71.8 ± 4.1	55.4 ± 4.0	16.4	3.6x10-31	7.3x10-31
cg19935097	ARHGAP6;ARHGAP6	X	Body;Body	Open sea	78.5 ± 4.9	61.6 ± 4.3	16.9	1.1x10-28	2.1x10-28
cg16242750	ARHGAP6;ARHGAP6	X	Body;Body	S Shelf	69.6 ± 3.3	50.3 ± 4.1	19.3	3.8x10-38	9.1x10-38
cg05860920	ARHGAP6;ARHGAP6	X	Body;Body	N Shelf	73.5 ± 4.1	51.2 ± 5.1	22.4	3.7x10-36	8.4x10-36
cg18524099	ARHGAP6;ARHGAP6	X	Body;Body	Open sea	73.2 ± 2.9	48.3 ± 3.7	24.9	5.9x10-49	1.8x10-48
cg04223454	ARHGAP6;ARHGAP6;ARHGAP6	X	Body;TSS1500;Body	Open sea	56.3 ± 5.9	48.6 ± 4.4	7.7	9.8x10-09	1.3x10-08
cg15529512	ARHGAP6;ARHGAP6;ARHGAP6	X	3'UTR;Body;Body	Open sea	87.6 ± 1.7	77.7 ± 2.4	10.0	1.2x10-35	2.7x10-35
cg03094405	ARHGAP6;ARHGAP6;ARHGAP6	X	Body;TSS1500;Body	Open sea	70.3 ± 7.1	57.0 ± 5.4	13.3	1.3x10-15	2.0x10-15
cg07764932	ARHGAP6;ARHGAP6;ARHGAP6	X	5'UTR;Body;Body	Open sea	53.0 ± 6.1	37.9 ± 4.6	15.1	8.8x10-23	1.5x10-22
cg08456555	ARHGAP6;ARHGAP6;ARHGAP6	X	5'UTR;Body;Body	Open sea	69.6 ± 5.4	41.1 ± 4.2	28.5	4.2x10-39	1.0x10-38
cg03660876	ARHGAP6;ARHGAP6;ARHGAP6;ARHGAP6	X	5'UTR;Body;1stExon;Body	Open sea	77.5 ± 3.9	72.4 ± 3.7	5.2	2.4x10-07	3.0x10-07
cg01134144	ARHGEF6	X	TSS200	Open sea	49.5 ± 4.1	39.2 ± 4.0	10.3	8.5x10-18	1.3x10-17
cg05570609	ARHGEF6	X	Body	S Shelf	80.5 ± 3.5	69.4 ± 4.4	11.1	1.1x10-26	2.1x10-26
cg26294718	ARHGEF6	X	TSS1500	Open sea	37.6 ± 3.0	26.0 ± 3.0	11.6	3.9x10-29	7.5x10-29
cg17914927	ARHGEF6	X	3'UTR	Open sea	86.8 ± 1.8	73.9 ± 3.2	12.9	2.3x10-40	5.7x10-40
cg00203568	ARHGEF6	X	Body	S Shore	76.1 ± 4.4	61.9 ± 4.3	14.2	3.7x10-26	6.8x10-26
cg00250879	ARHGEF6	X	Body	N Shore	78.9 ± 2.9	63.2 ± 3.9	15.7	7.3x10-34	1.6x10-33
cg21649182	ARHGEF6	X	TSS1500	Open sea	84.5 ± 2.8	65.8 ± 3.8	18.6	2.2x10-40	5.5x10-40
cg01131699	ARHGEF6;ARHGEF6	X	5'UTR;1stExon	Open sea	65.5 ± 3.8	59.0 ± 3.9	6.6	4.8x10-11	6.7x10-11
cg09517019	ARHGEF6;ARHGEF6	X	5'UTR;1stExon	Open sea	56.7 ± 4.8	49.0 ± 4.4	7.7	8.1x10-11	1.1x10-10
cg17204993	ARHGEF6;ARHGEF6	X	5'UTR;1stExon	Open sea	68.2 ± 3.4	59.4 ± 4.7	8.7	5.0x10-16	7.6x10-16
cg00369058	ARHGEF9	X	Body	N Shelf	56.9 ± 4.3	42.7 ± 3.0	14.2	6.6x10-31	1.3x10-30
cg06143713	ARHGEF9	X	3'UTR	Open sea	80.3 ± 2.3	49.6 ± 3.6	30.7	1.2x10-64	6.3x10-64
cg16869809	ARL13A;ARL13A;ARL13A	X	Body;Body;Body	Open sea	82.9 ± 2.6	72.2 ± 3.7	10.7	3.2x10-28	6.0x10-28
cg25537319	ARL13A;ARL13A;ARL13A	X	TSS200;TSS200;TSS200	Open sea	67.2 ± 7.3	55.5 ± 6.1	11.7	1.9x10-12	2.7x10-12
cg22145512	ARL13A;ARL13A;ARL13A	X	Body;3'UTR;3'UTR	Open sea	77.8 ± 3.3	59.6 ± 4.3	18.2	5.5x10-41	1.4x10-40
cg07349006	ARMCX1	X	Body	Island	89.9 ± 1.5	84.9 ± 2.8	5.0	3.5x10-18	5.5x10-18
cg04033011	ARMCX1	X	Body	Island	91.6 ± 2.2	81.6 ± 3.5	10.0	5.1x10-26	9.2x10-26
cg20593767	ARMCX1	X	TSS1500	N Shelf	80.8 ± 1.8	64.8 ± 3.8	16.0	9.6x10-45	2.6x10-44
cg00408231	ARMCX1	X	5'UTR	Island	93.7 ± 1.3	59.1 ± 4.2	34.6	2.2x10-67	1.4x10-66
cg08664054	ARMCX2;ARMCX2	X	TSS1500;TSS1500	Open sea	36.9 ± 6.3	27.8 ± 4.6	9.1	4.1x10-12	5.8x10-12
cg17601118	ARMCX2;ARMCX2	X	TSS1500;TSS1500	Open sea	70.0 ± 5.3	59.5 ± 5.0	10.6	3.2x10-14	4.7x10-14
cg05532720	ARMCX3;ARMCX3;ARMCX3	X	Body;Body;Body	Open sea	94.1 ± 1.4	83.8 ± 3.1	10.3	1.4x10-36	3.3x10-36
cg00124708	ARMCX3;ARMCX3;ARMCX3	X	TSS1500;TSS1500;TSS1500	Open sea	77.8 ± 2.2	66.8 ± 2.6	11.0	3.1x10-32	6.4x10-32
cg21729235	ARMCX4	X	Body	N Shore	85.1 ± 2.7	76.9 ± 3.3	8.2	5.1x10-21	8.4x10-21
cg21730821	ARMCX4	X	Body	Open sea	78.3 ± 2.9	65.9 ± 4.5	12.3	1.8x10-26	3.2x10-26
cg07318999	ARMCX4	X	Body	S Shelf	87.2 ± 1.9	59.6 ± 5.1	27.6	2.7x10-56	1.0x10-55
cg03663024	ARMCX5;ARMCX5;ARMCX5;ARMCX5;ARMCX5;ARMCX5	X	3'UTR;3'UTR;3'UTR;3'UTR;3'UTR;3'UTR	Open sea	72.7 ± 4.3	61.7 ± 4.5	11.0	8.5x10-20	1.4x10-19
cg08209935	ARMCX5;ARMCX5;ARMCX5;ARMCX5;ARMCX5;ARMCX5	X	Body;Body;Body;Body;Body;Body	S Shelf	87.3 ± 1.6	63.7 ± 4.2	23.6	1.7x10-58	6.8x10-58
cg14053556	ARMCX6;ARMCX6	X	TSS1500;TSS1500	Open sea	58.9 ± 5.1	53.5 ± 4.2	5.4	3.0x10-06	3.7x10-06
cg11494656	ARR3	X	TSS1500	Open sea	86.7 ± 2.0	72.7 ± 3.4	14.0	1.5x10-40	3.8x10-40
cg05587158	ARR3	X	TSS1500	Open sea	86.7 ± 1.7	68.0 ± 4.5	18.8	1.0x10-49	3.2x10-49
cg03213502	ARR3;RAB41	X	Body;TSS1500	Open sea	83.1 ± 2.5	64.5 ± 3.0	18.6	3.7x10-45	1.0x10-44
cg23547143	ARSD	X	3'UTR	N Shelf	77.9 ± 2.6	71.9 ± 3.9	5.9	1.9x10-14	2.8x10-14
cg11964613	ARSE;ARSE	X	5'UTR;1stExon	Open sea	38.8 ± 3.3	32.3 ± 5.2	6.4	2.7x10-10	3.6x10-10
cg01080552	ARSF	X	5'UTR	Open sea	66.2 ± 4.5	56.2 ± 4.1	9.9	3.2x10-17	5.0x10-17
cg13965132	ARSH	X	TSS200	Open sea	66.6 ± 4.4	61.3 ± 4.4	5.3	6.7x10-08	8.7x10-08
cg25545920	ARX	X	Body	N Shore	42.8 ± 4.8	35.6 ± 3.6	7.2	8.5x10-13	1.2x10-12
cg22437699	ARX	X	Body	N Shore	47.8 ± 4.7	39.6 ± 2.9	8.2	1.9x10-17	3.0x10-17
cg23501605	ASB11;ASB11	X	TSS1500;Body	Open sea	65.7 ± 4.6	59.4 ± 5.0	6.3	3.0x10-07	3.8x10-07
cg13148263	ASB11;ASB11;ASB11	X	5'UTR;Body;1stExon	Open sea	81.2 ± 3.4	62.8 ± 3.8	18.5	4.1x10-36	9.2x10-36
cg15892676	ASB12	X	3'UTR	Open sea	81.1 ± 2.8	67.2 ± 3.1	13.8	3.6x10-41	9.0x10-41
cg23485564	ASB12	X	1stExon	Open sea	86.4 ± 1.7	72.5 ± 3.2	13.9	3.9x10-43	1.0x10-42
cg11331191	ASB12	X	TSS1500	Open sea	69.7 ± 2.9	52.1 ± 3.0	17.6	1.6x10-42	4.1x10-42
cg25456959	ASB12	X	TSS1500	Open sea	72.0 ± 2.9	47.7 ± 4.0	24.3	5.9x10-48	1.7x10-47
cg21635515	ASB9;ASB9;ASB9;ASB9	X	Body;Body;Body;Body	Open sea	82.9 ± 2.4	76.7 ± 2.2	6.1	6.0x10-18	9.5x10-18
cg27064928	ASFMR1;ASFMR1;ASFMR1;ASFMR1;ASFMR1;FMR1	X	Body;Body;Body;Body;Body;Body	S Shelf	50.8 ± 5.7	38.1 ± 5.6	12.7	1.8x10-18	2.9x10-18
cg22417678	ASFMR1;ASFMR1;ASFMR1;ASFMR1;ASFMR1;FMR1	X	TSS1500;TSS1500;TSS1500;TSS1500;TSS1500;Body	Open sea	56.8 ± 4.6	41.5 ± 6.2	15.3	1.7x10-24	3.1x10-24
cg18433694	ATP11C;ATP11C	X	TSS200;TSS200	Open sea	81.5 ± 2.9	71.0 ± 4.1	10.6	1.7x10-25	3.1x10-25
cg06298190	ATP11C;ATP11C	X	Body;Body	Open sea	80.4 ± 3.3	63.6 ± 4.2	16.8	1.2x10-33	2.5x10-33
cg21757436	ATP11C;ATP11C	X	3'UTR;3'UTR	Open sea	78.7 ± 3.1	60.5 ± 3.7	18.3	6.7x10-39	1.6x10-38
cg20013240	ATP1B4;ATP1B4	X	TSS200;TSS200	Open sea	87.1 ± 2.3	74.0 ± 3.3	13.1	1.0x10-34	2.2x10-34
cg19523692	ATP1B4;ATP1B4	X	TSS1500;TSS1500	Open sea	79.6 ± 10.2	65.2 ± 4.5	14.4	2.2x10-12	3.1x10-12
cg11696466	ATP1B4;ATP1B4	X	Body;Body	Open sea	82.1 ± 2.7	59.0 ± 4.2	23.1	1.8x10-50	5.7x10-50
cg04336572	ATP1B4;ATP1B4;ATP1B4;ATP1B4	X	5'UTR;5'UTR;1stExon;1stExon	Open sea	83.5 ± 2.5	72.0 ± 4.4	11.5	5.3x10-28	9.9x10-28
cg06204009	ATP2B3;ATP2B3	X	TSS200;TSS200	Open sea	86.4 ± 2.1	77.4 ± 3.1	9.0	7.0x10-27	1.3x10-26
cg22810426	ATP2B3;ATP2B3	X	TSS200;TSS200	Open sea	57.9 ± 4.4	45.6 ± 3.6	12.3	9.2x10-24	1.6x10-23
cg12051064	ATP2B3;ATP2B3	X	3'UTR;3'UTR	Open sea	64.7 ± 4.1	40.5 ± 3.5	24.1	3.8x10-44	1.0x10-43
cg20456193	ATP2B3;ATP2B3;ATP2B3;ATP2B3	X	1stExon;5'UTR;5'UTR;1stExon	Open sea	57.7 ± 3.0	51.1 ± 3.2	6.6	1.3x10-14	2.0x10-14
cg24443136	ATP2B3;ATP2B3;ATP2B3;ATP2B3	X	1stExon;5'UTR;5'UTR;1stExon	Open sea	78.8 ± 3.3	69.7 ± 3.3	9.1	6.3x10-21	1.1x10-20
cg24332600	ATP6AP1	X	Body	N Shelf	84.1 ± 2.1	78.6 ± 3.4	5.4	1.1x10-14	1.7x10-14
cg02893780	ATP6AP1	X	TSS1500	N Shore	75.1 ± 4.0	63.0 ± 3.8	12.1	8.8x10-26	1.6x10-25
cg11941773	ATP6AP2	X	Body	S Shelf	87.0 ± 1.9	65.8 ± 3.5	21.2	8.5x10-54	3.0x10-53
cg22396161	ATP7A	X	3'UTR	Open sea	76.3 ± 3.9	59.3 ± 4.1	17.1	1.6x10-31	3.3x10-31
cg14736373	ATP7A;PGAM4	X	5'UTR;TSS1500	Open sea	80.8 ± 3.1	74.0 ± 3.8	6.8	4.9x10-13	7.0x10-13
cg18617394	ATRX;ATRX	X	Body;Body	Open sea	76.6 ± 4.4	65.8 ± 3.7	10.8	3.2x10-21	5.3x10-21
cg12615934	ATXN3L	X	TSS1500	Open sea	86.0 ± 2.3	75.0 ± 2.5	11.0	9.6x10-31	1.9x10-30
cg06793890	ATXN3L;ATXN3L	X	1stExon;5'UTR	Open sea	86.0 ± 2.2	75.1 ± 2.9	10.9	1.1x10-32	2.3x10-32
cg02616921	AWAT1	X	Body	Open sea	90.0 ± 1.6	82.1 ± 2.5	7.9	5.8x10-29	1.1x10-28
cg20220865	AWAT1	X	TSS200	Open sea	69.6 ± 2.7	50.6 ± 3.8	19.0	6.0x10-45	1.7x10-44
cg23904115	AWAT2	X	TSS1500	Open sea	88.9 ± 1.5	77.6 ± 3.4	11.3	5.5x10-37	1.3x10-36
cg16831427	AWAT2	X	3'UTR	Open sea	69.7 ± 4.0	56.4 ± 3.9	13.3	2.1x10-24	3.6x10-24
cg18512357	AWAT2	X	TSS200	Open sea	69.0 ± 3.0	55.7 ± 4.3	13.3	5.2x10-28	9.8x10-28
cg21907794	AWAT2	X	Body	Open sea	81.1 ± 2.6	63.3 ± 3.9	17.9	7.2x10-40	1.8x10-39
cg27053580	AWAT2	X	TSS200	Open sea	79.7 ± 2.2	55.7 ± 4.2	24.1	1.4x10-49	4.4x10-49
cg15688151	AVPR2	X	TSS200	Open sea	78.7 ± 3.4	63.6 ± 3.9	15.0	6.5x10-34	1.4x10-33
cg19351638	AVPR2;AVPR2;AVPR2	X	TSS200;TSS200;Body	Open sea	53.9 ± 3.4	48.4 ± 3.5	5.6	2.5x10-10	3.4x10-10
cg27429569	AVPR2;AVPR2;AVPR2	X	TSS200;TSS200;Body	Open sea	81.0 ± 2.3	75.2 ± 3.1	5.9	2.5x10-14	3.6x10-14
cg27497831	AVPR2;AVPR2;AVPR2	X	Body;Body;3'UTR	Open sea	71.6 ± 2.7	65.0 ± 4.1	6.6	1.1x10-13	1.6x10-13
cg20851325	AVPR2;AVPR2;AVPR2	X	TSS1500;TSS1500;Body	Open sea	63.5 ± 3.8	56.4 ± 4.3	7.1	1.5x10-12	2.1x10-12
cg03274069	AVPR2;AVPR2;AVPR2	X	Body;Body;Body	Open sea	69.2 ± 3.1	56.3 ± 4.3	13.0	5.1x10-29	9.9x10-29
cg25253815	AVPR2;AVPR2;AVPR2;AVPR2;AVPR2	X	1stExon;5'UTR;5'UTR;Body;1stExon	Open sea	73.3 ± 3.1	61.3 ± 3.6	12.0	3.0x10-29	5.8x10-29
cg00934057	BCAP31;BCAP31;BCAP31;BCAP31	X	Body;Body;Body;Body	N Shelf	78.5 ± 5.2	68.1 ± 3.5	10.4	2.0x10-16	3.1x10-16
cg05946161	BCOR;BCOR	X	5'UTR;5'UTR	Island	16.2 ± 3.1	10.6 ± 1.6	5.6	1.2x10-18	1.9x10-18
cg23737407	BCOR;BCOR	X	5'UTR;5'UTR	Island	29.4 ± 7.1	23.7 ± 6.6	5.7	1.0x10-06	1.3x10-06
cg02169289	BCOR;BCOR	X	5'UTR;5'UTR	Island	28.4 ± 3.3	21.8 ± 2.4	6.6	1.2x10-15	1.9x10-15
cg06010380	BCOR;BCOR	X	5'UTR;5'UTR	Island	29.5 ± 5.2	22.4 ± 4.5	7.2	1.2x10-11	1.7x10-11
cg11844737	BCOR;BCOR	X	TSS1500;TSS1500	S Shore	80.2 ± 2.5	72.7 ± 2.7	7.6	1.2x10-21	2.0x10-21
cg06948553	BCOR;BCOR	X	TSS1500;TSS1500	S Shore	76.2 ± 2.9	68.0 ± 3.6	8.2	4.6x10-20	7.5x10-20
cg00389552	BCOR;BCOR	X	5'UTR;5'UTR	N Shore	27.3 ± 7.5	17.8 ± 4.2	9.5	1.6x10-14	2.3x10-14
cg10169869	BCOR;BCOR	X	5'UTR;5'UTR	N Shore	21.3 ± 4.5	11.4 ± 2.1	9.9	2.2x10-22	3.7x10-22
cg01340520	BCOR;BCOR	X	5'UTR;5'UTR	Island	36.0 ± 5.6	23.9 ± 4.2	12.1	1.4x10-21	2.3x10-21
cg20457190	BCOR;BCOR	X	5'UTR;5'UTR	N Shore	86.3 ± 2.0	73.8 ± 2.5	12.5	1.8x10-40	4.5x10-40
cg05066631	BCOR;BCOR	X	5'UTR;5'UTR	S Shore	75.6 ± 4.7	63.1 ± 5.2	12.5	1.4x10-18	2.2x10-18
cg09075063	BCOR;BCOR	X	TSS200;TSS200	S Shore	42.5 ± 5.1	29.0 ± 4.2	13.5	9.8x10-23	1.7x10-22
cg02602182	BCOR;BCOR	X	5'UTR;5'UTR	Island	41.5 ± 5.1	25.7 ± 3.1	15.8	2.8x10-29	5.4x10-29
cg03088756	BCOR;BCOR	X	5'UTR;5'UTR	Island	45.8 ± 5.0	30.0 ± 2.5	15.9	2.0x10-34	4.3x10-34
cg12111783	BCOR;BCOR	X	5'UTR;5'UTR	Island	56.9 ± 8.5	40.1 ± 6.3	16.8	2.1x10-21	3.5x10-21
cg13929917	BCOR;BCOR	X	5'UTR;5'UTR	N Shore	54.3 ± 3.1	37.3 ± 3.0	16.9	1.2x10-40	3.1x10-40
cg23701759	BCOR;BCOR	X	5'UTR;5'UTR	Island	56.8 ± 9.0	37.6 ± 5.9	19.2	4.0x10-20	6.6x10-20
cg13728115	BCOR;BCOR	X	5'UTR;5'UTR	Island	60.0 ± 5.2	40.0 ± 4.7	20.0	3.4x10-32	7.1x10-32
cg26046341	BCOR;BCOR	X	5'UTR;5'UTR	N Shelf	88.2 ± 1.9	67.3 ± 4.0	21.0	1.5x10-53	5.0x10-53
cg07650640	BCOR;BCOR	X	5'UTR;5'UTR	S Shore	82.4 ± 2.5	60.0 ± 4.4	22.4	3.8x10-47	1.1x10-46
cg05026884	BCOR;BCOR	X	5'UTR;5'UTR	Island	71.9 ± 3.9	49.0 ± 4.9	22.8	4.7x10-40	1.1x10-39
cg01514943	BCOR;BCOR	X	5'UTR;5'UTR	N Shore	68.3 ± 5.4	45.4 ± 4.3	22.9	9.4x10-34	2.0x10-33
cg18422972	BCOR;BCOR	X	5'UTR;5'UTR	Island	66.6 ± 5.3	43.1 ± 1.9	23.5	1.9x10-41	4.8x10-41
cg15322230	BCOR;BCOR	X	5'UTR;5'UTR	Island	74.1 ± 6.2	50.0 ± 1.9	24.1	5.4x10-32	1.1x10-31
cg13943560	BCOR;BCOR	X	5'UTR;5'UTR	Island	55.7 ± 7.7	29.8 ± 2.7	26.0	2.5x10-32	5.2x10-32
cg18765710	BCOR;BCOR	X	5'UTR;5'UTR	S Shore	86.9 ± 1.7	60.9 ± 4.3	26.0	1.5x10-60	6.6x10-60
cg13652795	BCOR;BCOR	X	5'UTR;5'UTR	N Shelf	70.3 ± 7.8	42.5 ± 5.3	27.8	2.2x10-33	4.7x10-33
cg15366127	BCOR;BCOR	X	5'UTR;5'UTR	N Shore	69.1 ± 7.1	41.1 ± 5.4	28.0	3.9x10-35	8.6x10-35
cg01490258	BCOR;BCOR	X	5'UTR;5'UTR	N Shore	65.1 ± 5.4	37.0 ± 3.0	28.1	4.6x10-47	1.3x10-46
cg26695278	BCOR;BCOR	X	5'UTR;5'UTR	N Shore	79.7 ± 3.5	51.4 ± 4.6	28.3	6.1x10-55	2.2x10-54
cg01110765	BCOR;BCOR	X	5'UTR;5'UTR	N Shore	88.2 ± 1.8	59.4 ± 4.0	28.8	5.7x10-61	2.6x10-60
cg08384999	BCOR;BCOR	X	5'UTR;5'UTR	Island	82.1 ± 4.7	53.3 ± 2.4	28.8	5.1x10-44	1.4x10-43
cg03662494	BCOR;BCOR	X	5'UTR;5'UTR	Island	70.3 ± 7.1	41.5 ± 5.7	28.9	6.3x10-35	1.4x10-34
cg10055320	BCOR;BCOR	X	5'UTR;5'UTR	N Shore	79.7 ± 2.7	50.6 ± 3.4	29.1	1.5x10-57	5.8x10-57
cg19937286	BCOR;BCOR	X	5'UTR;5'UTR	N Shore	85.7 ± 1.9	56.4 ± 3.9	29.3	1.1x10-62	5.3x10-62
cg00150874	BCOR;BCOR	X	5'UTR;5'UTR	N Shore	86.4 ± 3.2	56.8 ± 4.2	29.6	1.9x10-52	6.5x10-52
cg12045126	BCOR;BCOR	X	5'UTR;5'UTR	N Shore	84.9 ± 3.6	54.4 ± 4.8	30.5	1.5x10-44	4.2x10-44
cg02931660	BCOR;BCOR	X	5'UTR;5'UTR	N Shore	86.3 ± 2.4	54.9 ± 3.7	31.4	3.4x10-60	1.5x10-59
cg10039267	BCOR;BCOR	X	5'UTR;5'UTR	Island	77.2 ± 2.4	45.3 ± 3.7	31.9	5.0x10-64	2.6x10-63
cg18813691	BCOR;BCOR	X	5'UTR;5'UTR	N Shore	80.9 ± 2.3	48.5 ± 3.6	32.4	1.2x10-60	5.2x10-60
cg08156775	BCOR;BCOR	X	5'UTR;5'UTR	N Shore	84.8 ± 2.5	52.3 ± 4.3	32.6	1.7x10-54	6.2x10-54
cg24618413	BCOR;BCOR	X	5'UTR;5'UTR	S Shore	72.0 ± 6.5	38.4 ± 3.1	33.6	5.6x10-44	1.5x10-43
cg04101819	BCOR;BCOR	X	5'UTR;5'UTR	Island	89.3 ± 1.6	55.5 ± 4.0	33.7	2.3x10-68	1.5x10-67
cg23851088	BCOR;BCOR	X	5'UTR;5'UTR	Island	71.7 ± 5.8	37.4 ± 4.4	34.3	2.4x10-45	6.7x10-45
cg11620557	BCOR;BCOR	X	5'UTR;5'UTR	Island	86.9 ± 2.6	52.2 ± 3.9	34.8	3.5x10-59	1.5x10-58
cg17281810	BCOR;BCOR	X	5'UTR;5'UTR	S Shore	84.4 ± 3.9	48.4 ± 3.4	36.0	5.3x10-52	1.7x10-51
cg04751297	BCOR;BCOR	X	5'UTR;5'UTR	Island	83.3 ± 2.4	46.1 ± 3.2	37.1	1.1x10-70	8.9x10-70
cg11117255	BCOR;BCOR	X	5'UTR;5'UTR	S Shore	81.9 ± 2.5	44.7 ± 3.7	37.3	4.6x10-66	2.7x10-65
cg27450030	BCOR;BCOR	X	5'UTR;5'UTR	S Shore	84.4 ± 2.3	46.8 ± 3.8	37.6	1.3x10-66	7.8x10-66
cg24183173	BCOR;BCOR	X	5'UTR;5'UTR	Island	87.0 ± 2.1	45.5 ± 3.2	41.4	5.1x10-71	4.1x10-70
cg08614574	BCOR;BCOR	X	5'UTR;5'UTR	Island	83.8 ± 2.4	41.7 ± 2.8	42.1	3.1x10-78	5.1x10-77
cg03161453	BCOR;BCOR	X	5'UTR;5'UTR	Island	87.2 ± 1.8	44.7 ± 3.3	42.5	1.5x10-76	2.0x10-75
cg21010298	BCOR;BCOR	X	5'UTR;5'UTR	Island	87.1 ± 3.2	42.2 ± 3.5	44.9	9.2x10-63	4.5x10-62
cg11143827	BCOR;BCOR	X	5'UTR;5'UTR	Island	96.9 ± 0.7	50.7 ± 2.7	46.2	6.6x10-81	1.5x10-79
cg11049634	BCOR;BCOR	X	5'UTR;5'UTR	Island	93.2 ± 1.3	46.0 ± 2.2	47.2	9.0x10-83	2.9x10-81
cg06839398	BCOR;BCOR;BCOR;BCOR	X	5'UTR;5'UTR;5'UTR;5'UTR	N Shore	29.8 ± 5.0	24.3 ± 3.0	5.5	3.5x10-07	4.5x10-07
cg04071770	BCOR;BCOR;BCOR;BCOR	X	3'UTR;3'UTR;3'UTR;3'UTR	Open sea	84.9 ± 3.0	79.2 ± 2.6	5.7	1.3x10-12	1.8x10-12
cg26489179	BCOR;BCOR;BCOR;BCOR	X	Body;Body;Body;Body	Open sea	73.4 ± 4.7	67.5 ± 3.6	6.0	9.9x10-11	1.4x10-10
cg00473051	BCOR;BCOR;BCOR;BCOR	X	5'UTR;5'UTR;5'UTR;5'UTR	N Shore	24.1 ± 4.5	16.6 ± 3.8	7.4	1.2x10-13	1.8x10-13
cg14261068	BCOR;BCOR;BCOR;BCOR	X	5'UTR;5'UTR;5'UTR;5'UTR	N Shelf	27.2 ± 5.8	18.3 ± 2.9	8.9	5.5x10-15	8.3x10-15
cg24508310	BCOR;BCOR;BCOR;BCOR	X	5'UTR;5'UTR;5'UTR;5'UTR	N Shore	41.0 ± 4.5	28.2 ± 3.0	12.8	1.1x10-28	2.2x10-28
cg08707617	BCOR;BCOR;BCOR;BCOR	X	5'UTR;5'UTR;5'UTR;5'UTR	S Shore	39.4 ± 4.8	26.2 ± 3.8	13.2	9.4x10-23	1.6x10-22
cg21180513	BCOR;BCOR;BCOR;BCOR	X	5'UTR;5'UTR;5'UTR;5'UTR	N Shelf	44.9 ± 4.6	29.9 ± 3.8	15.0	2.3x10-27	4.4x10-27
cg09368035	BCOR;BCOR;BCOR;BCOR	X	5'UTR;5'UTR;5'UTR;5'UTR	Island	55.7 ± 3.6	39.5 ± 2.5	16.2	3.7x10-38	8.7x10-38
cg07601068	BCOR;BCOR;BCOR;BCOR	X	5'UTR;5'UTR;5'UTR;5'UTR	N Shore	43.8 ± 5.9	26.9 ± 4.3	16.9	8.2x10-26	1.5x10-25
cg13307200	BCOR;BCOR;BCOR;BCOR	X	5'UTR;5'UTR;5'UTR;5'UTR	N Shelf	88.2 ± 1.6	71.1 ± 3.7	17.1	2.9x10-48	8.7x10-48
cg15042310	BCOR;BCOR;BCOR;BCOR	X	5'UTR;5'UTR;5'UTR;5'UTR	N Shore	47.1 ± 5.1	28.7 ± 5.1	18.4	2.6x10-31	5.2x10-31
cg20338399	BCOR;BCOR;BCOR;BCOR	X	5'UTR;5'UTR;5'UTR;5'UTR	S Shore	51.6 ± 4.5	32.2 ± 3.4	19.4	1.3x10-37	3.0x10-37
cg01906946	BCOR;BCOR;BCOR;BCOR	X	5'UTR;5'UTR;5'UTR;5'UTR	Island	64.5 ± 4.8	42.2 ± 3.0	22.3	5.5x10-42	1.4x10-41
cg11434986	BCOR;BCOR;BCOR;BCOR	X	5'UTR;5'UTR;5'UTR;5'UTR	N Shore	78.8 ± 6.4	56.3 ± 5.1	22.5	9.3x10-30	1.8x10-29
cg02693068	BCOR;BCOR;BCOR;BCOR	X	5'UTR;5'UTR;5'UTR;5'UTR	N Shore	62.8 ± 4.0	39.9 ± 3.1	22.9	1.4x10-44	3.7x10-44
cg05721877	BCOR;BCOR;BCOR;BCOR	X	5'UTR;5'UTR;5'UTR;5'UTR	N Shore	48.0 ± 8.2	25.0 ± 4.6	23.0	1.2x10-28	2.2x10-28
cg04924962	BCOR;BCOR;BCOR;BCOR	X	5'UTR;5'UTR;5'UTR;5'UTR	N Shore	66.9 ± 4.6	43.3 ± 4.8	23.6	3.0x10-38	7.1x10-38
cg05559023	BCOR;BCOR;BCOR;BCOR	X	5'UTR;5'UTR;5'UTR;5'UTR	N Shore	71.6 ± 5.1	44.5 ± 3.9	27.2	1.2x10-43	3.3x10-43
cg24156613	BCOR;BCOR;BCOR;BCOR	X	5'UTR;5'UTR;5'UTR;5'UTR	N Shore	70.7 ± 4.5	41.6 ± 4.7	29.1	4.4x10-45	1.2x10-44
cg05226646	BCOR;BCOR;BCOR;BCOR	X	5'UTR;5'UTR;5'UTR;5'UTR	N Shore	77.2 ± 4.3	47.7 ± 4.2	29.5	6.9x10-46	1.9x10-45
cg01522249	BCOR;BCOR;BCOR;BCOR	X	5'UTR;5'UTR;5'UTR;5'UTR	Island	78.4 ± 4.4	45.7 ± 3.3	32.7	1.1x10-47	3.1x10-47
cg20348344	BCOR;BCOR;BCOR;BCOR	X	5'UTR;5'UTR;5'UTR;5'UTR	Island	87.0 ± 4.3	53.4 ± 2.1	33.5	3.5x10-47	1.0x10-46
cg23552913	BCORL1	X	3'UTR	N Shelf	79.8 ± 24.3	70.0 ± 7.8	9.9	1.9x10-02	2.1x10-02
cg11304846	BCORL1	X	Body	Open sea	82.2 ± 2.9	72.0 ± 3.9	10.2	3.5x10-23	6.0x10-23
cg01280366	BCORL1	X	5'UTR	S Shore	81.5 ± 2.3	70.7 ± 2.8	10.7	4.0x10-31	8.0x10-31
cg24761863	BCORL1	X	Body	Open sea	84.6 ± 2.1	59.2 ± 3.4	25.4	4.4x10-58	1.8x10-57
cg15685317	BCYRN1	X	Body	S Shelf	57.7 ± 4.3	51.5 ± 3.6	6.2	1.4x10-09	1.9x10-09
cg14751158	BCYRN1	X	Body	N Shore	87.0 ± 2.6	78.7 ± 2.8	8.3	4.7x10-21	7.9x10-21
cg24979179	BCYRN1	X	Body	Open sea	89.8 ± 2.0	79.5 ± 2.2	10.3	5.4x10-33	1.1x10-32
cg07483816	BCYRN1	X	Body	N Shelf	88.8 ± 1.4	77.9 ± 2.6	10.9	5.5x10-42	1.4x10-41
cg00960300	BCYRN1	X	Body	N Shore	71.6 ± 3.2	53.9 ± 3.6	17.7	4.6x10-42	1.2x10-41
cg08699828	BCYRN1;ACRC	X	Body;3'UTR	Open sea	54.9 ± 4.7	43.3 ± 5.2	11.6	8.7x10-19	1.4x10-18
cg10104771	BCYRN1;ACRC;ACRC	X	Body;1stExon;5'UTR	Island	91.1 ± 1.5	85.7 ± 1.7	5.4	8.8x10-25	1.6x10-24
cg08843314	BCYRN1;CXCR3;CXCR3	X	Body;5'UTR;Body	Open sea	90.1 ± 1.7	78.6 ± 2.4	11.5	1.0x10-39	2.5x10-39
cg25226068	BCYRN1;GJB1	X	Body;TSS1500	Open sea	79.3 ± 2.4	69.5 ± 2.8	9.8	1.7x10-29	3.3x10-29
cg02495057	BCYRN1;GJB1;GJB1	X	Body;TSS1500;5'UTR	N Shore	73.2 ± 5.3	64.1 ± 4.0	9.2	6.1x10-13	8.8x10-13
cg17609703	BCYRN1;OGT;OGT	X	Body;3'UTR;3'UTR	N Shelf	80.7 ± 4.5	66.5 ± 4.7	14.2	6.7x10-23	1.1x10-22
cg06323119	BEND2	X	Body	Island	86.6 ± 2.1	79.7 ± 4.0	6.9	1.0x10-17	1.6x10-17
cg21138857	BEND2	X	TSS1500	S Shore	83.0 ± 2.3	70.5 ± 3.4	12.5	1.5x10-31	3.0x10-31
cg02992777	BEX1	X	TSS1500	S Shore	76.9 ± 2.8	67.9 ± 4.1	9.1	2.8x10-21	4.7x10-21
cg11307246	BEX1	X	TSS1500	S Shore	85.5 ± 2.3	72.4 ± 3.5	13.1	3.6x10-35	7.9x10-35
cg26016246	BEX2;BEX2;BEX2;BEX2	X	3'UTR;3'UTR;3'UTR;3'UTR	N Shore	86.1 ± 3.5	79.3 ± 3.0	6.8	2.6x10-15	3.9x10-15
cg13391512	BEX2;BEX2;BEX2;BEX2	X	Body;Body;Body;Body	N Shore	73.1 ± 4.7	65.5 ± 4.5	7.7	3.7x10-14	5.4x10-14
cg13747195	BEX4;BEX4	X	Body;Body	S Shore	71.4 ± 5.5	65.7 ± 4.6	5.7	4.1x10-06	5.1x10-06
cg04929865	BGN	X	TSS1500	Open sea	63.9 ± 4.2	57.4 ± 4.2	6.5	1.3x10-09	1.8x10-09
cg04177332	BGN	X	TSS1500	Open sea	85.7 ± 2.2	77.7 ± 3.0	8.0	3.5x10-22	5.9x10-22
cg14028178	BGN	X	TSS1500	Open sea	52.9 ± 4.3	43.5 ± 3.7	9.4	1.2x10-16	1.9x10-16
cg06190216	BGN	X	Body	Open sea	64.5 ± 2.9	52.1 ± 3.7	12.4	8.1x10-29	1.5x10-28
cg21635956	BGN	X	Body	Open sea	77.5 ± 3.3	56.2 ± 3.7	21.3	9.7x10-43	2.5x10-42
cg05883299	BHLHB9;BHLHB9;BHLHB9;BHLHB9;BHLHB9;BHLHB9	X	5'UTR;5'UTR;5'UTR;5'UTR;5'UTR;5'UTR	N Shelf	60.8 ± 5.7	48.9 ± 5.5	11.9	1.1x10-17	1.8x10-17
cg09789474	BHLHB9;BHLHB9;BHLHB9;BHLHB9;BHLHB9;BHLHB9	X	5'UTR;5'UTR;5'UTR;5'UTR;5'UTR;5'UTR	N Shore	85.9 ± 2.0	63.8 ± 3.6	22.1	1.0x10-51	3.4x10-51
cg10712678	BHLHB9;BHLHB9;BHLHB9;BHLHB9;BHLHB9;BHLHB9;BHLHB9;BHLHB9	X	3'UTR;3'UTR;3'UTR;3'UTR;3'UTR;3'UTR;3'UTR;3'UTR	Open sea	86.7 ± 2.9	81.0 ± 2.4	5.7	8.0x10-14	1.2x10-13
cg09106468	BHLHB9;BHLHB9;BHLHB9;BHLHB9;BHLHB9;BHLHB9;BHLHB9;BHLHB9	X	5'UTR;5'UTR;5'UTR;5'UTR;5'UTR;TSS1500;5'UTR;TSS1500	N Shore	57.8 ± 5.1	50.2 ± 4.1	7.6	1.3x10-12	1.9x10-12
cg18406314	BHLHB9;BHLHB9;BHLHB9;BHLHB9;BHLHB9;BHLHB9;BHLHB9;BHLHB9	X	Body;Body;Body;Body;Body;Body;Body;Body	S Shelf	80.1 ± 3.4	66.1 ± 3.9	14.0	9.4x10-32	1.9x10-31
cg10582833	BMP15	X	3'UTR	Open sea	74.1 ± 2.7	68.4 ± 3.0	5.6	9.2x10-14	1.3x10-13
cg10479992	BMP15	X	TSS1500	Open sea	81.8 ± 2.5	74.2 ± 3.3	7.6	1.2x10-18	1.9x10-18
cg05463948	BMP15	X	TSS1500	Open sea	70.1 ± 3.8	53.5 ± 4.2	16.6	7.4x10-32	1.5x10-31
cg02060618	BMP15	X	TSS200	Open sea	65.5 ± 3.4	46.4 ± 4.5	19.1	7.5x10-42	1.9x10-41
cg26839325	BMP15	X	1stExon	Open sea	80.3 ± 2.5	58.6 ± 3.5	21.6	4.0x10-47	1.2x10-46
cg08302695	BMX	X	TSS1500	Open sea	71.7 ± 5.1	66.2 ± 4.1	5.4	6.5x10-06	8.0x10-06
cg24643262	BMX	X	TSS200	Open sea	78.1 ± 3.0	67.8 ± 3.4	10.3	6.7x10-26	1.2x10-25
cg00861899	BMX	X	TSS200	Open sea	75.3 ± 3.1	59.7 ± 4.2	15.5	3.4x10-34	7.3x10-34
cg22745747	BMX	X	5'UTR	Open sea	87.1 ± 1.7	66.8 ± 4.0	20.3	3.7x10-52	1.2x10-51
cg06310760	BMX;BMX	X	TSS1500;5'UTR	Open sea	88.3 ± 2.1	80.7 ± 2.2	7.6	1.9x10-26	3.4x10-26
cg06233761	BMX;BMX	X	Body;Body	Open sea	88.2 ± 1.5	79.5 ± 2.7	8.6	4.0x10-32	8.3x10-32
cg11650039	BMX;BMX	X	5'UTR;TSS200	Open sea	85.2 ± 2.6	74.1 ± 3.4	11.1	1.2x10-28	2.3x10-28
cg18963065	BMX;BMX	X	5'UTR;TSS200	Open sea	89.2 ± 1.5	64.7 ± 4.4	24.5	2.3x10-59	9.7x10-59
cg00804510	BRCC3;BRCC3	X	Body;Body	S Shelf	89.2 ± 1.9	82.9 ± 2.2	6.3	4.5x10-22	7.5x10-22
cg12845419	BRS3	X	Body	Open sea	46.1 ± 5.0	33.6 ± 4.4	12.5	4.1x10-20	6.7x10-20
cg17293395	BRS3	X	TSS1500	Open sea	81.3 ± 3.2	67.5 ± 3.9	13.9	4.6x10-30	9.0x10-30
cg11675245	BRS3	X	3'UTR	Open sea	66.5 ± 2.9	48.3 ± 4.3	18.2	9.7x10-40	2.4x10-39
cg14746118	BRS3	X	TSS1500	Open sea	74.6 ± 3.8	48.4 ± 4.6	26.3	1.9x10-47	5.5x10-47
cg15016628	BRS3;BRS3	X	1stExon;5'UTR	Open sea	75.3 ± 2.9	60.0 ± 3.6	15.3	4.8x10-35	1.1x10-34
cg15847896	BTK	X	Body	S Shelf	70.6 ± 2.7	65.5 ± 4.0	5.1	1.4x10-09	1.9x10-09
cg03791917	BTK	X	TSS200	Open sea	43.8 ± 4.2	38.2 ± 2.5	5.6	3.8x10-11	5.3x10-11
cg02998933	BTK	X	5'UTR	Open sea	86.2 ± 2.0	77.6 ± 2.5	8.7	3.3x10-29	6.4x10-29
cg00126698	BTK	X	5'UTR	Open sea	82.1 ± 3.2	66.6 ± 3.3	15.5	1.6x10-32	3.3x10-32
cg16397002	BTK	X	TSS1500	N Shelf	75.3 ± 2.9	58.4 ± 4.8	16.9	8.7x10-33	1.8x10-32
cg08355317	BTK	X	TSS1500	N Shelf	60.1 ± 3.7	37.9 ± 3.7	22.3	4.6x10-44	1.2x10-43
cg06918955	C1GALT1C1;C1GALT1C1	X	3'UTR;3'UTR	N Shelf	65.6 ± 5.2	52.3 ± 4.3	13.3	2.3x10-21	3.8x10-21
cg26816294	CA5BP	X	Body	Island	16.1 ± 4.4	10.0 ± 3.1	6.1	2.8x10-15	4.3x10-15
cg00524424	CACNA1F	X	TSS200	N Shore	43.8 ± 3.8	32.2 ± 4.2	11.7	1.6x10-22	2.8x10-22
cg22203323	CACNA1F	X	Body	N Shelf	83.9 ± 2.0	66.5 ± 3.9	17.4	1.5x10-44	4.1x10-44
cg03509908	CAPN6	X	3'UTR	Open sea	87.2 ± 1.8	77.3 ± 3.2	9.9	1.8x10-31	3.6x10-31
cg01307615	CAPN6	X	TSS1500	Open sea	81.1 ± 2.7	69.2 ± 4.7	11.9	1.6x10-27	3.0x10-27
cg13145750	CAPN6	X	5'UTR	Open sea	35.6 ± 4.8	23.7 ± 2.8	12.0	2.0x10-25	3.6x10-25
cg24149658	CAPN6	X	TSS200	Open sea	51.9 ± 6.7	38.6 ± 5.3	13.3	1.7x10-17	2.6x10-17
cg19688503	CAPN6	X	TSS200	Open sea	40.9 ± 5.7	27.1 ± 4.0	13.8	8.6x10-24	1.5x10-23
cg25972680	CAPN6	X	Body	Open sea	84.3 ± 2.4	70.3 ± 4.1	14.0	2.5x10-33	5.3x10-33
cg00426668	CAPN6	X	TSS1500	Open sea	54.0 ± 4.8	37.1 ± 4.6	16.9	2.6x10-28	4.8x10-28
cg14455991	CASK;CASK;GPR82;CASK	X	Body;Body;TSS1500;Body	Open sea	65.7 ± 5.5	59.4 ± 4.4	6.3	8.1x10-08	1.0x10-07
cg19261292	CCDC120;CCDC120;CCDC120;CCDC120	X	Body;Body;Body;Body	Open sea	80.3 ± 2.5	75.1 ± 3.5	5.2	3.7x10-13	5.4x10-13
cg06140761	CCDC120;CCDC120;CCDC120;CCDC120	X	TSS1500;TSS1500;TSS1500;TSS1500	S Shelf	82.0 ± 2.4	63.7 ± 3.4	18.4	2.9x10-45	8.1x10-45
cg03221436	CCDC120;CCDC120;CCDC120;CCDC120	X	TSS1500;TSS1500;TSS1500;TSS1500	Open sea	76.3 ± 3.2	57.3 ± 3.9	19.0	1.1x10-42	2.9x10-42
cg12228355	CCDC160	X	TSS1500	N Shore	84.3 ± 2.6	79.2 ± 4.0	5.1	6.3x10-10	8.6x10-10
cg06438094	CCDC160	X	Body	Open sea	78.5 ± 4.4	69.1 ± 4.8	9.4	3.4x10-15	5.0x10-15
cg00762681	CCDC160	X	TSS1500	N Shore	48.2 ± 6.8	38.4 ± 4.9	9.8	9.2x10-10	1.2x10-09
cg11898425	CCNB3;CCNB3	X	TSS1500;TSS1500	S Shore	84.8 ± 2.4	76.8 ± 3.0	8.0	2.3x10-22	3.9x10-22
cg04738169	CCNB3;CCNB3	X	TSS1500;TSS1500	S Shelf	67.7 ± 5.3	56.4 ± 5.1	11.3	3.6x10-18	5.7x10-18
cg11113650	CCNB3;CCNB3	X	5'UTR;5'UTR	S Shelf	76.7 ± 7.7	58.8 ± 6.7	17.8	6.2x10-20	1.0x10-19
cg23688843	CCNB3;CCNB3	X	TSS1500;TSS1500	S Shelf	72.7 ± 3.8	54.8 ± 3.8	17.9	1.6x10-34	3.5x10-34
cg09226411	CD40LG	X	TSS200	Open sea	63.7 ± 3.0	51.3 ± 5.0	12.4	6.3x10-24	1.1x10-23
cg13143954	CD99L2;CD99L2;CD99L2	X	Body;Body;Body	N Shelf	78.1 ± 2.6	70.5 ± 3.1	7.6	5.1x10-20	8.3x10-20
cg01742164	CD99L2;CD99L2;CD99L2	X	3'UTR;3'UTR;3'UTR	Open sea	66.4 ± 3.5	52.8 ± 3.9	13.5	5.4x10-32	1.1x10-31
cg12408777	CDKL5	X	5'UTR	S Shelf	83.5 ± 3.2	78.3 ± 3.7	5.2	5.1x10-09	6.7x10-09
cg21771569	CDKL5	X	5'UTR	S Shore	57.8 ± 5.1	43.4 ± 4.2	14.4	1.0x10-22	1.7x10-22
cg01283227	CDKL5	X	5'UTR	S Shore	51.5 ± 5.4	34.7 ± 4.4	16.8	2.0x10-27	3.8x10-27
cg08498653	CDKL5;CDKL5	X	TSS1500;5'UTR	Open sea	90.6 ± 4.3	84.6 ± 2.6	6.0	7.5x10-15	1.1x10-14
cg15804018	CDKL5;CDKL5	X	TSS1500;5'UTR	Open sea	69.0 ± 3.4	62.8 ± 3.2	6.1	7.7x10-12	1.1x10-11
cg07590102	CDKL5;CDKL5	X	5'UTR;5'UTR	Open sea	90.3 ± 1.4	78.0 ± 3.4	12.3	5.1x10-40	1.3x10-39
cg24590452	CDKL5;CDKL5	X	TSS1500;5'UTR	Open sea	81.8 ± 5.2	65.4 ± 3.4	16.4	5.9x10-26	1.1x10-25
cg26486175	CDKL5;CDKL5;RS1	X	Body;Body;3'UTR	Open sea	59.2 ± 3.8	39.5 ± 3.7	19.6	8.6x10-41	2.2x10-40
cg26961103	CDR1	X	1stExon	Open sea	74.3 ± 3.1	67.8 ± 2.7	6.5	3.3x10-14	4.9x10-14
cg16159925	CDR1;CDR1	X	5'UTR;1stExon	Open sea	70.8 ± 3.7	62.9 ± 3.8	7.9	5.5x10-16	8.4x10-16
cg21293846	CENPI	X	Body	S Shelf	73.3 ± 4.8	57.2 ± 3.9	16.2	6.6x10-26	1.2x10-25
cg21784182	CENPI;CENPI	X	1stExon;5'UTR	S Shore	68.0 ± 3.8	61.8 ± 3.9	6.2	2.2x10-10	3.0x10-10
cg04646860	CETN2	X	3'UTR	N Shelf	76.4 ± 2.8	65.8 ± 3.3	10.6	1.8x10-25	3.3x10-25
cg13811328	CFP;CFP	X	TSS1500;TSS1500	Open sea	85.3 ± 3.0	79.4 ± 2.8	5.9	1.2x10-17	1.9x10-17
cg13749508	CFP;CFP	X	Body;Body	S Shelf	70.1 ± 3.1	62.8 ± 3.4	7.3	2.7x10-16	4.1x10-16
cg04144603	CFP;CFP;CFP	X	5'UTR;TSS200;1stExon	Open sea	74.8 ± 3.1	67.0 ± 4.0	7.8	1.0x10-17	1.6x10-17
cg07688234	CFP;CFP;CFP	X	5'UTR;TSS1500;1stExon	Open sea	54.0 ± 4.0	41.4 ± 4.6	12.6	9.1x10-23	1.6x10-22
cg21648502	CFP;CFP;CFP	X	1stExon;5'UTR;5'UTR	Open sea	72.5 ± 2.8	57.1 ± 4.0	15.4	3.7x10-36	8.3x10-36
cg22607365	CHM	X	3'UTR	Open sea	80.8 ± 3.7	55.6 ± 4.1	25.2	7.2x10-42	1.8x10-41
cg06340713	CHM;CHM	X	TSS1500;TSS1500	Open sea	80.6 ± 3.8	71.0 ± 4.7	9.6	2.6x10-17	4.0x10-17
cg13851721	CHRDL1;CHRDL1;CHRDL1;CHRDL1	X	3'UTR;3'UTR;3'UTR;3'UTR	Open sea	82.3 ± 2.5	75.5 ± 2.9	6.8	9.7x10-20	1.6x10-19
cg23914031	CHRDL1;CHRDL1;CHRDL1;CHRDL1	X	5'UTR;5'UTR;5'UTR;5'UTR	N Shelf	87.2 ± 2.0	67.8 ± 3.0	19.4	2.8x10-51	9.2x10-51
cg21906379	CHRDL1;CHRDL1;CHRDL1;CHRDL1	X	Body;Body;Body;Body	Open sea	68.5 ± 3.5	48.3 ± 4.8	20.2	7.7x10-36	1.7x10-35
cg05695951	CHST7	X	3'UTR	S Shelf	86.0 ± 1.8	71.5 ± 4.0	14.5	6.5x10-41	1.6x10-40
cg20346189	CITED1;CITED1;CITED1;CITED1	X	5'UTR;5'UTR;Body;5'UTR	N Shore	45.0 ± 5.6	39.8 ± 4.6	5.2	9.8x10-07	1.2x10-06
cg02437314	CITED1;CITED1;CITED1;CITED1	X	3'UTR;3'UTR;3'UTR;3'UTR	N Shelf	86.2 ± 1.6	76.9 ± 3.2	9.3	4.2x10-33	8.9x10-33
cg23699176	CITED1;CITED1;CITED1;CITED1	X	Body;Body;Body;Body	N Shelf	89.3 ± 1.9	78.6 ± 3.4	10.7	4.2x10-34	9.1x10-34
cg03937594	CITED1;CITED1;CITED1;CITED1	X	5'UTR;5'UTR;Body;5'UTR	N Shore	89.7 ± 1.0	73.4 ± 3.5	16.3	2.1x10-54	7.3x10-54
cg08333400	CLCN4	X	5'UTR	Island	55.6 ± 6.2	48.8 ± 4.9	6.7	3.8x10-09	5.0x10-09
cg13795116	CLCN4	X	3'UTR	Open sea	83.6 ± 2.6	70.6 ± 3.1	13.0	2.5x10-34	5.4x10-34
cg11475300	CLCN4	X	5'UTR	S Shore	70.0 ± 7.6	56.7 ± 5.2	13.3	4.1x10-15	6.2x10-15
cg00140189	CLCN4	X	5'UTR	S Shelf	64.9 ± 8.9	48.8 ± 5.2	16.1	6.1x10-18	9.6x10-18
cg14398372	CLCN5;CLCN5	X	TSS1500;TSS1500	N Shore	81.2 ± 2.6	76.0 ± 2.5	5.2	3.5x10-13	5.1x10-13
cg11108456	CLCN5;CLCN5	X	TSS1500;TSS1500	N Shore	66.5 ± 4.7	60.1 ± 4.0	6.4	2.6x10-08	3.4x10-08
cg04861259	CLCN5;CLCN5	X	Body;Body	Open sea	86.4 ± 2.5	73.7 ± 4.1	12.7	7.5x10-36	1.7x10-35
cg03765898	CLCN5;CLCN5	X	Body;Body	S Shelf	82.1 ± 2.4	61.8 ± 3.1	20.3	1.1x10-49	3.3x10-49
cg00360298	CLCN5;CLCN5	X	Body;Body	Open sea	82.3 ± 2.6	60.9 ± 3.0	21.3	4.3x10-52	1.4x10-51
cg20062122	CLCN5;CLCN5;CLCN5	X	Body;Body;5'UTR	Open sea	87.3 ± 2.8	79.6 ± 2.6	7.7	6.6x10-19	1.0x10-18
cg19223616	CLCN5;CLCN5;CLCN5	X	Body;Body;5'UTR	Open sea	86.4 ± 2.9	66.7 ± 3.8	19.6	5.2x10-43	1.4x10-42
cg08871010	CLCN5;CLCN5;CLCN5	X	Body;Body;Body	Open sea	87.1 ± 1.7	64.2 ± 3.6	22.9	3.8x10-61	1.7x10-60
cg08342708	CLCN5;CLCN5;MIR501	X	Body;Body;TSS1500	Open sea	90.4 ± 1.4	74.2 ± 2.7	16.2	5.1x10-53	1.7x10-52
cg14313347	CLCN5;CLCN5;MIR501	X	Body;Body;TSS1500	Open sea	85.2 ± 2.5	64.2 ± 3.9	21.0	7.1x10-45	2.0x10-44
cg15073264	CLCN5;CLCN5;MIR660	X	Body;Body;TSS1500	Open sea	81.1 ± 3.2	74.3 ± 2.9	6.8	9.3x10-16	1.4x10-15
cg15906134	CLCN5;CLCN5;MIR660	X	Body;Body;TSS1500	Open sea	94.6 ± 0.6	87.1 ± 1.5	7.5	2.5x10-47	7.2x10-47
cg00901393	CLCN5;CLCN5;MIR660	X	Body;Body;TSS1500	Open sea	90.1 ± 1.6	81.6 ± 4.0	8.4	5.8x10-25	1.0x10-24
cg26715986	CLCN5;MIR188;CLCN5	X	Body;TSS200;Body	Open sea	86.1 ± 2.0	65.8 ± 3.1	20.3	1.7x10-50	5.5x10-50
cg16879820	CLCN5;MIR188;CLCN5;MIR532	X	Body;TSS1500;Body;Body	Open sea	80.5 ± 3.3	68.9 ± 4.1	11.6	1.8x10-25	3.3x10-25
cg07452499	CLCN5;MIR362;CLCN5;MIR500	X	Body;TSS1500;Body;TSS1500	Open sea	62.7 ± 6.5	40.2 ± 6.5	22.6	1.7x10-29	3.3x10-29
cg01843978	CLCN5;MIR362;CLCN5;MIR500	X	Body;TSS1500;Body;TSS1500	Open sea	71.6 ± 5.3	47.5 ± 4.3	24.1	3.7x10-37	8.5x10-37
cg08207582	CLCN5;MIR362;MIR500;CLCN5;MIR501	X	Body;TSS1500;Body;Body;TSS1500	Open sea	82.1 ± 3.7	73.4 ± 4.1	8.7	1.2x10-15	1.8x10-15
cg18031151	CLDN2	X	TSS1500	Open sea	79.6 ± 2.4	67.9 ± 4.1	11.7	2.1x10-28	4.1x10-28
cg21017771	CLDN2;CLDN2	X	5'UTR;1stExon	Open sea	76.3 ± 3.8	67.7 ± 4.4	8.6	9.8x10-16	1.5x10-15
cg02590287	CLDN2;CLDN2	X	5'UTR;TSS200	Open sea	50.6 ± 7.7	38.5 ± 4.4	12.1	2.5x10-14	3.7x10-14
cg03191149	CLDN2;CLDN2	X	5'UTR;5'UTR	Open sea	79.7 ± 4.3	63.9 ± 4.9	15.8	5.2x10-30	1.0x10-29
cg16635881	CLDN2;CLDN2	X	TSS1500;5'UTR	Open sea	85.8 ± 1.8	65.3 ± 3.2	20.5	7.0x10-52	2.3x10-51
cg03448884	CLDN2;CLDN2;CLDN2	X	5'UTR;TSS1500;5'UTR	Open sea	80.1 ± 2.6	73.3 ± 3.5	6.8	2.5x10-16	3.8x10-16
cg12654845	CLDN2;CLDN2;CLDN2	X	5'UTR;TSS1500;5'UTR	Open sea	81.5 ± 2.9	71.2 ± 3.6	10.2	7.9x10-24	1.4x10-23
cg04812249	CLDN2;CLDN2;CLDN2	X	Body;Body;Body	Open sea	84.3 ± 3.0	71.5 ± 4.7	12.9	3.2x10-28	6.1x10-28
cg03790891	CLDN2;CLDN2;CLDN2	X	3'UTR;3'UTR;3'UTR	Open sea	78.6 ± 4.2	52.9 ± 3.4	25.7	1.6x10-45	4.5x10-45
cg17051440	CLDN2;CLDN2;CLDN2;CLDN2	X	5'UTR;5'UTR;1stExon;5'UTR	Open sea	68.8 ± 3.5	63.5 ± 3.6	5.3	3.6x10-09	4.7x10-09
cg22985134	CLDN2;CLDN2;CLDN2;CLDN2	X	5'UTR;5'UTR;1stExon;5'UTR	Open sea	61.4 ± 4.7	54.7 ± 3.8	6.8	1.1x10-10	1.6x10-10
cg16397077	CLDN2;RIPPLY1	X	5'UTR;TSS1500	Open sea	82.7 ± 2.8	75.8 ± 4.1	6.8	1.2x10-16	1.9x10-16
cg25820515	CLDN2;RIPPLY1	X	5'UTR;TSS1500	Open sea	73.1 ± 3.9	63.3 ± 4.0	9.9	3.4x10-21	5.7x10-21
cg21002399	CLDN2;RIPPLY1	X	5'UTR;TSS1500	Open sea	78.4 ± 2.9	66.5 ± 3.5	11.9	2.8x10-28	5.3x10-28
cg05777690	CLDN2;RIPPLY1	X	5'UTR;Body	Open sea	66.3 ± 4.0	52.2 ± 4.4	14.1	1.5x10-24	2.6x10-24
cg03359503	CLIC2;CLIC2	X	5'UTR;1stExon	Open sea	55.8 ± 4.5	49.9 ± 3.6	5.9	4.0x10-08	5.1x10-08
cg21248478	CLIC2;CLIC2	X	5'UTR;1stExon	Open sea	57.7 ± 4.6	51.8 ± 3.9	5.9	3.1x10-09	4.2x10-09
cg08468443	CLIC2;CLIC2	X	5'UTR;1stExon	Open sea	72.5 ± 4.9	55.2 ± 4.1	17.3	8.0x10-29	1.5x10-28
cg10846614	CNGA2	X	TSS1500	Open sea	38.8 ± 4.1	30.5 ± 3.9	8.2	1.6x10-15	2.4x10-15
cg22040303	CNGA2	X	Body	Open sea	65.0 ± 3.2	53.8 ± 3.7	11.2	6.7x10-25	1.2x10-24
cg04613080	CNGA2	X	TSS200	Open sea	59.7 ± 3.2	42.8 ± 4.1	17.0	6.5x10-35	1.4x10-34
cg17032587	CNGA2;CNGA2	X	1stExon;5'UTR	Open sea	65.5 ± 3.7	47.3 ± 3.6	18.2	1.2x10-34	2.6x10-34
cg13859943	CNKSR2;CNKSR2	X	Body;Body	N Shelf	81.9 ± 3.4	59.1 ± 3.5	22.7	1.5x10-41	3.8x10-41
cg23617392	CNKSR2;CNKSR2;CNKSR2;CNKSR2	X	Body;Body;Body;Body	S Shore	75.6 ± 4.1	64.6 ± 3.6	11.0	2.9x10-20	4.7x10-20
cg26499822	CNKSR2;CNKSR2;CNKSR2;CNKSR2	X	Body;Body;Body;Body	S Shelf	82.8 ± 3.4	70.3 ± 3.4	12.5	4.6x10-29	8.8x10-29
cg19922860	COL4A5;COL4A5;COL4A5	X	Body;Body;Body	Open sea	75.9 ± 4.3	66.1 ± 3.9	9.8	4.0x10-16	6.0x10-16
cg13643594	COL4A5;COL4A6;COL4A6;COL4A5;COL4A5	X	TSS1500;TSS200;Body;TSS1500;TSS1500	Open sea	57.0 ± 3.8	45.4 ± 4.1	11.6	3.0x10-23	5.1x10-23
cg05471258	COL4A6;COL4A6	X	Body;Body	Open sea	64.5 ± 5.0	57.0 ± 4.8	7.5	5.4x10-11	7.5x10-11
cg12542857	COL4A6;COL4A6	X	3'UTR;3'UTR	Open sea	85.1 ± 1.9	76.7 ± 2.8	8.4	1.5x10-28	2.9x10-28
cg07952579	CPXCR1	X	TSS200	Open sea	76.4 ± 3.0	70.1 ± 2.8	6.3	7.4x10-15	1.1x10-14
cg06287707	CPXCR1;CPXCR1	X	5'UTR;1stExon	Open sea	54.3 ± 4.1	46.1 ± 4.1	8.3	9.6x10-14	1.4x10-13
cg23403072	CSAG1;MAGEA12;CSAG1;MAGEA12;MAGEA12	X	TSS1500;5'UTR;TSS1500;5'UTR;5'UTR	Open sea	57.2 ± 3.7	49.3 ± 2.9	7.9	2.0x10-17	3.1x10-17
cg03005718	CSTF2	X	Body	S Shelf	84.4 ± 3.1	74.5 ± 3.5	9.9	9.5x10-23	1.6x10-22
cg00813765	CT45A1	X	TSS200	Open sea	66.0 ± 3.6	60.6 ± 3.7	5.4	2.9x10-10	4.0x10-10
cg05547600	CT45A1	X	TSS200	Open sea	62.6 ± 5.0	50.0 ± 4.8	12.6	1.9x10-23	3.2x10-23
cg23219332	CT45A6	X	TSS200	Open sea	45.1 ± 6.1	32.8 ± 5.7	12.3	5.9x10-15	8.8x10-15
cg16546841	CT45A6	X	TSS200	Open sea	58.4 ± 4.7	46.0 ± 4.6	12.5	6.2x10-21	1.0x10-20
cg12210824	CT47A8;CT47A10;CT47A11;CT47A1;CT47A5;CT47A2;CT47A6;CT47A3;CT47A4;CT47A9	X	Body;Body;Body;Body;Body;Body;Body;Body;Body;Body	N Shore	70.8 ± 3.2	56.6 ± 4.3	14.1	3.4x10-30	6.8x10-30
cg01319581	CTPS2;CTPS2	X	TSS1500;TSS1500	S Shore	83.5 ± 1.5	72.1 ± 3.4	11.4	3.5x10-40	8.7x10-40
cg14814815	CTPS2;CTPS2	X	TSS1500;TSS1500	S Shore	85.9 ± 1.6	73.7 ± 3.2	12.2	2.8x10-39	6.7x10-39
cg18463605	CTPS2;CTPS2;CTPS2	X	3'UTR;3'UTR;3'UTR	Open sea	85.1 ± 1.7	79.9 ± 2.5	5.2	4.2x10-18	6.6x10-18
ch,X,253162F	CTPS2;CTPS2;CTPS2	X	Body;Body;Body	Open sea	23.7 ± 4.0	15.1 ± 2.7	8.6	3.6x10-20	5.9x10-20
cg24395545	CUL4B	X	TSS200	Open sea	60.9 ± 6.3	55.1 ± 6.4	5.8	1.1x10-04	1.4x10-04
cg17962105	CUL4B;CUL4B	X	3'UTR;3'UTR	Open sea	84.1 ± 2.8	76.4 ± 3.0	7.7	2.0x10-19	3.2x10-19
cg26703008	CUL4B;CUL4B	X	1stExon;5'UTR	Open sea	77.4 ± 3.7	61.2 ± 3.1	16.2	1.5x10-30	3.0x10-30
cg13174077	CUL4B;CUL4B	X	1stExon;5'UTR	Open sea	76.7 ± 4.1	56.0 ± 4.7	20.7	2.5x10-41	6.3x10-41
cg17678039	CXCR3;BCYRN1;CXCR3	X	TSS200;Body;TSS200	Open sea	81.1 ± 2.6	73.7 ± 3.0	7.4	3.3x10-20	5.3x10-20
cg12875534	CXCR3;BCYRN1;CXCR3	X	TSS1500;Body;TSS1500	Open sea	86.8 ± 6.5	78.6 ± 2.4	8.3	6.4x10-16	9.8x10-16
cg14296598	CXCR3;BCYRN1;CXCR3	X	3'UTR;Body;3'UTR	Open sea	84.5 ± 1.8	73.7 ± 2.7	10.8	1.5x10-34	3.2x10-34
cg01847754	CXorf1	X	1stExon	Open sea	66.5 ± 4.4	46.5 ± 4.3	20.1	2.0x10-32	4.2x10-32
cg07885785	CXorf21	X	5'UTR	Open sea	64.9 ± 6.4	58.8 ± 5.6	6.1	4.7x10-05	5.7x10-05
cg02725485	CXorf21	X	3'UTR	Open sea	76.5 ± 4.2	57.5 ± 4.5	19.0	6.8x10-32	1.4x10-31
cg02396917	CXorf23	X	1stExon	Open sea	83.7 ± 3.2	77.8 ± 4.0	5.9	3.5x10-12	5.0x10-12
cg16561743	CXorf23	X	Body	Open sea	55.9 ± 5.1	46.9 ± 5.1	9.0	7.6x10-12	1.1x10-11
cg25257360	CXorf23	X	Body	Open sea	89.6 ± 1.4	79.2 ± 2.7	10.5	9.7x10-40	2.4x10-39
cg00975326	CXorf23	X	TSS1500	Open sea	79.0 ± 3.7	62.9 ± 4.4	16.1	5.0x10-31	9.9x10-31
cg20840456	CXorf26	X	TSS1500	Open sea	85.9 ± 2.3	74.5 ± 3.0	11.4	4.6x10-32	9.4x10-32
cg23684636	CXorf26	X	3'UTR	Open sea	83.0 ± 4.0	68.9 ± 4.2	14.1	2.0x10-26	3.6x10-26
cg02835735	CXorf27	X	TSS1500	Open sea	87.2 ± 2.3	80.5 ± 2.7	6.7	8.3x10-19	1.3x10-18
cg01398148	CXorf27	X	1stExon	Open sea	87.6 ± 3.5	73.8 ± 4.5	13.8	1.2x10-32	2.6x10-32
cg23476112	CXorf27	X	1stExon	Open sea	89.1 ± 1.4	67.3 ± 4.2	21.9	1.3x10-55	4.6x10-55
cg04637219	CXorf30	X	5'UTR	Open sea	86.2 ± 2.3	79.4 ± 2.9	6.8	1.8x10-21	3.0x10-21
cg13758960	CXorf36	X	Body	S Shore	71.5 ± 3.2	64.7 ± 3.8	6.8	8.7x10-14	1.3x10-13
cg09139762	CXorf36	X	Body	N Shelf	87.4 ± 1.8	80.0 ± 2.4	7.4	2.6x10-28	5.0x10-28
cg00551957	CXorf36	X	Body	Island	85.2 ± 3.3	77.3 ± 3.2	8.0	2.2x10-16	3.3x10-16
cg12449211	CXorf36	X	Body	Island	86.8 ± 3.2	78.0 ± 3.8	8.8	1.4x10-18	2.2x10-18
cg00491350	CXorf36	X	Body	N Shore	81.6 ± 2.9	68.8 ± 3.8	12.8	1.6x10-28	3.1x10-28
cg22622899	CXorf36	X	Body	Island	75.1 ± 3.9	61.9 ± 3.7	13.1	2.4x10-25	4.3x10-25
cg07001318	CXorf36;CXorf36	X	1stExon;1stExon	Open sea	70.6 ± 4.6	63.9 ± 4.9	6.7	2.5x10-10	3.4x10-10
cg22322928	CXorf36;CXorf36	X	TSS1500;TSS1500	Open sea	73.2 ± 3.3	66.3 ± 3.1	6.9	1.8x10-14	2.6x10-14
cg03508597	CXorf36;CXorf36	X	TSS1500;TSS1500	Open sea	55.0 ± 4.3	44.7 ± 3.3	10.3	9.9x10-20	1.6x10-19
cg22010317	CXorf36;CXorf36	X	TSS1500;TSS1500	Open sea	58.5 ± 4.2	46.7 ± 4.4	11.9	2.6x10-21	4.3x10-21
cg11849673	CXorf36;CXorf36	X	Body;3'UTR	Open sea	75.8 ± 3.0	56.8 ± 4.7	19.0	1.6x10-41	4.1x10-41
cg08609845	CXorf36;CXorf36;CXorf36;CXorf36	X	5'UTR;1stExon;5'UTR;1stExon	Open sea	34.5 ± 3.5	25.5 ± 2.4	9.0	3.0x10-23	5.2x10-23
cg26180209	CXorf39	X	Body	S Shelf	79.6 ± 4.4	59.4 ± 4.0	20.2	2.3x10-37	5.4x10-37
cg10465607	CXorf40A	X	5'UTR	S Shelf	84.3 ± 2.1	65.3 ± 3.7	19.0	3.4x10-47	9.9x10-47
cg24258881	CXorf42	X	TSS1500	S Shore	64.5 ± 3.8	49.6 ± 4.0	14.9	1.2x10-27	2.3x10-27
cg00370296	CXorf48;CXorf48	X	TSS1500;TSS1500	Open sea	62.7 ± 7.3	55.0 ± 8.3	7.7	2.6x10-11	3.6x10-11
cg25039417	CXorf48;CXorf48;CXorf48;CXorf48	X	5'UTR;5'UTR;1stExon;1stExon	Open sea	85.5 ± 2.0	73.6 ± 4.7	11.9	2.0x10-30	4.0x10-30
cg11266667	CXorf48;CXorf48;CXorf48;CXorf48	X	5'UTR;5'UTR;1stExon;1stExon	Open sea	83.9 ± 1.7	71.3 ± 3.5	12.6	1.2x10-38	2.8x10-38
cg00224026	CXorf48;CXorf48;CXorf48;CXorf48	X	5'UTR;5'UTR;1stExon;1stExon	Open sea	73.9 ± 4.2	59.6 ± 4.4	14.3	1.2x10-23	2.1x10-23
cg10552586	CXorf56;CXorf56;CXorf56	X	3'UTR;3'UTR;3'UTR	Open sea	77.8 ± 3.5	67.9 ± 4.6	9.9	3.7x10-20	6.0x10-20
cg19567683	CXorf56;CXorf56;CXorf56	X	Body;Body;Body	Open sea	86.8 ± 2.4	74.0 ± 2.8	12.8	3.4x10-32	7.1x10-32
cg21567017	CXorf58;CXorf58;APOO;APOO	X	5'UTR;5'UTR;TSS1500;TSS1500	S Shore	84.0 ± 4.2	76.5 ± 3.5	7.5	3.8x10-13	5.5x10-13
cg01645836	CXorf59	X	5'UTR	Open sea	81.5 ± 3.6	72.8 ± 3.7	8.7	1.2x10-17	1.8x10-17
cg11629919	CXorf61	X	TSS200	Open sea	94.4 ± 1.1	80.5 ± 3.7	13.8	6.4x10-49	1.9x10-48
cg19500599	CXorf61	X	TSS1500	Open sea	78.6 ± 3.1	61.8 ± 3.5	16.7	2.3x10-36	5.1x10-36
cg24748294	CXorf61	X	TSS200	Open sea	88.6 ± 1.7	68.5 ± 4.0	20.0	2.8x10-50	9.0x10-50
cg19974994	CXorf61	X	TSS200	Open sea	87.6 ± 2.4	65.0 ± 3.3	22.5	6.7x10-48	2.0x10-47
cg25720114	CXorf61	X	TSS200	Open sea	84.7 ± 2.1	61.4 ± 3.5	23.3	9.4x10-53	3.2x10-52
cg27623334	CXorf61	X	TSS200	Open sea	91.2 ± 2.0	63.9 ± 3.9	27.2	3.2x10-55	1.2x10-54
cg17155263	CXorf61;CXorf61	X	1stExon;5'UTR	Open sea	81.0 ± 2.5	67.3 ± 3.0	13.7	1.8x10-35	4.1x10-35
cg06379640	CXorf64	X	TSS1500	Open sea	72.8 ± 4.2	61.3 ± 5.0	11.6	1.9x10-19	3.0x10-19
cg12618587	CXorf64	X	Body	Open sea	79.5 ± 3.5	65.6 ± 3.5	14.0	1.0x10-29	2.0x10-29
cg17480254	CXorf64	X	1stExon	Open sea	54.8 ± 4.4	35.1 ± 4.9	19.6	6.9x10-33	1.5x10-32
cg24389412	CXorf65;CXorf65	X	Body;3'UTR	Open sea	67.5 ± 3.1	50.9 ± 3.4	16.5	1.6x10-38	3.9x10-38
cg24655125	CXorf65;CXorf65;CXorf65	X	Body;1stExon;5'UTR	Open sea	84.0 ± 2.8	69.8 ± 3.5	14.2	5.6x10-33	1.2x10-32
cg25085823	CXorf65;IL2RG;CXorf65	X	TSS1500;3'UTR;TSS1500	Open sea	80.6 ± 2.2	62.7 ± 4.0	17.9	7.9x10-45	2.2x10-44
cg01132485	CXorf66	X	Body	Open sea	62.3 ± 4.6	55.7 ± 4.6	6.6	4.3x10-10	5.8x10-10
cg05897571	CXorf67	X	TSS1500	N Shore	68.3 ± 4.2	61.8 ± 4.7	6.5	1.5x10-08	2.0x10-08
cg14134864	CXorf67	X	1stExon	S Shore	86.4 ± 2.4	77.3 ± 3.7	9.1	1.5x10-27	2.8x10-27
cg03605858	CXorf67	X	1stExon	Island	83.2 ± 2.0	69.8 ± 3.6	13.5	3.8x10-36	8.6x10-36
cg03598919	CXorf67	X	1stExon	Island	86.8 ± 2.4	71.9 ± 5.0	14.9	1.7x10-33	3.7x10-33
cg20931907	CXorf67	X	TSS200	Island	83.5 ± 2.4	61.3 ± 4.2	22.2	1.5x10-52	5.0x10-52
cg20546893	CXorf67	X	TSS200	N Shore	76.9 ± 2.5	52.6 ± 4.2	24.3	1.2x10-49	3.7x10-49
cg15235844	CYBB	X	3'UTR	Open sea	70.1 ± 5.1	65.1 ± 4.7	5.1	2.2x10-06	2.7x10-06
cg17037297	CYBB	X	Body	Open sea	83.2 ± 1.9	56.2 ± 3.5	27.0	6.2x10-60	2.7x10-59
cg10091155	CYSLTR1	X	TSS1500	Open sea	76.8 ± 5.6	68.4 ± 5.4	8.4	3.7x10-11	5.1x10-11
cg00813999	CYSLTR1;CYSLTR1	X	5'UTR;1stExon	Open sea	66.6 ± 4.9	49.8 ± 6.1	16.8	1.4x10-24	2.5x10-24
cg26848126	CYSLTR1;CYSLTR1	X	5'UTR;1stExon	Open sea	72.8 ± 5.6	55.1 ± 5.7	17.7	1.9x10-24	3.4x10-24
cg13939549	DACH2;DACH2	X	Body;Body	S Shelf	77.7 ± 3.4	67.2 ± 5.9	10.5	1.4x10-17	2.2x10-17
ch,X,1282647F	DACH2;DACH2;DACH2	X	Body;Body;Body	Open sea	23.4 ± 4.5	13.6 ± 2.7	9.8	4.0x10-21	6.7x10-21
cg22842882	DACH2;DACH2;DACH2	X	Body;TSS1500;Body	Open sea	73.7 ± 4.0	62.9 ± 3.0	10.7	4.6x10-22	7.8x10-22
cg02936076	DCAF12L1	X	TSS1500	S Shore	53.8 ± 6.8	47.1 ± 4.2	6.7	1.9x10-07	2.4x10-07
cg26790627	DCAF12L1	X	1stExon	Island	88.4 ± 2.9	77.5 ± 4.6	10.9	1.1x10-21	1.8x10-21
cg03121419	DCAF12L1	X	TSS1500	S Shore	63.9 ± 4.3	43.9 ± 3.8	20.1	3.7x10-37	8.4x10-37
cg04041812	DCAF12L2	X	1stExon	N Shore	80.8 ± 2.7	69.8 ± 4.0	11.0	2.2x10-26	4.0x10-26
cg10058095	DCAF12L2	X	TSS1500	S Shore	73.3 ± 3.9	56.8 ± 4.2	16.6	1.4x10-30	2.7x10-30
cg21809023	DCAF8L1	X	TSS200	Open sea	86.6 ± 2.1	80.9 ± 2.6	5.7	5.5x10-17	8.5x10-17
cg25602651	DCAF8L1	X	TSS200	Open sea	71.1 ± 2.9	53.0 ± 4.3	18.1	4.4x10-38	1.0x10-37
cg01134497	DCAF8L1	X	TSS200	Open sea	85.9 ± 1.6	66.0 ± 4.4	19.9	4.2x10-49	1.3x10-48
cg26492304	DCAF8L1;DCAF8L1	X	5'UTR;1stExon	Open sea	90.1 ± 1.8	79.8 ± 2.6	10.3	1.0x10-34	2.3x10-34
cg14495593	DCAF8L1;DCAF8L1	X	5'UTR;1stExon	Open sea	86.5 ± 1.9	75.3 ± 2.2	11.2	2.4x10-37	5.4x10-37
cg07258624	DCAF8L2	X	TSS200	Open sea	87.5 ± 2.2	79.8 ± 2.6	7.7	9.9x10-25	1.8x10-24
cg25418042	DCAF8L2	X	1stExon	Open sea	87.4 ± 2.0	77.2 ± 2.6	10.2	5.3x10-33	1.1x10-32
cg20015672	DCAF8L2	X	TSS200	Open sea	89.5 ± 1.3	78.0 ± 4.0	11.5	4.1x10-36	9.2x10-36
cg18827893	DCAF8L2;DCAF8L2	X	5'UTR;1stExon	Open sea	75.5 ± 2.8	52.9 ± 3.5	22.6	2.6x10-48	7.7x10-48
cg13936874	DCX;DCX;DCX;DCX	X	5'UTR;5'UTR;5'UTR;TSS200	Open sea	47.3 ± 7.3	41.0 ± 5.4	6.3	2.4x10-07	3.0x10-07
cg01173508	DCX;DCX;DCX;DCX	X	3'UTR;3'UTR;3'UTR;3'UTR	Open sea	79.6 ± 3.2	65.2 ± 4.3	14.4	3.4x10-32	7.1x10-32
cg04514385	DDX26B	X	TSS1500	N Shore	84.0 ± 3.7	78.7 ± 3.3	5.3	2.5x10-10	3.4x10-10
cg23574225	DDX26B	X	Body	Open sea	70.4 ± 4.6	53.2 ± 4.9	17.2	6.9x10-28	1.3x10-27
cg19953825	DDX26B	X	Body	Open sea	87.7 ± 3.1	69.0 ± 3.9	18.7	2.8x10-37	6.4x10-37
cg18497064	DDX26B	X	3'UTR	Open sea	84.6 ± 1.9	57.3 ± 3.7	27.3	8.0x10-59	3.3x10-58
cg21801984	DDX53	X	TSS1500	Open sea	63.7 ± 4.9	57.5 ± 4.9	6.1	2.5x10-07	3.1x10-07
cg21908878	DDX53	X	TSS200	Open sea	79.4 ± 2.7	67.7 ± 4.4	11.7	2.8x10-25	5.0x10-25
cg22052586	DDX53	X	TSS200	Open sea	86.2 ± 1.8	71.3 ± 3.9	15.0	7.0x10-40	1.7x10-39
cg14138275	DDX53	X	TSS200	Open sea	79.8 ± 3.3	63.5 ± 4.0	16.3	1.7x10-31	3.5x10-31
cg27124742	DDX53	X	TSS200	Open sea	87.4 ± 11.7	70.9 ± 5.9	16.4	4.6x10-12	6.4x10-12
cg08264725	DDX53	X	TSS200	Open sea	85.7 ± 2.0	68.1 ± 3.5	17.6	4.3x10-47	1.2x10-46
cg14020146	DDX53	X	TSS200	Open sea	90.9 ± 2.5	70.7 ± 5.9	20.2	1.9x10-40	4.7x10-40
cg26009591	DDX53	X	TSS200	Open sea	90.4 ± 2.8	65.6 ± 5.6	24.9	1.1x10-45	3.2x10-45
cg05553756	DDX53;DDX53	X	1stExon;5'UTR	Open sea	82.9 ± 3.1	73.6 ± 3.9	9.3	9.5x10-26	1.7x10-25
cg09510036	DGAT2L6	X	TSS1500	Open sea	48.8 ± 4.0	42.5 ± 5.0	6.3	1.3x10-08	1.7x10-08
cg27064949	DGAT2L6	X	1stExon	Open sea	82.1 ± 2.3	73.1 ± 3.4	9.0	9.0x10-25	1.6x10-24
cg27055580	DGAT2L6	X	TSS1500	Open sea	64.2 ± 3.0	53.8 ± 3.6	10.3	4.5x10-25	8.1x10-25
cg05129588	DGAT2L6	X	3'UTR	Open sea	85.1 ± 2.1	73.9 ± 2.8	11.1	2.0x10-34	4.4x10-34
cg17693270	DGAT2L6	X	TSS200	Open sea	48.7 ± 4.1	35.7 ± 3.2	13.0	3.2x10-28	6.0x10-28
cg05749792	DGAT2L6	X	Body	Open sea	72.0 ± 3.3	57.6 ± 3.4	14.5	4.2x10-33	8.8x10-33
cg25791017	DGAT2L6	X	TSS200	Open sea	59.5 ± 4.7	41.2 ± 3.4	18.3	4.1x10-34	8.9x10-34
cg08791322	DGAT2L6	X	TSS1500	Open sea	77.6 ± 2.7	56.1 ± 3.8	21.5	1.7x10-47	4.9x10-47
cg10063227	DGKK	X	Body	N Shore	29.6 ± 4.4	20.1 ± 4.1	9.6	3.9x10-19	6.2x10-19
cg13933535	DIAPH2	X	Body	Open sea	31.6 ± 4.2	23.4 ± 4.1	8.1	6.3x10-13	9.1x10-13
cg11482392	DIAPH2	X	3'UTR	Open sea	82.8 ± 3.7	73.2 ± 3.3	9.6	2.6x10-20	4.3x10-20
cg13712154	DIAPH2;DIAPH2	X	TSS1500;TSS1500	N Shore	78.0 ± 3.6	68.2 ± 5.0	9.9	1.1x10-18	1.7x10-18
cg04581892	DIAPH2;DIAPH2;RPA4	X	Body;Body;TSS200	Open sea	83.7 ± 2.8	70.0 ± 4.5	13.7	2.3x10-32	4.7x10-32
cg09049751	DKC1;DKC1	X	Body;Body	S Shore	78.2 ± 3.7	61.0 ± 3.6	17.2	6.5x10-35	1.4x10-34
cg19023236	DKC1;DKC1;SNORA56	X	Body;Body;TSS1500	Open sea	75.5 ± 3.1	66.4 ± 3.9	9.0	1.1x10-22	1.8x10-22
cg27505756	DKC1;SNORA36A;DKC1	X	Body;TSS1500;Body	S Shelf	83.7 ± 2.2	74.5 ± 2.8	9.2	5.5x10-29	1.1x10-28
cg03028851	DKC1;SNORA36A;DKC1	X	Body;TSS200;Body	Open sea	83.5 ± 2.4	70.7 ± 3.5	12.8	2.0x10-35	4.5x10-35
cg13617521	DKC1;SNORA36A;DKC1	X	Body;TSS200;Body	Open sea	82.1 ± 3.8	65.3 ± 3.3	16.8	6.1x10-34	1.3x10-33
cg16531342	DKC1;SNORA36A;DKC1	X	Body;TSS1500;Body	S Shelf	79.7 ± 2.6	59.9 ± 3.1	19.8	2.0x10-43	5.4x10-43
cg22208280	DKC1;SNORA56;DKC1	X	Body;Body;Body	Open sea	73.2 ± 3.2	49.5 ± 3.5	23.6	8.8x10-49	2.7x10-48
cg11424273	DLG3	X	Body	S Shelf	84.7 ± 2.2	73.0 ± 4.1	11.7	3.5x10-33	7.3x10-33
cg14248531	DLG3;DLG3	X	TSS1500;Body	N Shelf	84.9 ± 1.7	77.6 ± 2.7	7.4	2.8x10-27	5.2x10-27
cg01119520	DLG3;DLG3	X	TSS1500;Body	N Shelf	87.5 ± 1.6	76.4 ± 2.9	11.1	3.6x10-38	8.6x10-38
cg01448525	DLG3;DLG3;DLG3	X	Body;TSS1500;Body	N Shore	81.0 ± 4.3	72.6 ± 4.0	8.4	4.0x10-14	5.9x10-14
cg06107108	DLG3;DLG3;DLG3	X	3'UTR;3'UTR;3'UTR	Open sea	90.1 ± 1.4	78.2 ± 3.3	11.9	3.2x10-42	8.4x10-42
cg07679571	DLG3;DLG3;DLG3	X	Body;Body;Body	Open sea	63.0 ± 5.1	44.4 ± 4.4	18.6	5.8x10-29	1.1x10-28
cg21190253	DMD;DMD	X	Body;TSS1500	Open sea	81.2 ± 3.9	76.0 ± 4.0	5.2	4.3x10-08	5.6x10-08
cg06042574	DMD;DMD	X	Body;TSS1500	Open sea	80.7 ± 4.4	74.1 ± 4.2	6.6	1.7x10-09	2.3x10-09
cg15954878	DMD;DMD	X	TSS200;Body	Open sea	47.9 ± 6.1	37.5 ± 5.3	10.3	1.2x10-11	1.7x10-11
cg12506468	DMD;DMD;DMD;DMD	X	TSS1500;Body;Body;TSS1500	Open sea	85.2 ± 2.6	72.7 ± 4.3	12.5	8.1x10-27	1.5x10-26
cg04594276	DMD;DMD;DMD;DMD;DMD	X	Body;Body;Body;Body;Body	Open sea	85.4 ± 3.3	77.7 ± 3.3	7.7	2.4x10-14	3.5x10-14
cg22070189	DMD;DMD;DMD;DMD;DMD;DMD;DMD	X	TSS1500;TSS1500;Body;Body;Body;Body;Body	Open sea	87.8 ± 2.2	80.4 ± 2.7	7.3	5.9x10-23	1.0x10-22
cg20522855	DMD;DMD;DMD;DMD;DMD;DMD;DMD;DMD;DMD;DMD;DMD;DMD	X	5'UTR;Body;Body;Body;Body;Body;Body;5'UTR;Body;5'UTR;5'UTR;5'UTR	Open sea	80.9 ± 3.6	73.1 ± 2.9	7.7	3.3x10-16	5.0x10-16
cg19056008	DMD;DMD;DMD;DMD;DMD;DMD;DMD;DMD;DMD;DMD;DMD;DMD	X	TSS1500;Body;Body;TSS1500;TSS1500;Body;Body;TSS1500;TSS1500;Body;Body;Body	Open sea	81.7 ± 3.8	71.0 ± 4.8	10.7	3.5x10-19	5.6x10-19
cg05237470	DMD;DMD;DMD;DMD;DMD;DMD;DMD;DMD;DMD;DMD;DMD;DMD;DMD	X	Body;Body;TSS200;Body;Body;Body;Body;Body;Body;Body;Body;Body;Body	Open sea	72.5 ± 6.9	52.0 ± 4.6	20.5	2.6x10-26	4.8x10-26
cg16116006	DMD;DMD;DMD;DMD;DMD;DMD;DMD;DMD;DMD;DMD;DMD;DMD;DMD	X	Body;Body;Body;Body;Body;Body;Body;TSS1500;Body;Body;Body;Body;Body	Open sea	64.6 ± 7.9	43.4 ± 5.0	21.2	5.8x10-25	1.0x10-24
cg01377936	DMD;DMD;DMD;DMD;DMD;DMD;DMD;DMD;DMD;DMD;DMD;DMD;DMD;DMD;DMD;DMD;DMD	X	5'UTR;Body;Body;1stExon;5'UTR;1stExon;1stExon;Body;Body;Body;Body;1stExon;5'UTR;1stExon;Body;5'UTR;5'UTR	Open sea	65.2 ± 4.3	56.3 ± 4.6	8.9	7.3x10-14	1.1x10-13
cg18105344	DMRTC1B;DMRTC1	X	Body;Body	Open sea	85.9 ± 1.8	74.7 ± 3.3	11.2	2.0x10-35	4.5x10-35
cg03826587	DMRTC1B;DMRTC1	X	Body;Body	Open sea	84.6 ± 1.9	70.2 ± 3.5	14.4	1.7x10-39	4.2x10-39
cg20329959	DNASE1L1;DNASE1L1;DNASE1L1;DNASE1L1	X	TSS200;5'UTR;5'UTR;5'UTR	N Shelf	71.8 ± 3.3	66.7 ± 3.7	5.0	6.4x10-09	8.4x10-09
cg22562219	DNASE1L1;DNASE1L1;DNASE1L1;DNASE1L1	X	TSS200;5'UTR;5'UTR;5'UTR	N Shelf	48.9 ± 3.1	36.8 ± 2.6	12.2	2.3x10-32	4.7x10-32
cg10163050	DNASE1L1;DNASE1L1;DNASE1L1;DNASE1L1	X	TSS200;5'UTR;5'UTR;5'UTR	N Shelf	65.7 ± 3.6	52.2 ± 3.0	13.5	4.9x10-32	1.0x10-31
cg07195469	DNASE1L1;DNASE1L1;DNASE1L1;DNASE1L1	X	TSS200;5'UTR;5'UTR;5'UTR	N Shore	66.4 ± 3.7	50.2 ± 4.4	16.2	8.7x10-31	1.7x10-30
cg04324559	DNASE1L1;DNASE1L1;DNASE1L1;DNASE1L1;DNASE1L1	X	5'UTR;1stExon;5'UTR;5'UTR;5'UTR	N Shelf	65.4 ± 3.5	51.1 ± 3.8	14.2	2.2x10-31	4.5x10-31
ch,X,1698482R	DOCK11	X	Body	Open sea	21.1 ± 2.7	13.8 ± 2.0	7.3	9.0x10-24	1.6x10-23
cg05071823	DOCK11	X	TSS1500	N Shore	81.9 ± 2.4	60.2 ± 3.2	21.8	9.0x10-50	2.8x10-49
cg06130360	DOCK11	X	Body	S Shelf	67.4 ± 9.4	43.4 ± 6.9	24.0	1.0x10-22	1.8x10-22
cg01131961	DRP2;DRP2	X	Body;Body	Open sea	87.6 ± 1.6	82.6 ± 2.1	5.0	1.2x10-19	1.9x10-19
cg19499945	DRP2;DRP2	X	TSS1500;TSS1500	Open sea	75.2 ± 3.4	67.8 ± 4.3	7.4	2.0x10-14	3.0x10-14
cg16716983	DRP2;DRP2	X	TSS1500;TSS1500	Open sea	82.2 ± 3.5	74.3 ± 4.3	7.9	5.4x10-13	7.7x10-13
cg03714991	DRP2;DRP2	X	TSS200;TSS200	Open sea	64.6 ± 3.4	55.5 ± 3.6	9.0	2.9x10-20	4.8x10-20
cg14814331	DRP2;DRP2	X	TSS1500;TSS1500	Open sea	77.3 ± 2.7	67.9 ± 3.7	9.4	9.6x10-23	1.6x10-22
cg20069969	DRP2;DRP2	X	3'UTR;3'UTR	Open sea	76.7 ± 2.9	63.6 ± 4.5	13.1	1.2x10-29	2.3x10-29
cg27540791	DRP2;DRP2;DRP2;DRP2	X	5'UTR;5'UTR;1stExon;1stExon	Open sea	76.3 ± 2.9	68.2 ± 3.5	8.1	4.9x10-21	8.2x10-21
cg23756219	DRP2;DRP2;DRP2;DRP2	X	5'UTR;5'UTR;1stExon;1stExon	Open sea	75.1 ± 3.0	60.8 ± 4.7	14.3	5.2x10-32	1.1x10-31
cg06833902	DUSP21	X	TSS200	N Shore	86.2 ± 2.0	71.1 ± 4.2	15.0	9.5x10-42	2.4x10-41
cg17467287	DUSP21;DUSP21	X	1stExon;5'UTR	N Shore	88.0 ± 1.6	82.8 ± 2.5	5.1	7.6x10-20	1.2x10-19
cg02830187	DUSP9	X	TSS1500	N Shore	58.2 ± 4.4	44.1 ± 4.1	14.0	3.3x10-26	5.9x10-26
cg20749047	DUSP9	X	TSS1500	N Shore	71.9 ± 5.9	55.3 ± 4.4	16.6	2.4x10-24	4.2x10-24
cg00817749	DYNLT3	X	3'UTR	Open sea	59.2 ± 6.1	52.6 ± 6.3	6.6	8.1x10-06	9.9x10-06
cg19395010	EBP	X	Body	S Shelf	86.0 ± 2.3	78.7 ± 2.5	7.3	9.3x10-22	1.6x10-21
cg14354270	EBP	X	3'UTR	Open sea	82.1 ± 2.5	68.5 ± 3.3	13.6	3.5x10-37	8.0x10-37
cg06219046	EBP	X	Body	S Shore	86.7 ± 2.0	72.0 ± 3.8	14.7	3.6x10-39	8.7x10-39
cg06780606	EDA;EDA	X	3'UTR;3'UTR	Open sea	74.8 ± 2.7	49.1 ± 4.5	25.6	3.4x10-49	1.0x10-48
cg14745824	EDA;EDA;EDA;EDA;EDA	X	3'UTR;Body;Body;Body;Body	Open sea	87.3 ± 2.5	69.7 ± 3.4	17.5	1.1x10-43	2.8x10-43
cg03853861	EDA2R	X	TSS1500	Open sea	76.0 ± 3.6	71.0 ± 3.4	5.0	1.9x10-08	2.4x10-08
cg10153260	EDA2R	X	3'UTR	Open sea	77.5 ± 3.0	69.9 ± 3.0	7.7	2.6x10-18	4.1x10-18
cg23056602	EDA2R	X	Body	Open sea	75.8 ± 3.0	67.8 ± 3.5	8.1	2.1x10-17	3.2x10-17
cg26328611	EDA2R	X	TSS200	Open sea	75.2 ± 4.1	65.0 ± 3.8	10.2	7.3x10-19	1.2x10-18
cg14372520	EDA2R	X	1stExon	Open sea	83.2 ± 2.6	72.9 ± 3.2	10.4	5.2x10-30	1.0x10-29
cg03223687	EFHC2	X	Body	N Shore	87.9 ± 1.5	81.5 ± 2.8	6.4	3.4x10-23	5.8x10-23
cg16051475	EFHC2	X	Body	Island	82.6 ± 3.8	73.7 ± 4.1	8.8	9.2x10-16	1.4x10-15
cg23252784	EFHC2	X	TSS1500	S Shore	46.3 ± 5.9	37.3 ± 3.5	9.0	8.4x10-13	1.2x10-12
cg13908365	EFHC2	X	Body	N Shelf	81.8 ± 3.5	71.7 ± 3.6	10.0	2.7x10-20	4.4x10-20
cg18779570	EFHC2	X	Body	N Shelf	64.3 ± 3.7	50.9 ± 4.4	13.4	7.1x10-27	1.3x10-26
ch,X,714485F	EFHC2	X	Body	Open sea	35.4 ± 6.2	20.0 ± 4.2	15.3	2.1x10-24	3.8x10-24
cg04335355	EFHC2	X	TSS1500	S Shore	58.8 ± 5.2	43.2 ± 4.6	15.6	2.3x10-24	4.1x10-24
cg23532648	EFHC2	X	Body	Island	78.1 ± 3.7	60.6 ± 5.7	17.6	1.2x10-34	2.6x10-34
cg13996510	EFHC2	X	TSS1500	S Shore	61.9 ± 6.8	44.2 ± 5.4	17.7	5.0x10-21	8.3x10-21
cg14772836	EFHC2	X	Body	Island	84.1 ± 2.9	56.9 ± 6.4	27.2	1.6x10-42	4.2x10-42
cg16088894	EFHC2	X	Body	Island	91.1 ± 4.3	59.3 ± 3.1	31.8	5.5x10-49	1.7x10-48
cg22036140	EFNB1	X	Body	Island	86.4 ± 2.4	77.3 ± 2.9	9.1	5.4x10-29	1.0x10-28
cg17074762	EFNB1	X	Body	S Shore	55.8 ± 4.7	43.3 ± 3.5	12.4	2.2x10-23	3.8x10-23
cg07812390	EFNB1	X	3'UTR	S Shore	69.8 ± 3.5	56.5 ± 3.5	13.3	1.8x10-32	3.7x10-32
cg00005617	EFNB1	X	Body	N Shore	77.0 ± 2.7	60.3 ± 4.7	16.7	1.4x10-40	3.5x10-40
cg22355031	EFNB1	X	3'UTR	S Shore	77.1 ± 3.4	57.7 ± 3.4	19.4	2.9x10-39	7.0x10-39
cg12817924	EGFL6;EGFL6	X	Body;Body	Island	29.3 ± 5.7	23.1 ± 4.4	6.3	5.3x10-09	7.0x10-09
cg18419476	EGFL6;EGFL6	X	TSS200;TSS200	N Shore	64.7 ± 5.2	53.1 ± 4.3	11.6	2.6x10-19	4.1x10-19
cg00650640	EGFL6;EGFL6	X	TSS200;TSS200	Island	43.2 ± 9.0	31.5 ± 6.1	11.7	1.2x10-10	1.6x10-10
cg23083672	EGFL6;EGFL6	X	TSS200;TSS200	N Shore	50.4 ± 7.3	37.3 ± 4.5	13.1	2.1x10-16	3.3x10-16
cg03717635	EGFL6;EGFL6	X	TSS1500;TSS1500	N Shore	87.8 ± 1.7	61.6 ± 3.2	26.2	4.8x10-61	2.2x10-60
cg10559220	ELF4	X	TSS1500	S Shore	85.4 ± 1.8	65.5 ± 4.9	19.9	4.4x10-46	1.2x10-45
cg05215598	ELF4;ELF4	X	3'UTR;3'UTR	Open sea	80.8 ± 2.7	72.7 ± 3.7	8.1	3.1x10-20	5.1x10-20
cg04544154	ELF4;ELF4	X	TSS1500;TSS1500	Island	85.3 ± 2.9	76.7 ± 3.5	8.6	7.0x10-23	1.2x10-22
cg27046940	ELF4;ELF4	X	5'UTR;5'UTR	N Shelf	68.6 ± 5.5	50.0 ± 4.2	18.6	7.8x10-30	1.5x10-29
cg14019861	ELK1;ELK1	X	3'UTR;3'UTR	N Shore	80.6 ± 2.4	66.1 ± 3.7	14.5	7.1x10-40	1.7x10-39
cg14998855	ELK1;ELK1	X	5'UTR;5'UTR	N Shelf	87.7 ± 2.2	71.5 ± 2.7	16.3	2.5x10-44	6.8x10-44
cg25450034	ENOX2;ENOX2	X	Body;Body	Open sea	81.1 ± 3.0	73.5 ± 4.0	7.6	4.4x10-19	7.1x10-19
cg07112779	ERAS	X	TSS200	S Shore	87.6 ± 1.9	81.0 ± 2.7	6.6	1.1x10-21	1.8x10-21
cg04492048	ERAS	X	TSS1500	S Shore	68.2 ± 4.3	61.4 ± 3.7	6.8	1.6x10-10	2.2x10-10
cg06163534	ERAS	X	1stExon	N Shore	80.1 ± 2.4	71.0 ± 3.4	9.1	6.1x10-23	1.1x10-22
cg15746427	ERAS	X	TSS200	S Shore	83.9 ± 2.0	69.7 ± 4.6	14.2	4.1x10-34	8.8x10-34
cg24544147	ERAS;ERAS	X	1stExon;5'UTR	S Shore	60.9 ± 4.2	46.9 ± 4.9	14.0	5.1x10-28	9.5x10-28
cg15167505	ERCC6L;PIN4	X	Body;Body	N Shelf	86.1 ± 2.1	80.1 ± 2.8	6.0	2.3x10-16	3.5x10-16
cg24400478	ESX1	X	3'UTR	N Shore	74.2 ± 3.9	60.8 ± 4.3	13.3	1.1x10-22	1.8x10-22
cg27048639	F8	X	TSS1500	N Shelf	63.0 ± 3.3	52.3 ± 4.4	10.7	2.7x10-21	4.5x10-21
cg05407550	F8	X	1stExon	Open sea	64.4 ± 3.3	46.6 ± 3.9	17.8	9.7x10-38	2.3x10-37
cg09968133	F8	X	Body	S Shelf	83.5 ± 2.1	65.2 ± 4.0	18.4	1.9x10-44	5.1x10-44
cg27088126	F8;F8	X	Body;Body	N Shelf	84.8 ± 1.8	66.0 ± 4.3	18.8	3.2x10-47	9.3x10-47
cg08037664	F8;F8A3;F8A1;F8;F8A2	X	Body;TSS1500;TSS1500;Body;TSS1500	N Shore	77.8 ± 4.4	72.0 ± 3.6	5.8	7.1x10-09	9.3x10-09
cg00917362	F8A1;F8;F8A1;F8	X	1stExon;Body;3'UTR;TSS1500	S Shore	49.1 ± 3.3	41.9 ± 2.6	7.2	1.6x10-16	2.5x10-16
cg14381550	F9	X	Body	Open sea	56.9 ± 5.6	48.1 ± 4.2	8.7	1.8x10-11	2.6x10-11
cg04240856	F9	X	3'UTR	Open sea	78.4 ± 3.5	66.7 ± 4.2	11.7	4.6x10-24	8.1x10-24
cg09475041	F9	X	TSS200	Open sea	63.1 ± 4.5	42.5 ± 4.4	20.6	1.7x10-37	4.0x10-37
cg12130976	FAAH2	X	TSS1500	Open sea	89.1 ± 1.5	78.6 ± 2.8	10.5	5.7x10-36	1.3x10-35
cg24741770	FAAH2	X	TSS1500	Open sea	78.7 ± 2.3	50.6 ± 3.0	28.1	6.5x10-62	3.1x10-61
cg02212907	FAM104B;FAM104B;FAM104B;FAM104B;FAM104B;FAM104B;FAM104B;FAM104B	X	TSS1500;TSS1500;TSS1500;TSS1500;TSS1500;TSS1500;TSS1500;TSS1500	S Shore	91.5 ± 1.9	78.6 ± 4.5	13.0	1.7x10-32	3.5x10-32
cg10105723	FAM120C	X	Body	N Shelf	65.5 ± 5.3	59.2 ± 5.7	6.2	4.5x10-06	5.6x10-06
cg02014085	FAM120C	X	3'UTR	Open sea	82.6 ± 2.6	63.3 ± 4.2	19.3	1.8x10-41	4.6x10-41
cg08580380	FAM122B;FAM122B;FAM122C;FAM122B;FAM122B;FAM122B	X	Body;Body;TSS1500;Body;5'UTR;Body	N Shore	72.2 ± 3.0	66.3 ± 2.2	5.9	3.7x10-14	5.4x10-14
cg14344749	FAM122B;FAM122B;FAM122C;FAM122B;FAM122B;FAM122B	X	Body;Body;TSS1500;Body;5'UTR;Body	N Shore	72.0 ± 3.1	65.2 ± 3.5	6.8	5.7x10-13	8.1x10-13
cg15462879	FAM122B;FAM122B;FAM122C;FAM122B;FAM122B;FAM122B	X	Body;Body;TSS1500;Body;5'UTR;Body	N Shore	54.8 ± 4.8	43.5 ± 4.8	11.3	4.3x10-19	6.8x10-19
cg19912147	FAM122C;FAM122C;FAM122C;FAM122C;FAM122C;FAM122C	X	3'UTR;Body;Body;Body;3'UTR;3'UTR	Open sea	77.5 ± 2.8	65.1 ± 4.0	12.4	5.3x10-27	9.8x10-27
cg22695906	FAM122C;FAM122C;FAM122C;FAM122C;FAM122C;FAM122C	X	3'UTR;Body;Body;Body;3'UTR;3'UTR	Open sea	81.8 ± 2.7	65.2 ± 3.9	16.6	6.0x10-38	1.4x10-37
cg01951307	FAM122C;FAM122C;FAM122C;FAM122C;FAM122C;FAM122C;FAM122C	X	TSS1500;TSS1500;TSS1500;TSS1500;TSS1500;TSS1500;Body	Open sea	79.1 ± 3.0	67.0 ± 3.5	12.2	1.4x10-29	2.8x10-29
cg01560885	FAM123B	X	TSS1500	S Shore	53.4 ± 3.2	47.9 ± 4.0	5.6	7.0x10-10	9.5x10-10
cg25422517	FAM123B	X	Body	Open sea	86.9 ± 2.1	78.6 ± 2.7	8.3	3.4x10-27	6.2x10-27
cg14923379	FAM123B	X	5'UTR	N Shelf	88.3 ± 2.3	78.8 ± 2.9	9.5	3.0x10-30	6.0x10-30
cg06666117	FAM123B	X	3'UTR	Open sea	90.0 ± 1.2	80.4 ± 2.3	9.6	1.5x10-39	3.7x10-39
cg15578989	FAM127C	X	TSS1500	S Shore	81.8 ± 3.1	65.7 ± 6.1	16.1	5.3x10-28	1.0x10-27
cg02599583	FAM127C;FAM127C	X	1stExon;3'UTR	N Shore	80.3 ± 3.0	65.1 ± 4.8	15.2	2.5x10-30	4.9x10-30
cg12147998	FAM133A;FAM133A;FAM133A;FAM133A;NAP1L3	X	TSS200;TSS200;TSS200;TSS200;TSS1500	S Shore	24.1 ± 4.8	18.4 ± 4.3	5.6	4.3x10-09	5.8x10-09
cg25588559	FAM155B	X	3'UTR	Open sea	86.9 ± 1.7	80.1 ± 2.6	6.9	1.5x10-26	2.8x10-26
cg22650104	FAM155B	X	Body	S Shore	87.8 ± 1.7	78.6 ± 2.6	9.1	3.0x10-31	6.1x10-31
cg27329507	FAM155B	X	Body	S Shelf	87.9 ± 1.8	78.1 ± 2.6	9.9	2.4x10-32	4.9x10-32
cg27437966	FAM155B	X	Body	S Shelf	84.9 ± 2.1	70.8 ± 3.8	14.1	8.9x10-41	2.2x10-40
cg00780578	FAM155B	X	Body	S Shore	87.9 ± 1.6	63.2 ± 3.7	24.7	3.8x10-59	1.6x10-58
cg11254749	FAM3A;FAM3A;FAM3A;FAM3A;FAM3A	X	Body;Body;Body;Body;Body	S Shore	81.7 ± 2.8	75.3 ± 3.3	6.4	1.5x10-20	2.4x10-20
cg02329520	FAM3A;FAM3A;FAM3A;FAM3A;FAM3A	X	Body;Body;Body;Body;Body	N Shelf	84.6 ± 2.1	76.4 ± 3.3	8.2	1.7x10-25	3.0x10-25
cg23396935	FAM3A;FAM3A;FAM3A;FAM3A;FAM3A	X	TSS1500;TSS1500;TSS1500;TSS1500;TSS1500	Island	67.4 ± 4.2	59.0 ± 4.0	8.4	2.3x10-14	3.4x10-14
cg17281355	FAM3A;FAM3A;FAM3A;FAM3A;FAM3A	X	Body;Body;Body;Body;Body	S Shelf	82.5 ± 2.3	63.4 ± 3.6	19.1	2.1x10-49	6.5x10-49
cg17351370	FAM45B	X	TSS1500	Open sea	84.3 ± 3.7	77.6 ± 2.5	6.6	6.4x10-14	9.4x10-14
cg10188659	FAM45B	X	TSS1500	Open sea	69.4 ± 4.3	60.3 ± 4.4	9.1	6.3x10-15	9.5x10-15
cg18777226	FAM45B	X	TSS200	Open sea	66.0 ± 3.9	48.5 ± 3.7	17.5	3.8x10-36	8.6x10-36
cg03089994	FAM46D;FAM46D	X	5'UTR;5'UTR	Open sea	31.0 ± 4.5	24.7 ± 4.7	6.3	4.7x10-10	6.4x10-10
cg18791672	FAM47A	X	TSS200	S Shore	82.5 ± 2.6	70.7 ± 3.7	11.7	2.0x10-29	3.8x10-29
cg20508345	FAM47A	X	TSS200	S Shore	69.9 ± 4.3	57.6 ± 5.5	12.3	7.0x10-21	1.2x10-20
cg02061906	FAM47A	X	TSS200	S Shore	80.7 ± 3.0	64.0 ± 3.7	16.7	2.2x10-37	5.1x10-37
cg14880205	FAM47A	X	TSS200	S Shore	91.5 ± 1.2	65.7 ± 3.1	25.8	1.8x10-70	1.4x10-69
cg10468737	FAM47A;FAM47A	X	1stExon;5'UTR	S Shore	87.8 ± 1.9	75.5 ± 3.9	12.2	1.8x10-36	4.0x10-36
cg11648996	FAM47B	X	TSS200	N Shore	81.5 ± 2.3	71.9 ± 3.3	9.6	1.4x10-26	2.6x10-26
cg17825231	FAM47B	X	1stExon	N Shore	86.3 ± 2.7	75.8 ± 4.2	10.5	1.9x10-25	3.4x10-25
cg22710391	FAM47B	X	TSS200	N Shore	90.1 ± 2.4	72.9 ± 4.1	17.3	7.5x10-37	1.7x10-36
cg06628622	FAM47B	X	TSS200	N Shore	81.8 ± 2.9	63.7 ± 4.9	18.0	1.6x10-40	4.1x10-40
cg18377059	FAM47B	X	TSS200	N Shore	90.9 ± 1.5	65.5 ± 3.0	25.4	4.0x10-68	2.6x10-67
cg05456652	FAM47B	X	TSS200	N Shore	88.0 ± 1.6	60.2 ± 2.5	27.9	3.4x10-70	2.6x10-69
cg22785972	FAM47C	X	1stExon	S Shore	73.4 ± 4.5	64.8 ± 4.4	8.5	5.2x10-13	7.5x10-13
cg11098548	FAM47C	X	TSS200	Island	77.3 ± 3.8	66.2 ± 3.6	11.1	1.6x10-20	2.7x10-20
cg26739410	FAM47C	X	TSS200	Island	68.5 ± 11.0	56.1 ± 3.6	12.4	9.3x10-06	1.1x10-05
cg02907441	FAM47C	X	TSS200	Island	73.5 ± 4.5	57.5 ± 4.3	16.1	1.2x10-26	2.1x10-26
cg05123368	FAM47C	X	1stExon	Island	86.0 ± 4.9	68.6 ± 4.5	17.4	1.7x10-29	3.3x10-29
cg02332456	FAM47C;FAM47C	X	1stExon;5'UTR	Island	76.9 ± 4.2	64.7 ± 2.5	12.1	5.6x10-21	9.3x10-21
cg09168980	FAM48B1	X	TSS1500	Island	94.3 ± 1.4	86.2 ± 2.6	8.0	1.2x10-36	2.6x10-36
cg09049334	FAM48B1	X	TSS1500	Island	89.0 ± 1.7	70.9 ± 5.0	18.1	3.6x10-44	9.7x10-44
cg18509722	FAM48B2	X	TSS1500	Island	94.6 ± 1.6	89.4 ± 3.4	5.2	4.8x10-24	8.5x10-24
cg21744973	FAM48B2	X	TSS1500	Island	83.3 ± 3.0	74.0 ± 3.4	9.3	4.6x10-22	7.8x10-22
cg02990147	FAM48B2	X	1stExon	N Shelf	74.9 ± 14.8	65.5 ± 7.6	9.5	4.5x10-05	5.3x10-05
cg02180347	FAM48B2	X	1stExon	N Shore	64.9 ± 6.1	50.5 ± 5.9	14.4	7.5x10-19	1.2x10-18
cg05028588	FAM48B2	X	TSS1500	Island	86.7 ± 2.0	71.1 ± 3.5	15.7	1.9x10-40	4.8x10-40
cg11640914	FAM50A	X	Body	S Shelf	79.9 ± 2.4	64.7 ± 3.1	15.2	1.8x10-39	4.3x10-39
cg18456549	FAM70A;FAM70A;FAM70A	X	3'UTR;3'UTR;3'UTR	Open sea	80.0 ± 4.3	74.5 ± 3.5	5.4	7.5x10-08	9.7x10-08
cg18291437	FAM70A;FAM70A;FAM70A	X	TSS1500;TSS1500;TSS1500	S Shore	52.1 ± 5.3	46.3 ± 5.1	5.8	3.5x10-05	4.3x10-05
cg21329507	FAM70A;FAM70A;FAM70A	X	TSS200;TSS200;TSS200	S Shore	54.9 ± 5.2	46.0 ± 4.6	8.9	9.8x10-12	1.4x10-11
cg00600110	FAM9A;FAM9A	X	TSS200;TSS200	Island	73.8 ± 3.1	67.5 ± 3.3	6.3	5.7x10-14	8.4x10-14
cg24862851	FAM9A;FAM9A;FAM9A	X	1stExon;5'UTR;TSS200	Island	84.9 ± 1.9	79.8 ± 2.2	5.0	5.3x10-18	8.4x10-18
cg02025206	FAM9B	X	TSS200	Open sea	84.5 ± 1.9	77.9 ± 2.8	6.6	3.4x10-22	5.8x10-22
cg13219139	FAM9B	X	TSS200	Open sea	84.1 ± 2.1	76.3 ± 2.6	7.8	3.2x10-26	5.8x10-26
cg21489722	FAM9B	X	TSS1500	Open sea	75.9 ± 2.7	63.2 ± 3.9	12.7	4.5x10-32	9.1x10-32
cg21944459	FAM9C	X	Body	Open sea	42.4 ± 3.5	34.4 ± 3.7	7.9	3.9x10-17	6.0x10-17
cg06447436	FAM9C	X	TSS1500	Open sea	83.8 ± 2.8	73.0 ± 3.6	10.8	4.5x10-31	9.0x10-31
cg01408682	FAM9C	X	TSS1500	Open sea	79.7 ± 2.2	63.3 ± 2.5	16.4	9.6x10-48	2.8x10-47
cg13918808	FAM9C	X	5'UTR	Open sea	86.9 ± 1.8	68.5 ± 4.2	18.4	2.8x10-48	8.3x10-48
cg15720064	FAM9C	X	TSS200	Open sea	95.1 ± 1.1	74.1 ± 6.3	21.0	2.7x10-52	9.0x10-52
cg00389276	FAM9C	X	TSS200	Open sea	82.9 ± 2.6	55.7 ± 4.0	27.2	1.2x10-56	4.5x10-56
cg12900151	FAM9C;FAM9C	X	1stExon;5'UTR	Open sea	84.4 ± 2.8	66.7 ± 6.8	17.6	4.7x10-35	1.0x10-34
cg01776396	FANCB;MOSPD2;FANCB	X	TSS1500;Body;TSS1500	S Shore	64.5 ± 5.7	58.6 ± 4.4	5.9	2.6x10-06	3.2x10-06
cg08421550	FATE1	X	TSS1500	Open sea	70.5 ± 2.9	56.5 ± 3.9	14.1	8.3x10-32	1.7x10-31
cg04227026	FATE1	X	1stExon	Open sea	66.1 ± 3.2	46.5 ± 3.6	19.6	1.9x10-41	4.8x10-41
cg24822127	FATE1	X	TSS200	Open sea	73.2 ± 2.5	50.0 ± 5.2	23.1	1.0x10-43	2.7x10-43
cg08177445	FATE1	X	Body	Open sea	76.8 ± 3.7	53.4 ± 5.2	23.4	1.8x10-40	4.5x10-40
cg23662469	FGD1	X	3'UTR	Open sea	53.0 ± 3.3	36.4 ± 3.2	16.6	1.8x10-38	4.3x10-38
cg01349480	FGF13;FGF13;FGF13	X	5'UTR;Body;Body	N Shelf	81.0 ± 3.5	65.6 ± 3.4	15.4	5.9x10-33	1.2x10-32
cg16550399	FGF13;FGF13;FGF13	X	5'UTR;Body;Body	N Shelf	66.6 ± 5.0	47.6 ± 5.3	19.0	5.8x10-30	1.1x10-29
cg02588867	FGF13;FGF13;FGF13;FGF13	X	5'UTR;Body;TSS1500;Body	Open sea	80.3 ± 3.2	75.1 ± 3.0	5.2	6.8x10-11	9.3x10-11
cg01138740	FGF13;FGF13;FGF13;FGF13	X	5'UTR;Body;5'UTR;Body	Open sea	78.7 ± 3.0	66.6 ± 3.4	12.2	1.0x10-30	2.1x10-30
cg07146718	FGF13;FGF13;FGF13;FGF13;FGF13	X	Body;Body;Body;Body;Body	Open sea	58.2 ± 4.3	53.0 ± 5.0	5.2	2.7x10-06	3.3x10-06
cg26593194	FGF13;FGF13;FGF13;FGF13;FGF13	X	Body;TSS1500;Body;Body;Body	Open sea	77.7 ± 3.7	66.2 ± 4.0	11.5	3.5x10-24	6.2x10-24
cg11186522	FGF13;FGF13;FGF13;FGF13;FGF13	X	Body;Body;Body;Body;1stExon	Open sea	75.1 ± 2.9	61.8 ± 3.9	13.3	6.6x10-30	1.3x10-29
cg24489686	FGF13;FGF13;FGF13;FGF13;FGF13;FGF13	X	Body;Body;Body;Body;Body;Body	N Shelf	75.0 ± 3.7	62.2 ± 4.4	12.9	7.7x10-25	1.4x10-24
cg02994237	FGF13;FGF13;FGF13;FGF13;FGF13;MIR504;FGF13	X	Body;Body;Body;Body;Body;TSS1500;Body	Open sea	60.6 ± 4.1	43.8 ± 3.8	16.8	1.3x10-32	2.8x10-32
cg02096520	FGF16	X	TSS200	Open sea	85.0 ± 2.6	78.7 ± 2.3	6.3	2.9x10-17	4.5x10-17
cg02110822	FGF16	X	Body	Open sea	77.4 ± 2.6	69.6 ± 3.3	7.8	1.4x10-19	2.2x10-19
cg26492398	FGF16	X	TSS1500	Open sea	82.9 ± 4.3	74.4 ± 3.9	8.5	8.2x10-13	1.2x10-12
cg06916310	FGF16	X	TSS1500	Open sea	85.1 ± 2.0	69.1 ± 3.0	16.1	5.7x10-46	1.6x10-45
cg20638572	FGF16	X	TSS1500	Open sea	78.3 ± 2.7	57.8 ± 3.6	20.5	3.9x10-44	1.0x10-43
cg13980651	FHL1;FHL1;FHL1;FHL1;FHL1	X	Body;5'UTR;5'UTR;5'UTR;5'UTR	S Shelf	88.8 ± 1.8	76.0 ± 3.2	12.8	1.2x10-41	3.2x10-41
cg27384106	FHL1;FHL1;FHL1;FHL1;FHL1;FHL1	X	Body;5'UTR;5'UTR;TSS1500;5'UTR;5'UTR	Open sea	79.7 ± 3.2	63.9 ± 4.5	15.8	4.1x10-37	9.5x10-37
cg13503613	FHL1;FHL1;FHL1;FHL1;FHL1;FHL1;FHL1;FHL1;FHL1;FHL1	X	5'UTR;Body;5'UTR;1stExon;5'UTR;5'UTR;5'UTR;5'UTR;5'UTR;TSS200	Open sea	86.0 ± 2.1	68.0 ± 3.5	18.0	4.5x10-47	1.3x10-46
cg13358623	FIGF	X	TSS200	Open sea	65.3 ± 5.3	58.5 ± 6.0	6.8	9.8x10-07	1.2x10-06
cg02758183	FIGF	X	Body	Open sea	85.7 ± 2.6	77.4 ± 3.1	8.3	2.1x10-23	3.7x10-23
cg22573003	FIGF	X	TSS200	Open sea	54.4 ± 5.3	37.3 ± 5.0	17.0	4.1x10-28	7.7x10-28
cg09159751	FLJ30058	X	3'UTR	Open sea	61.8 ± 3.9	52.7 ± 3.8	9.1	3.5x10-18	5.5x10-18
cg16807276	FLJ30058	X	5'UTR	N Shelf	32.5 ± 5.9	23.2 ± 4.5	9.3	1.2x10-12	1.8x10-12
cg15364850	FLJ30058	X	5'UTR	S Shelf	65.8 ± 4.3	53.3 ± 3.9	12.4	1.7x10-21	2.8x10-21
cg26563418	FLJ30058	X	5'UTR	N Shelf	66.3 ± 3.0	51.7 ± 4.0	14.7	3.1x10-31	6.2x10-31
cg00743412	FLJ30058	X	TSS1500	N Shore	70.5 ± 5.0	53.2 ± 4.5	17.3	3.2x10-29	6.2x10-29
cg02560273	FLJ44635	X	Body	Open sea	89.4 ± 1.9	79.3 ± 3.3	10.1	1.5x10-30	2.9x10-30
cg01055931	FLNA;FLNA	X	Body;Body	N Shelf	95.4 ± 0.9	87.5 ± 2.0	7.9	2.5x10-46	7.0x10-46
cg11645133	FLNA;FLNA	X	Body;Body	Open sea	80.6 ± 2.7	71.6 ± 3.5	9.0	3.7x10-24	6.5x10-24
cg09143059	FLNA;FLNA	X	Body;Body	Island	85.0 ± 2.4	74.6 ± 2.9	10.4	1.6x10-31	3.3x10-31
cg24738321	FLNA;FLNA	X	3'UTR;3'UTR	S Shelf	84.9 ± 2.5	68.8 ± 3.8	16.1	4.4x10-42	1.1x10-41
cg02710173	FLNA;FLNA	X	TSS1500;TSS1500	S Shore	85.1 ± 3.3	68.8 ± 4.7	16.3	6.7x10-33	1.4x10-32
cg21319950	FMR1NB	X	1stExon	S Shore	88.5 ± 1.8	78.5 ± 3.8	10.0	3.9x10-27	7.2x10-27
cg22495120	FMR1NB	X	1stExon	S Shore	85.1 ± 2.0	71.7 ± 3.4	13.4	3.5x10-38	8.3x10-38
cg14331226	FOXO4;FOXO4	X	Body;Body	S Shore	39.5 ± 4.4	34.5 ± 5.8	5.1	7.0x10-05	8.3x10-05
cg00908601	FOXO4;FOXO4	X	3'UTR;3'UTR	Open sea	54.0 ± 5.3	42.1 ± 4.6	11.9	1.9x10-19	3.1x10-19
cg15309862	FOXO4;FOXO4	X	Body;Body	S Shelf	85.5 ± 2.7	58.9 ± 3.5	26.6	1.1x10-50	3.4x10-50
cg01905377	FOXP3;FOXP3	X	TSS1500;TSS1500	N Shelf	66.8 ± 3.3	49.8 ± 4.0	17.0	6.8x10-37	1.5x10-36
cg06767008	FOXP3;FOXP3	X	Body;Body	Open sea	69.7 ± 3.0	52.4 ± 4.2	17.4	7.0x10-38	1.6x10-37
cg15614573	FOXP3;FOXP3	X	TSS1500;TSS1500	N Shelf	81.2 ± 2.5	62.0 ± 4.3	19.2	7.4x10-45	2.0x10-44
cg23432301	FOXR2	X	1stExon	Open sea	62.3 ± 6.7	55.4 ± 5.5	7.0	1.7x10-05	2.1x10-05
cg19286473	FOXR2;FOXR2	X	1stExon;3'UTR	Open sea	71.6 ± 3.7	65.7 ± 2.8	5.9	2.3x10-10	3.1x10-10
cg24818524	FRMPD4	X	TSS1500	N Shore	56.0 ± 9.0	47.5 ± 5.1	8.5	1.4x10-05	1.7x10-05
cg00329040	FRMPD4	X	Body	N Shore	83.0 ± 3.4	74.4 ± 4.1	8.6	3.0x10-17	4.6x10-17
cg02275016	FRMPD4	X	3'UTR	Open sea	70.9 ± 8.2	59.7 ± 5.1	11.2	4.1x10-10	5.5x10-10
cg24671891	FRMPD4	X	Body	Island	85.9 ± 3.4	71.7 ± 3.4	14.2	1.8x10-30	3.5x10-30
cg17346042	FRMPD4	X	Body	N Shelf	80.8 ± 4.5	65.9 ± 4.6	14.9	1.2x10-24	2.1x10-24
cg11655867	FRMPD4	X	Body	Open sea	79.0 ± 5.4	59.7 ± 5.3	19.3	1.3x10-30	2.5x10-30
cg16242260	FRMPD4	X	Body	Island	89.8 ± 1.6	69.0 ± 4.2	20.8	1.9x10-50	6.0x10-50
cg10694252	FRMPD4	X	Body	Island	72.8 ± 5.7	50.5 ± 3.5	22.3	3.5x10-34	7.5x10-34
cg22010791	FTHL17	X	TSS200	Island	97.0 ± 0.5	87.6 ± 3.2	9.4	1.8x10-48	5.4x10-48
cg22031654	FTHL17	X	TSS200	Island	89.1 ± 1.4	79.1 ± 4.2	10.0	1.2x10-30	2.4x10-30
cg01354447	FTHL17	X	1stExon	Island	79.3 ± 2.8	63.9 ± 3.7	15.4	4.5x10-35	9.9x10-35
cg04515986	FTHL17	X	1stExon	N Shore	71.0 ± 4.1	52.2 ± 3.7	18.8	6.9x10-35	1.5x10-34
cg04289416	FTHL17;FTHL17	X	1stExon;3'UTR	N Shore	90.6 ± 1.1	81.5 ± 1.6	9.2	2.4x10-46	6.7x10-46
ch,X,798879F	FTSJ1;FTSJ1;FTSJ1	X	3'UTR;3'UTR;3'UTR	Open sea	17.5 ± 2.8	11.5 ± 2.3	6.0	5.6x10-18	8.8x10-18
cg00188971	FTSJ1;FTSJ1;FTSJ1	X	3'UTR;3'UTR;3'UTR	Open sea	87.5 ± 2.0	81.2 ± 2.6	6.3	1.9x10-20	3.1x10-20
cg21502819	FTSJ1;FTSJ1;FTSJ1	X	Body;Body;Body	S Shore	78.3 ± 2.1	68.0 ± 2.6	10.4	4.1x10-36	9.2x10-36
cg02019068	FTSJ1;FTSJ1;FTSJ1	X	Body;Body;Body	S Shelf	87.4 ± 1.8	72.9 ± 3.4	14.5	2.3x10-44	6.1x10-44
cg14688179	G6PD;G6PD;IKBKG	X	Body;Body;Body	N Shelf	90.5 ± 2.3	81.8 ± 2.7	8.8	9.8x10-30	1.9x10-29
cg25479128	G6PD;G6PD;IKBKG	X	Body;Body;1stExon	Open sea	84.7 ± 1.9	75.5 ± 3.1	9.3	1.0x10-29	2.0x10-29
cg06625174	GAB3;GAB3	X	TSS1500;TSS1500	S Shore	34.5 ± 4.2	27.5 ± 3.0	7.0	3.8x10-13	5.4x10-13
cg12742739	GAB3;GAB3	X	3'UTR;3'UTR	Open sea	85.8 ± 1.8	67.5 ± 3.5	18.4	1.4x10-51	4.4x10-51
cg03761923	GAB3;GAB3	X	Body;Body	Open sea	73.1 ± 6.2	49.1 ± 4.5	24.0	3.1x10-33	6.5x10-33
cg03693842	GABRA3	X	TSS1500	Open sea	80.5 ± 2.7	68.4 ± 4.1	12.1	6.9x10-28	1.3x10-27
cg16968020	GABRA3	X	Body	Open sea	61.3 ± 2.9	44.9 ± 3.8	16.3	1.1x10-36	2.4x10-36
cg22597771	GABRA3	X	3'UTR	Open sea	73.7 ± 3.0	52.3 ± 3.7	21.3	6.2x10-45	1.7x10-44
cg24268663	GABRA3;MIR105-1	X	5'UTR;Body	Open sea	73.7 ± 2.5	57.7 ± 4.5	16.0	7.5x10-37	1.7x10-36
cg11166197	GABRA3;MIR105-1	X	5'UTR;TSS1500	Open sea	56.2 ± 4.1	36.1 ± 4.9	20.1	5.2x10-36	1.2x10-35
cg22142212	GABRA3;MIR105-2;MIR767	X	5'UTR;Body;TSS1500	Open sea	70.0 ± 3.4	52.9 ± 5.1	17.1	8.5x10-32	1.7x10-31
cg04227631	GABRA3;MIR767;MIR105-1	X	5'UTR;TSS1500;TSS1500	Open sea	66.7 ± 4.2	48.7 ± 4.3	18.0	1.7x10-32	3.6x10-32
cg00206332	GABRE	X	Body	N Shore	49.8 ± 4.9	33.7 ± 4.6	16.0	1.7x10-27	3.2x10-27
cg19930575	GABRE	X	3'UTR	Open sea	78.3 ± 3.1	62.2 ± 3.2	16.1	3.0x10-35	6.6x10-35
cg00018204	GABRE;MIR452	X	Body;TSS1500	Open sea	83.1 ± 3.4	77.9 ± 2.6	5.3	4.1x10-12	5.8x10-12
cg16618605	GABRE;MIR452	X	Body;TSS200	Open sea	83.6 ± 1.9	69.0 ± 3.2	14.6	2.4x10-42	6.2x10-42
cg14686949	GABRE;MIR452	X	Body;TSS1500	Open sea	60.1 ± 3.0	44.8 ± 3.4	15.3	5.6x10-35	1.2x10-34
cg05880897	GABRE;MIR452	X	Body;TSS1500	Open sea	79.1 ± 2.7	52.1 ± 3.5	27.0	6.8x10-54	2.4x10-53
cg23877661	GABRQ	X	Body	S Shelf	63.3 ± 4.9	57.9 ± 5.2	5.4	2.9x10-05	3.5x10-05
cg14539730	GABRQ	X	Body	S Shelf	69.9 ± 14.0	62.3 ± 5.8	7.6	4.7x10-03	5.3x10-03
cg15228617	GABRQ	X	Body	Open sea	75.0 ± 3.5	63.6 ± 3.9	11.4	3.7x10-24	6.5x10-24
cg27189967	GABRQ	X	3'UTR	Open sea	79.3 ± 2.7	66.7 ± 4.0	12.6	3.9x10-28	7.4x10-28
cg02879659	GABRQ	X	Body	Open sea	77.7 ± 2.0	62.1 ± 3.8	15.6	2.5x10-39	6.1x10-39
cg18498622	GABRQ	X	Body	S Shelf	56.3 ± 5.0	37.9 ± 3.8	18.4	1.0x10-30	2.0x10-30
cg21262652	GAGE1;GAGE1	X	3'UTR;Body	Open sea	77.2 ± 3.6	70.2 ± 3.2	7.0	2.9x10-14	4.3x10-14
cg05286724	GAGE10	X	TSS1500	Open sea	78.2 ± 4.6	70.9 ± 3.8	7.3	6.9x10-12	9.7x10-12
cg15840970	GAGE10	X	TSS200	Open sea	76.7 ± 3.0	69.1 ± 3.1	7.6	7.3x10-18	1.1x10-17
cg14918358	GAGE10	X	TSS1500	Open sea	76.9 ± 2.6	66.5 ± 3.5	10.4	9.6x10-29	1.8x10-28
cg14727709	GAGE10;GAGE10	X	1stExon;5'UTR	Open sea	88.2 ± 2.6	83.1 ± 3.1	5.1	3.4x10-18	5.4x10-18
cg00772962	GAGE12G;GAGE12D;GAGE2A;GAGE12C;GAGE12E;GAGE8;GAGE12B;GAGE8;GAGE2E;GAGE12H;GAGE2A	X	TSS1500;TSS1500;Body;TSS1500;TSS1500;Body;TSS1500;Body;Body;TSS1500;Body	N Shore	71.4 ± 4.7	65.1 ± 4.2	6.4	4.4x10-08	5.7x10-08
cg25988570	GAGE12J	X	TSS1500	N Shore	74.2 ± 3.1	68.3 ± 4.5	5.9	1.3x10-11	1.8x10-11
cg14393649	GAGE12J	X	TSS1500	N Shore	71.9 ± 6.3	65.8 ± 4.4	6.1	9.8x10-06	1.2x10-05
cg03928924	GAGE12J	X	5'UTR	S Shore	80.5 ± 2.0	74.1 ± 2.2	6.4	7.0x10-22	1.2x10-21
cg15481819	GAGE2A	X	Body	S Shore	77.4 ± 2.6	71.0 ± 3.0	6.4	1.2x10-16	1.8x10-16
cg21184257	GAGE2A;GAGE2C;GAGE2E;GAGE8;GAGE2A;GAGE8;GAGE8;GAGE2B;GAGE2A	X	Body;5'UTR;5'UTR;Body;5'UTR;Body;5'UTR;TSS1500;Body	N Shore	77.2 ± 2.6	65.8 ± 4.0	11.4	1.1x10-30	2.2x10-30
cg05439258	GAGE2A;GAGE2C;GAGE4;GAGE5;GAGE2E;GAGE8;GAGE12I;GAGE2A;GAGE12F;GAGE8;GAGE2D;GAGE8;GAGE2C;GAGE2A;GAGE7	X	Body;5'UTR;Body;Body;5'UTR;Body;Body;5'UTR;Body;Body;Body;5'UTR;Body;Body;Body	S Shelf	77.2 ± 2.5	63.5 ± 4.1	13.7	5.9x10-32	1.2x10-31
cg25442844	GAGE2A;GAGE2C;GAGE8;GAGE2E;GAGE8;GAGE2D;GAGE8;GAGE2D;GAGE2A;GAGE2C	X	Body;Body;Body;Body;Body;Body;Body;Body;Body;Body	S Shelf	82.0 ± 1.9	70.6 ± 3.1	11.5	2.4x10-34	5.2x10-34
cg18015266	GATA1	X	TSS1500	Open sea	73.9 ± 2.7	68.5 ± 3.2	5.3	4.9x10-12	6.9x10-12
cg24672310	GATA1	X	TSS1500	Open sea	86.5 ± 1.6	79.1 ± 2.7	7.4	1.5x10-26	2.7x10-26
cg12030231	GATA1	X	Body	Open sea	84.5 ± 2.2	76.2 ± 3.4	8.3	1.1x10-25	2.0x10-25
cg04287686	GATA1	X	TSS200	Open sea	31.3 ± 3.5	22.1 ± 2.7	9.2	1.7x10-21	2.8x10-21
cg10986455	GDPD2;GDPD2;GDPD2;GDPD2	X	TSS200;TSS200;TSS200;TSS200	Open sea	74.7 ± 4.4	67.7 ± 3.1	7.0	5.2x10-11	7.2x10-11
cg13545850	GDPD2;GDPD2;GDPD2;GDPD2	X	Body;Body;Body;Body	N Shelf	79.7 ± 2.3	71.9 ± 3.7	7.8	6.9x10-20	1.1x10-19
cg03512439	GDPD2;GDPD2;GDPD2;GDPD2	X	TSS200;TSS200;TSS200;TSS200	Open sea	75.2 ± 2.9	65.7 ± 4.0	9.4	4.3x10-23	7.4x10-23
cg09764075	GDPD2;GDPD2;GDPD2;GDPD2	X	TSS1500;TSS1500;TSS1500;TSS1500	Open sea	62.1 ± 3.5	49.1 ± 4.0	13.0	1.6x10-26	3.0x10-26
cg25685838	GDPD2;GDPD2;GDPD2;GDPD2	X	5'UTR;5'UTR;5'UTR;5'UTR	Open sea	80.5 ± 2.7	60.6 ± 5.2	19.9	1.3x10-41	3.2x10-41
cg02124085	GDPD2;GDPD2;GDPD2;GDPD2	X	TSS1500;TSS1500;TSS1500;TSS1500	Open sea	86.9 ± 1.9	65.4 ± 4.4	21.5	1.1x10-54	4.0x10-54
cg01307742	GJB1;BCYRN1;GJB1	X	Body;Body;Body	Island	85.3 ± 2.1	75.4 ± 3.2	9.9	2.9x10-29	5.7x10-29
cg17542495	GJB1;BCYRN1;GJB1	X	TSS200;Body;5'UTR	N Shore	63.8 ± 6.1	49.1 ± 3.9	14.7	2.5x10-22	4.3x10-22
cg25645198	GK;GK;GK	X	Body;Body;Body	S Shelf	84.6 ± 3.2	77.9 ± 3.7	6.6	9.7x10-14	1.4x10-13
cg22711601	GK;GK;GK	X	TSS1500;TSS1500;TSS1500	N Shore	81.2 ± 2.6	69.9 ± 3.5	11.4	6.5x10-30	1.3x10-29
cg05932828	GLOD5	X	TSS1500	Open sea	86.6 ± 1.7	73.1 ± 3.9	13.5	2.2x10-37	5.0x10-37
cg02311013	GLOD5	X	TSS1500	Open sea	83.7 ± 2.7	69.2 ± 4.2	14.5	1.1x10-41	2.7x10-41
cg26617333	GLRA2;GLRA2;GLRA2	X	Body;Body;Body	Open sea	53.1 ± 5.7	44.0 ± 5.1	9.2	3.0x10-11	4.2x10-11
cg19954218	GLRA4	X	TSS200	Open sea	69.8 ± 4.0	62.8 ± 4.4	7.1	7.9x10-12	1.1x10-11
cg03788610	GLRA4	X	TSS1500	Open sea	66.5 ± 3.9	57.0 ± 3.6	9.5	1.1x10-19	1.8x10-19
cg20654256	GLRA4	X	TSS1500	Open sea	40.7 ± 3.2	30.8 ± 3.0	9.9	6.6x10-27	1.2x10-26
cg17547578	GLRA4	X	TSS200	Open sea	62.3 ± 5.1	44.9 ± 3.9	17.4	5.3x10-33	1.1x10-32
cg01382771	GLRA4	X	TSS1500	Open sea	75.4 ± 3.7	55.1 ± 4.6	20.3	1.1x10-38	2.7x10-38
cg19585278	GLRA4;GLRA4	X	5'UTR;1stExon	Open sea	85.2 ± 3.5	60.2 ± 3.6	25.1	4.6x10-45	1.3x10-44
cg18434680	GLRA4;GLRA4	X	5'UTR;1stExon	Open sea	81.3 ± 2.7	54.0 ± 3.4	27.3	3.1x10-54	1.1x10-53
cg14375772	GLUD2	X	1stExon	Island	74.0 ± 4.3	58.3 ± 3.9	15.7	3.3x10-27	6.1x10-27
cg16149200	GLUD2	X	1stExon	S Shore	81.6 ± 4.1	64.3 ± 3.7	17.3	6.5x10-29	1.3x10-28
cg23543821	GLUD2	X	1stExon	S Shore	86.4 ± 2.3	68.2 ± 3.7	18.2	2.6x10-44	6.9x10-44
cg15770613	GLUD2;GLUD2	X	3'UTR;1stExon	S Shore	83.0 ± 3.8	72.5 ± 4.2	10.5	1.8x10-19	2.9x10-19
cg04139820	GPC3;GPC3;GPC3;GPC3	X	TSS1500;TSS1500;TSS1500;TSS1500	S Shore	78.6 ± 6.5	73.4 ± 4.4	5.1	7.0x10-05	8.3x10-05
cg02442693	GPC3;GPC3;GPC3;GPC3	X	Body;Body;Body;Body	Island	67.8 ± 3.6	61.8 ± 3.3	6.0	9.4x10-11	1.3x10-10
cg06431415	GPC3;GPC3;GPC3;GPC3	X	Body;Body;Body;Body	N Shelf	67.0 ± 4.7	44.0 ± 4.5	22.9	3.8x10-38	8.9x10-38
cg19061228	GPC4	X	Body	Open sea	83.0 ± 3.8	77.5 ± 3.7	5.5	1.2x10-08	1.5x10-08
cg02784144	GPC4	X	Body	N Shore	65.2 ± 7.8	50.4 ± 6.3	14.7	9.7x10-16	1.5x10-15
cg26953234	GPC4	X	Body	N Shore	71.5 ± 6.2	55.1 ± 4.4	16.4	2.9x10-23	5.0x10-23
cg11105907	GPC4	X	Body	N Shelf	74.9 ± 3.4	56.9 ± 4.3	18.0	1.2x10-38	2.9x10-38
cg09791535	GPC4	X	3'UTR	Open sea	54.5 ± 3.1	34.2 ± 3.0	20.3	9.1x10-46	2.6x10-45
cg04143870	GPC4	X	Body	N Shelf	83.9 ± 2.4	56.3 ± 3.7	27.6	1.8x10-57	7.1x10-57
cg17705081	GPKOW	X	TSS1500	S Shore	87.5 ± 1.7	79.1 ± 3.0	8.4	4.9x10-28	9.2x10-28
cg10494806	GPKOW	X	TSS1500	S Shore	57.9 ± 6.9	43.0 ± 3.3	15.0	1.6x10-20	2.7x10-20
cg22215784	GPM6B	X	Body	N Shelf	86.4 ± 2.4	79.8 ± 3.5	6.6	5.1x10-17	7.8x10-17
cg19499790	GPM6B	X	Body	N Shore	75.6 ± 4.8	65.1 ± 4.5	10.5	4.4x10-15	6.6x10-15
cg21229055	GPM6B	X	TSS1500	S Shore	54.8 ± 4.0	37.0 ± 3.5	17.8	3.1x10-36	7.1x10-36
cg17588373	GPM6B	X	TSS1500	S Shore	57.6 ± 5.1	39.1 ± 3.9	18.6	1.8x10-32	3.7x10-32
cg07768843	GPM6B	X	Body	N Shore	88.7 ± 1.9	66.1 ± 3.5	22.6	8.1x10-57	3.1x10-56
cg04032096	GPM6B	X	Body	N Shore	87.8 ± 2.2	59.3 ± 3.9	28.5	5.4x10-57	2.1x10-56
cg21745079	GPM6B	X	TSS1500	S Shore	84.1 ± 2.1	53.0 ± 3.4	31.1	2.4x10-61	1.1x10-60
cg17671242	GPM6B;GPM6B;GPM6B;GPM6B	X	TSS1500;TSS1500;Body;TSS1500	Open sea	47.5 ± 4.4	32.0 ± 3.7	15.5	1.7x10-29	3.3x10-29
cg13867326	GPM6B;GPM6B;GPM6B;GPM6B	X	Body;Body;Body;Body	Open sea	43.7 ± 3.5	28.0 ± 3.4	15.7	1.8x10-36	4.0x10-36
cg06452970	GPM6B;GPM6B;GPM6B;GPM6B;GPM6B;GPM6B;GPM6B	X	1stExon;5'UTR;5'UTR;Body;5'UTR;1stExon;1stExon	Open sea	42.0 ± 3.6	33.2 ± 2.6	8.7	1.3x10-21	2.2x10-21
cg09521623	GPM6B;GPM6B;GPM6B;GPM6B;GPM6B;GPM6B;GPM6B	X	1stExon;5'UTR;5'UTR;Body;5'UTR;1stExon;1stExon	Open sea	52.3 ± 5.1	39.0 ± 2.5	13.3	5.8x10-30	1.1x10-29
cg10479459	GPM6B;GPM6B;GPM6B;GPM6B;GPM6B;GPM6B;GPM6B	X	1stExon;5'UTR;5'UTR;Body;5'UTR;1stExon;1stExon	Open sea	54.8 ± 4.8	38.0 ± 3.3	16.8	2.6x10-33	5.5x10-33
cg18627493	GPM6B;GPM6B;GPM6B;GPM6B;GPM6B;GPM6B;GPM6B	X	1stExon;5'UTR;5'UTR;Body;5'UTR;1stExon;1stExon	Open sea	62.2 ± 4.6	42.7 ± 4.2	19.5	1.7x10-35	3.8x10-35
cg23186825	GPR101	X	1stExon	N Shore	70.2 ± 4.6	60.9 ± 5.0	9.3	2.1x10-16	3.2x10-16
cg03966679	GPR112	X	TSS1500	Island	86.0 ± 2.7	79.6 ± 3.6	6.4	1.2x10-17	1.8x10-17
cg11244095	GPR112	X	TSS1500	Island	82.4 ± 3.6	72.4 ± 4.3	10.0	2.8x10-23	4.8x10-23
cg17274142	GPR112	X	5'UTR	S Shelf	79.7 ± 2.5	62.7 ± 4.5	17.0	3.6x10-43	9.5x10-43
cg23575644	GPR112	X	Body	Open sea	74.9 ± 4.4	55.2 ± 5.3	19.7	1.1x10-32	2.3x10-32
cg21700475	GPR119	X	TSS200	Open sea	57.2 ± 5.3	49.8 ± 3.7	7.4	1.4x10-10	1.9x10-10
cg11325578	GPR143	X	Body	Island	37.4 ± 5.0	30.7 ± 4.2	6.7	2.1x10-09	2.7x10-09
cg21984635	GPR143	X	TSS1500	S Shore	77.0 ± 3.1	67.3 ± 4.1	9.6	4.2x10-21	6.9x10-21
cg05080834	GPR143	X	TSS1500	S Shore	89.2 ± 2.2	78.0 ± 2.5	11.2	4.3x10-32	8.8x10-32
cg19318920	GPR143	X	3'UTR	Open sea	85.5 ± 1.6	70.1 ± 3.9	15.4	1.4x10-47	4.1x10-47
cg12875241	GPR143	X	TSS200	Island	54.1 ± 7.8	36.1 ± 6.6	18.0	7.8x10-24	1.4x10-23
cg06656651	GPR143	X	TSS1500	S Shore	91.5 ± 1.3	69.8 ± 3.8	21.7	6.8x10-57	2.6x10-56
cg20787451	GPR173	X	5'UTR	Open sea	89.0 ± 1.8	77.6 ± 4.1	11.4	1.3x10-31	2.7x10-31
cg00072799	GPR174;GPR174	X	1stExon;3'UTR	Open sea	76.7 ± 3.1	69.2 ± 2.9	7.5	5.1x10-18	8.0x10-18
cg09336260	GPR34;CASK;CASK;GPR34;GPR34;GPR34;CASK	X	1stExon;Body;Body;1stExon;5'UTR;5'UTR;Body	Open sea	82.7 ± 2.9	74.0 ± 3.5	8.8	2.4x10-22	4.1x10-22
cg16231355	GPR34;CASK;CASK;GPR34;GPR34;GPR34;CASK	X	1stExon;Body;Body;1stExon;5'UTR;5'UTR;Body	Open sea	80.0 ± 3.2	66.9 ± 4.4	13.1	1.5x10-27	2.8x10-27
cg21036593	GPR50	X	Body	S Shelf	69.5 ± 3.2	60.6 ± 3.5	8.9	4.5x10-18	7.1x10-18
cg17119559	GPR64;GPR64;GPR64;GPR64	X	5'UTR;5'UTR;5'UTR;5'UTR	Open sea	87.9 ± 2.5	73.2 ± 3.1	14.7	1.5x10-36	3.5x10-36
cg08744017	GPR64;GPR64;GPR64;GPR64	X	5'UTR;5'UTR;5'UTR;5'UTR	N Shore	71.8 ± 5.4	53.5 ± 4.8	18.3	2.0x10-27	3.7x10-27
cg01818727	GPR64;GPR64;GPR64;GPR64	X	5'UTR;5'UTR;5'UTR;5'UTR	N Shelf	68.0 ± 9.9	48.0 ± 5.3	20.0	7.5x10-17	1.2x10-16
cg01109660	GPR64;GPR64;GPR64;GPR64	X	3'UTR;3'UTR;3'UTR;3'UTR	Open sea	68.6 ± 3.0	44.2 ± 4.0	24.4	1.0x10-48	3.1x10-48
cg23850281	GPR64;GPR64;GPR64;GPR64	X	5'UTR;5'UTR;5'UTR;5'UTR	N Shore	76.7 ± 3.9	49.5 ± 3.8	27.1	1.6x10-48	4.7x10-48
cg09332981	GPRASP1;GPRASP1;GPRASP1	X	TSS1500;TSS1500;TSS1500	N Shore	58.3 ± 3.6	52.0 ± 3.0	6.3	3.1x10-13	4.5x10-13
cg21232685	GPRASP1;GPRASP1;GPRASP1	X	Body;Body;Body	S Shelf	89.1 ± 1.8	67.6 ± 5.5	21.5	3.3x10-48	9.8x10-48
cg10212199	GPRASP2;GPRASP2	X	TSS1500;TSS1500	N Shore	53.1 ± 4.0	42.2 ± 3.5	10.9	1.7x10-23	2.9x10-23
cg07520976	GPRASP2;GPRASP2	X	Body;Body	S Shelf	76.5 ± 2.8	64.7 ± 3.8	11.8	4.5x10-27	8.4x10-27
cg14781735	GRIA3;GRIA3	X	Body;Body	S Shore	36.9 ± 6.4	31.3 ± 4.2	5.5	3.0x10-06	3.7x10-06
cg01854931	GRIA3;GRIA3	X	Body;Body	S Shelf	68.5 ± 4.8	58.7 ± 4.3	9.8	1.3x10-15	2.0x10-15
cg16164539	GRIA3;GRIA3	X	3'UTR;3'UTR	Open sea	87.2 ± 2.4	73.3 ± 3.3	13.9	7.7x10-35	1.7x10-34
cg17513145	GRIA3;GRIA3	X	TSS1500;TSS1500	N Shelf	88.4 ± 2.2	73.3 ± 4.3	15.1	5.2x10-34	1.1x10-33
cg23317607	GRIPAP1;GRIPAP1	X	Body;Body	Open sea	78.1 ± 2.4	50.3 ± 3.3	27.8	1.5x10-59	6.3x10-59
cg13016045	GRPR	X	TSS1500	Open sea	81.3 ± 2.9	74.6 ± 2.4	6.7	6.4x10-17	9.9x10-17
cg04625528	GRPR	X	TSS1500	Open sea	69.3 ± 3.3	59.7 ± 3.4	9.7	4.4x10-22	7.5x10-22
cg00117066	GRPR	X	TSS1500	Open sea	78.6 ± 3.4	67.0 ± 3.0	11.6	4.0x10-26	7.3x10-26
cg26024941	GRPR	X	Body	Open sea	84.8 ± 2.9	68.8 ± 3.4	15.9	5.4x10-38	1.3x10-37
cg26909705	GSPT2	X	TSS1500	N Shore	73.2 ± 3.1	53.5 ± 4.0	19.6	4.8x10-42	1.2x10-41
cg21258987	GSPT2	X	TSS1500	N Shore	78.8 ± 2.3	53.0 ± 4.5	25.7	2.1x10-52	7.0x10-52
cg26773183	GUCY2F	X	3'UTR	Open sea	81.1 ± 2.7	74.0 ± 4.1	7.2	2.1x10-17	3.3x10-17
cg00614938	GUCY2F	X	Body	Open sea	76.1 ± 3.1	62.3 ± 3.5	13.8	5.9x10-30	1.2x10-29
cg11703139	GUCY2F	X	TSS200	Open sea	53.8 ± 4.5	37.8 ± 4.0	15.9	1.0x10-29	2.0x10-29
cg24286301	GUCY2F	X	TSS1500	Open sea	62.6 ± 2.8	46.3 ± 3.8	16.3	3.4x10-36	7.6x10-36
cg22901146	GUCY2F;GUCY2F	X	1stExon;5'UTR	Open sea	83.0 ± 2.1	68.3 ± 4.0	14.7	2.1x10-38	4.9x10-38
cg21193180	GYG2;GYG2	X	3'UTR;3'UTR	Open sea	84.3 ± 2.1	77.5 ± 3.1	6.8	1.7x10-21	2.9x10-21
cg26145507	H2BFM;MIR1256	X	1stExon;Body	Island	87.6 ± 2.0	78.6 ± 3.3	9.0	9.6x10-27	1.8x10-26
cg15042473	H2BFM;MIR1256	X	1stExon;Body	Island	80.8 ± 2.0	67.3 ± 3.7	13.5	2.1x10-37	4.9x10-37
cg00190642	H2BFWT;MIR1256	X	TSS200;Body	Island	87.4 ± 2.1	80.2 ± 3.5	7.1	4.7x10-19	7.5x10-19
cg06885779	H2BFWT;MIR1256	X	TSS200;Body	Island	85.3 ± 2.1	77.6 ± 4.3	7.6	2.0x10-19	3.3x10-19
cg18112405	H2BFWT;MIR1256	X	3'UTR;Body	N Shore	84.6 ± 2.7	76.8 ± 4.2	7.8	2.4x10-17	3.8x10-17
cg07779826	H2BFWT;MIR1256	X	TSS1500;Body	S Shore	74.2 ± 3.6	62.4 ± 4.5	11.9	5.0x10-23	8.5x10-23
cg15766492	H2BFWT;MIR1256	X	TSS200;Body	Island	84.1 ± 2.0	71.0 ± 4.2	13.2	1.9x10-33	4.1x10-33
cg06159667	H2BFWT;MIR1256	X	TSS200;Body	Island	75.6 ± 3.3	60.4 ± 3.9	15.2	3.1x10-34	6.7x10-34
cg11188837	H2BFWT;MIR1256	X	TSS200;Body	Island	78.5 ± 3.3	62.7 ± 4.8	15.8	2.7x10-31	5.4x10-31
cg22952287	H2BFWT;MIR1256	X	TSS1500;Body	S Shore	71.8 ± 2.7	55.0 ± 3.9	16.8	2.5x10-36	5.6x10-36
cg01821906	H2BFWT;MIR1256;H2BFWT	X	5'UTR;Body;1stExon	Island	87.9 ± 2.5	79.1 ± 3.2	8.8	5.1x10-23	8.8x10-23
cg11139821	HAUS7	X	TSS200	S Shore	77.0 ± 2.7	70.0 ± 5.0	7.0	1.2x10-12	1.7x10-12
cg27587954	HAUS7	X	Body	Open sea	89.6 ± 1.7	81.4 ± 2.3	8.3	5.9x10-31	1.2x10-30
cg01881753	HAUS7	X	Body	N Shelf	78.0 ± 3.4	67.9 ± 4.2	10.1	5.9x10-23	1.0x10-22
cg03534718	HAUS7	X	TSS1500	S Shore	79.8 ± 2.4	67.5 ± 3.7	12.3	1.7x10-34	3.6x10-34
cg09989237	HAUS7	X	TSS1500	S Shore	88.4 ± 1.5	75.4 ± 3.7	13.1	6.4x10-39	1.5x10-38
cg04053131	HCCS;HCCS	X	3'UTR;3'UTR	Open sea	65.3 ± 6.7	56.4 ± 4.9	8.9	3.1x10-09	4.1x10-09
cg06000876	HCFC1	X	Body	N Shore	76.2 ± 3.1	70.8 ± 2.7	5.4	1.0x10-11	1.4x10-11
cg04044631	HCFC1	X	Body	S Shore	83.5 ± 2.7	77.5 ± 3.3	6.0	1.3x10-14	1.9x10-14
cg16068924	HDAC6	X	Body	N Shelf	90.0 ± 1.9	83.7 ± 2.1	6.3	1.2x10-23	2.2x10-23
cg14454242	HDAC6	X	3'UTR	N Shore	89.4 ± 1.7	79.9 ± 2.6	9.5	4.2x10-35	9.2x10-35
cg14304890	HDAC6	X	Body	S Shelf	83.4 ± 2.6	71.5 ± 4.0	11.9	8.9x10-30	1.7x10-29
cg09307237	HDAC8;HDAC8	X	3'UTR;3'UTR	Open sea	88.5 ± 1.6	73.8 ± 3.3	14.7	2.3x10-43	6.0x10-43
cg19169535	HDAC8;HDAC8;HDAC8;HDAC8	X	Body;Body;Body;Body	Open sea	34.5 ± 8.4	27.9 ± 5.9	6.6	1.5x10-06	1.8x10-06
cg24630097	HDAC8;HDAC8;HDAC8;HDAC8;HDAC8;HDAC8	X	Body;Body;Body;3'UTR;Body;Body	Open sea	82.1 ± 3.2	71.4 ± 2.9	10.7	6.1x10-27	1.1x10-26
cg16426291	HDAC8;HDAC8;HDAC8;HDAC8;HDAC8;HDAC8	X	TSS1500;TSS1500;TSS1500;TSS1500;TSS1500;TSS1500	Open sea	80.4 ± 2.8	59.7 ± 3.7	20.7	1.5x10-43	4.0x10-43
cg01024350	HDX	X	TSS1500	Open sea	80.2 ± 2.7	69.3 ± 4.0	10.8	8.7x10-25	1.5x10-24
cg11662345	HEPH	X	TSS1500	Open sea	73.4 ± 3.4	63.8 ± 3.9	9.6	1.6x10-19	2.6x10-19
cg13482233	HEPH;HEPH	X	5'UTR;1stExon	Open sea	76.1 ± 2.5	59.8 ± 5.2	16.3	1.9x10-33	4.0x10-33
cg10587888	HEPH;HEPH;HEPH	X	5'UTR;Body;5'UTR	Open sea	60.4 ± 4.6	51.4 ± 5.7	9.0	5.8x10-12	8.1x10-12
cg08021299	HEPH;HEPH;HEPH	X	Body;TSS1500;TSS1500	Open sea	82.5 ± 2.3	71.8 ± 5.4	10.7	4.3x10-23	7.3x10-23
cg07198345	HEPH;HEPH;HEPH	X	Body;TSS1500;TSS1500	Open sea	81.8 ± 2.4	70.1 ± 3.7	11.7	1.9x10-29	3.6x10-29
cg02059755	HEPH;HEPH;HEPH	X	Body;TSS1500;TSS1500	Open sea	69.3 ± 3.2	53.2 ± 4.2	16.1	9.4x10-32	1.9x10-31
cg08122495	HMGB3	X	TSS1500	N Shore	81.8 ± 3.2	70.7 ± 4.5	11.1	3.7x10-23	6.4x10-23
cg13444289	HMGB3	X	3'UTR	Open sea	74.3 ± 3.9	60.3 ± 4.1	14.0	8.1x10-25	1.4x10-24
cg10584819	HPRT1	X	TSS1500	N Shore	83.4 ± 1.7	66.9 ± 3.9	16.6	9.8x10-45	2.7x10-44
cg21123327	HS6ST2;HS6ST2	X	Body;Body	Open sea	79.7 ± 3.1	69.6 ± 3.3	10.1	3.6x10-23	6.2x10-23
cg13534205	HS6ST2;HS6ST2	X	3'UTR;3'UTR	Open sea	86.5 ± 2.7	72.5 ± 3.7	14.1	4.6x10-31	9.2x10-31
cg07929447	HS6ST2;HS6ST2	X	TSS200;TSS200	S Shelf	88.9 ± 1.4	74.8 ± 4.1	14.1	9.6x10-43	2.5x10-42
cg19697936	HS6ST2;HS6ST2	X	TSS1500;TSS1500	S Shelf	84.4 ± 2.9	66.8 ± 4.3	17.5	2.6x10-37	6.0x10-37
cg22455963	HS6ST2;HS6ST2	X	TSS1500;TSS1500	S Shelf	85.4 ± 2.5	65.9 ± 3.5	19.6	2.8x10-44	7.5x10-44
cg12462026	HS6ST2;HS6ST2	X	TSS1500;TSS1500	S Shelf	84.3 ± 2.6	58.2 ± 3.5	26.1	6.3x10-50	2.0x10-49
cg00098732	HS6ST2;HS6ST2	X	TSS1500;TSS1500	Open sea	86.2 ± 1.7	59.4 ± 4.0	26.8	5.8x10-60	2.5x10-59
cg08139636	HS6ST2;HS6ST2	X	Body;Body	N Shelf	83.3 ± 2.2	56.1 ± 4.1	27.2	3.3x10-57	1.3x10-56
cg16508637	HS6ST2;HS6ST2	X	5'UTR;5'UTR	S Shelf	81.1 ± 2.5	50.3 ± 4.2	30.8	9.4x10-62	4.5x10-61
cg02836821	HS6ST2;HS6ST2;HS6ST2;HS6ST2	X	5'UTR;1stExon;5'UTR;1stExon	S Shelf	80.8 ± 2.9	55.4 ± 3.8	25.4	2.0x10-47	5.7x10-47
cg20465655	HS6ST2;HS6ST2;HS6ST2;HS6ST2	X	5'UTR;1stExon;5'UTR;1stExon	S Shelf	84.4 ± 1.8	54.8 ± 4.7	29.6	1.4x10-60	6.3x10-60
cg14253153	HSD17B10;HSD17B10	X	3'UTR;3'UTR	N Shelf	63.6 ± 3.5	54.1 ± 3.5	9.5	1.9x10-21	3.1x10-21
cg08689158	HSFX2;HSFX1	X	TSS1500;TSS1500	Open sea	75.2 ± 3.5	63.1 ± 4.4	12.1	5.3x10-23	9.2x10-23
cg01290869	HSFX2;HSFX1	X	TSS1500;TSS1500	Open sea	68.1 ± 3.4	53.5 ± 4.0	14.6	1.6x10-30	3.2x10-30
cg23533179	HTATSF1;HTATSF1	X	Body;Body	S Shelf	83.2 ± 2.1	69.6 ± 2.7	13.5	6.2x10-38	1.4x10-37
cg03269770	HTR2C	X	3'UTR	Open sea	28.6 ± 4.2	22.3 ± 3.6	6.3	3.0x10-10	4.0x10-10
cg07847989	HTR2C	X	Body	Open sea	75.5 ± 3.8	50.6 ± 3.9	25.0	3.5x10-44	9.4x10-44
cg00694968	HTR2C;MIR1911	X	Body;Body	Open sea	82.9 ± 2.7	75.2 ± 3.3	7.7	2.3x10-18	3.6x10-18
cg16255697	HTR2C;MIR1911	X	Body;TSS1500	Open sea	59.9 ± 4.5	49.2 ± 4.5	10.6	3.7x10-17	5.7x10-17
cg10199730	HTR2C;MIR448	X	Body;TSS1500	Open sea	82.5 ± 2.3	77.3 ± 2.5	5.2	3.9x10-16	5.9x10-16
cg20344820	HTR2C;MIR448	X	Body;Body	Open sea	64.9 ± 3.4	50.9 ± 4.3	14.0	5.4x10-27	1.0x10-26
ch,X,881546R	HUWE1	X	5'UTR	Open sea	16.8 ± 2.8	10.5 ± 1.5	6.4	1.3x10-21	2.3x10-21
cg04058675	HUWE1	X	Body	Open sea	73.2 ± 3.9	65.1 ± 3.8	8.1	6.2x10-17	9.5x10-17
cg18450499	HUWE1	X	5'UTR	N Shelf	65.0 ± 4.1	52.0 ± 3.6	13.0	8.5x10-26	1.5x10-25
cg27313362	HUWE1;MIRLET7F2	X	Body;TSS1500	Open sea	87.0 ± 2.4	76.9 ± 2.7	10.0	5.5x10-31	1.1x10-30
cg21030907	HUWE1;MIRLET7F2	X	Body;TSS1500	Open sea	88.9 ± 1.4	72.7 ± 3.2	16.2	4.0x10-50	1.3x10-49
cg10070741	IDH3G;IDH3G	X	Body;Body	N Shelf	80.3 ± 2.7	70.8 ± 3.4	9.5	1.2x10-24	2.1x10-24
cg09761247	IDS;IDS;IDS	X	Body;Body;5'UTR	N Shore	42.3 ± 6.6	33.3 ± 3.5	9.0	7.3x10-14	1.1x10-13
cg08823898	IDS;IDS;IDS	X	TSS1500;TSS1500;TSS1500	S Shore	78.8 ± 2.7	55.5 ± 3.6	23.2	3.3x10-48	9.9x10-48
cg13140681	IGBP1	X	3'UTR	Open sea	79.3 ± 2.4	58.4 ± 3.1	20.9	1.7x10-52	5.8x10-52
cg05287266	IKBKG;G6PD;G6PD	X	TSS1500;Body;Body	Open sea	79.0 ± 2.2	71.1 ± 2.9	7.9	3.5x10-23	6.1x10-23
cg19937098	IKBKG;IKBKG;IKBKG;IKBKG	X	Body;Body;Body;Body	Open sea	77.5 ± 2.8	57.3 ± 3.6	20.2	1.4x10-45	4.0x10-45
cg04189697	IKBKG;IKBKG;IKBKG;IKBKG	X	5'UTR;5'UTR;5'UTR;Body	S Shelf	79.5 ± 2.8	58.6 ± 3.5	20.9	3.9x10-44	1.0x10-43
cg23508470	IL13RA1	X	Body	S Shelf	71.7 ± 2.7	63.5 ± 2.7	8.2	2.6x10-22	4.4x10-22
cg18751919	IL13RA1	X	3'UTR	Open sea	89.0 ± 1.8	80.6 ± 2.9	8.4	1.6x10-28	3.1x10-28
cg08750061	IL13RA1	X	TSS1500	N Shore	44.9 ± 6.8	34.6 ± 5.0	10.3	1.7x10-12	2.4x10-12
cg18139692	IL13RA2	X	TSS200	Open sea	75.2 ± 3.0	63.3 ± 3.6	11.9	2.4x10-25	4.3x10-25
cg03244736	IL13RA2	X	TSS1500	Open sea	76.9 ± 5.8	59.3 ± 4.8	17.6	1.0x10-22	1.8x10-22
cg00488364	IL13RA2	X	TSS1500	Open sea	84.4 ± 2.4	63.9 ± 5.4	20.5	9.4x10-40	2.3x10-39
cg02809570	IL1RAPL1	X	TSS1500	Open sea	55.5 ± 4.0	45.2 ± 4.0	10.2	3.4x10-19	5.5x10-19
cg19345896	IL1RAPL1	X	3'UTR	Open sea	73.1 ± 4.4	61.1 ± 3.5	11.9	7.3x10-20	1.2x10-19
cg10474871	IL1RAPL2	X	5'UTR	S Shelf	72.2 ± 2.9	48.2 ± 4.0	24.1	1.0x10-45	2.9x10-45
cg14396739	IL1RAPL2;TEX13A	X	Body;TSS200	Open sea	83.2 ± 2.9	76.0 ± 3.0	7.1	1.1x10-18	1.8x10-18
cg17651942	IL1RAPL2;TEX13A	X	Body;TSS1500	Open sea	72.3 ± 4.9	64.6 ± 4.8	7.7	4.2x10-11	5.8x10-11
cg16963297	IL1RAPL2;TEX13A	X	Body;Body	Open sea	90.8 ± 3.3	82.0 ± 5.6	8.7	5.3x10-27	9.8x10-27
cg22522299	IL1RAPL2;TEX13A	X	Body;TSS200	Open sea	81.8 ± 3.2	71.4 ± 4.3	10.4	7.8x10-21	1.3x10-20
cg04774951	IL1RAPL2;TEX13A	X	Body;TSS1500	Open sea	40.6 ± 4.9	26.7 ± 3.5	13.9	8.2x10-25	1.5x10-24
cg05335577	IL2RG	X	TSS200	Open sea	66.0 ± 3.2	60.7 ± 3.7	5.3	1.2x10-09	1.6x10-09
cg15201909	IL2RG	X	TSS1500	Open sea	81.9 ± 2.8	68.8 ± 3.2	13.1	4.1x10-31	8.2x10-31
cg18418655	IL2RG	X	TSS200	Open sea	75.2 ± 3.7	61.1 ± 4.1	14.1	8.4x10-28	1.6x10-27
cg17388653	IL2RG	X	TSS200	Open sea	59.1 ± 4.0	41.1 ± 4.1	18.0	1.9x10-34	4.1x10-34
cg01361446	IL2RG	X	1stExon	Open sea	70.3 ± 3.0	49.9 ± 3.5	20.4	2.7x10-45	7.5x10-45
cg06953627	INGX;BCYRN1	X	Body;Body	N Shore	82.3 ± 4.2	70.3 ± 3.6	12.1	3.9x10-23	6.7x10-23
cg11412673	IQSEC2	X	TSS1500	S Shore	32.3 ± 3.9	23.7 ± 2.6	8.6	1.0x10-20	1.7x10-20
cg13161621	IQSEC2	X	Body	N Shore	67.8 ± 8.6	54.9 ± 5.2	12.9	9.5x10-13	1.4x10-12
cg11475880	IQSEC2;IQSEC2	X	Body;Body	Island	84.6 ± 2.3	79.2 ± 3.2	5.5	1.5x10-15	2.3x10-15
cg22193343	IQSEC2;IQSEC2	X	3'UTR;3'UTR	Open sea	72.9 ± 3.4	61.6 ± 3.9	11.3	2.4x10-26	4.5x10-26
cg21909948	IQSEC2;IQSEC2	X	Body;Body	S Shore	54.2 ± 7.8	42.3 ± 5.5	12.0	1.8x10-15	2.7x10-15
cg00822998	IQSEC2;IQSEC2;IQSEC2	X	TSS200;TSS200;Body	Open sea	63.4 ± 7.7	47.9 ± 7.4	15.5	2.6x10-16	4.0x10-16
cg00321056	IQSEC2;IQSEC2;IQSEC2	X	Body;TSS1500;TSS1500	Open sea	78.7 ± 3.0	62.8 ± 3.0	15.9	1.4x10-38	3.3x10-38
cg20494209	IRAK1;IRAK1;IRAK1	X	Body;Body;Body	N Shelf	85.3 ± 1.9	70.4 ± 4.1	14.9	2.7x10-41	6.9x10-41
cg08401365	IRAK1;IRAK1;IRAK1	X	3'UTR;3'UTR;3'UTR	Open sea	62.4 ± 2.7	43.9 ± 3.5	18.5	2.2x10-44	6.0x10-44
cg22776771	IRS4	X	1stExon	N Shore	82.4 ± 2.6	67.6 ± 4.4	14.8	2.4x10-35	5.2x10-35
cg18525817	IRS4	X	1stExon	N Shore	82.2 ± 2.3	67.3 ± 3.7	14.8	1.7x10-40	4.2x10-40
cg01980778	IRS4	X	1stExon	N Shore	84.3 ± 2.6	64.6 ± 3.4	19.6	6.0x10-45	1.7x10-44
cg00752874	IRS4	X	1stExon	N Shore	81.6 ± 2.9	60.8 ± 4.0	20.9	1.0x10-41	2.6x10-41
cg10155200	ITGB1BP2;BCYRN1	X	Body;Body	Open sea	85.1 ± 2.4	79.1 ± 3.0	6.0	1.1x10-14	1.7x10-14
cg04790137	ITGB1BP2;BCYRN1	X	TSS1500;Body	Open sea	75.3 ± 3.9	69.0 ± 3.6	6.3	6.9x10-11	9.6x10-11
cg07004932	ITGB1BP2;BCYRN1	X	TSS200;Body	Open sea	41.7 ± 6.2	34.7 ± 4.3	7.0	3.5x10-09	4.7x10-09
cg15235711	ITGB1BP2;BCYRN1	X	TSS1500;Body	Open sea	82.5 ± 3.1	74.8 ± 2.8	7.7	5.3x10-18	8.3x10-18
cg06036585	ITGB1BP2;BCYRN1	X	TSS200;Body	Open sea	79.2 ± 2.7	66.2 ± 2.9	13.1	1.1x10-33	2.4x10-33
cg12391921	ITGB1BP2;BCYRN1;ITGB1BP2	X	1stExon;Body;5'UTR	Open sea	76.6 ± 2.8	62.2 ± 3.0	14.3	1.4x10-35	3.0x10-35
cg11454836	ITIH5L	X	3'UTR	Open sea	72.2 ± 3.8	61.2 ± 5.0	11.0	4.7x10-24	8.3x10-24
cg15907259	ITIH5L	X	TSS1500	Open sea	83.5 ± 2.5	69.0 ± 4.2	14.5	6.3x10-34	1.4x10-33
cg23210456	ITIH5L	X	Body	Open sea	62.7 ± 3.2	46.7 ± 3.9	16.0	6.9x10-37	1.6x10-36
cg06452893	ITIH5L	X	TSS1500	Open sea	82.3 ± 2.6	65.5 ± 3.8	16.8	1.4x10-44	3.7x10-44
cg22460148	ITIH5L	X	TSS1500	Open sea	78.0 ± 3.5	61.2 ± 3.5	16.8	5.7x10-38	1.3x10-37
cg15521097	ITIH5L	X	1stExon	Open sea	80.9 ± 2.6	52.0 ± 4.4	28.9	1.7x10-56	6.3x10-56
cg20287862	ITM2A;ITM2A	X	TSS1500;TSS1500	Open sea	82.8 ± 3.1	74.7 ± 3.4	8.1	1.5x10-18	2.4x10-18
cg24743423	KAL1	X	TSS1500	S Shore	41.2 ± 4.4	31.4 ± 4.1	9.8	1.0x10-17	1.6x10-17
cg07063583	KAL1	X	Body	N Shore	42.5 ± 6.8	29.6 ± 4.7	13.0	9.3x10-21	1.5x10-20
cg15255584	KAL1	X	Body	N Shore	29.2 ± 7.1	15.4 ± 3.2	13.8	9.6x10-21	1.6x10-20
cg10259191	KAL1	X	TSS1500	S Shore	72.8 ± 4.7	48.2 ± 4.4	24.6	2.8x10-41	7.2x10-41
cg00979376	KCND1	X	1stExon	Island	89.4 ± 1.7	82.8 ± 3.6	6.6	4.5x10-19	7.2x10-19
cg08578454	KCND1	X	1stExon	Island	93.7 ± 1.7	84.8 ± 4.7	9.0	6.4x10-32	1.3x10-31
cg00705055	KCND1	X	Body	N Shore	84.4 ± 2.5	75.1 ± 3.1	9.3	1.3x10-26	2.4x10-26
cg26644504	KCNE1L	X	TSS1500	S Shore	87.5 ± 2.0	81.3 ± 2.7	6.3	1.8x10-19	2.9x10-19
cg24817502	KCNE1L	X	TSS1500	S Shore	65.3 ± 3.1	57.5 ± 3.7	7.7	1.5x10-16	2.3x10-16
cg05437059	KCNE1L	X	TSS1500	S Shore	82.6 ± 2.3	59.8 ± 4.8	22.8	7.4x10-48	2.2x10-47
cg02183297	KCNE1L;KCNE1L	X	3'UTR;1stExon	N Shore	79.2 ± 2.5	62.8 ± 3.6	16.4	3.4x10-39	8.3x10-39
cg15057941	KCNE1L;KCNE1L	X	3'UTR;1stExon	N Shore	88.4 ± 1.5	63.2 ± 3.7	25.2	2.7x10-60	1.2x10-59
cg20129827	KIAA1210	X	TSS200	Island	62.5 ± 6.4	57.1 ± 3.5	5.4	1.3x10-07	1.6x10-07
cg08168768	KIAA1210	X	TSS1500	Island	56.9 ± 6.9	51.0 ± 4.3	6.0	2.3x10-06	2.9x10-06
cg20071884	KIAA1210	X	TSS200	Island	75.9 ± 7.9	69.0 ± 4.9	6.9	1.6x10-09	2.1x10-09
cg02894810	KIAA1210	X	TSS200	Island	75.6 ± 4.0	68.3 ± 3.6	7.3	3.2x10-16	4.8x10-16
cg26973074	KIAA1210	X	TSS1500	S Shore	65.6 ± 3.0	55.4 ± 3.0	10.2	1.3x10-24	2.4x10-24
cg26950514	KIAA1210	X	TSS200	Island	59.9 ± 4.4	49.4 ± 3.4	10.4	7.1x10-19	1.1x10-18
cg00168417	KIAA1210	X	TSS1500	S Shore	78.1 ± 3.5	59.5 ± 3.8	18.6	8.4x10-37	1.9x10-36
cg17606228	KIAA1210	X	Body	N Shore	80.1 ± 2.2	60.1 ± 3.7	19.9	2.5x10-48	7.5x10-48
cg27551771	KIAA1210	X	3'UTR	Open sea	75.4 ± 2.8	53.0 ± 3.2	22.4	2.4x10-48	7.1x10-48
cg23137005	KIAA2022	X	Body	Open sea	82.8 ± 3.4	77.2 ± 3.5	5.5	5.1x10-11	7.1x10-11
cg11656852	KIAA2022	X	TSS1500	S Shore	85.2 ± 3.1	74.3 ± 4.2	11.0	2.7x10-22	4.5x10-22
cg18974084	KIAA2022	X	TSS1500	S Shore	86.3 ± 2.0	72.1 ± 4.2	14.2	6.9x10-36	1.5x10-35
cg02671603	KIAA2022	X	TSS1500	S Shore	77.6 ± 2.9	55.4 ± 4.1	22.2	1.9x10-44	5.0x10-44
cg11633007	KLF8;KLF8	X	3'UTR;3'UTR	Open sea	67.9 ± 6.4	60.1 ± 3.9	7.7	1.8x10-11	2.6x10-11
cg25656981	KLF8;KLF8	X	Body;Body	S Shelf	87.5 ± 1.4	76.3 ± 2.9	11.2	1.6x10-41	4.0x10-41
cg24268343	KLF8;KLF8	X	Body;Body	S Shore	70.5 ± 4.2	49.1 ± 4.9	21.4	1.1x10-36	2.4x10-36
cg05478253	KLHL13	X	TSS1500	S Shore	80.3 ± 2.8	55.3 ± 4.1	25.0	4.2x10-49	1.3x10-48
cg24343614	KLHL13;KLHL13;KLHL13	X	TSS1500;TSS1500;TSS1500	S Shore	79.6 ± 3.0	71.4 ± 3.9	8.2	2.0x10-17	3.2x10-17
cg12491738	KLHL13;KLHL13;KLHL13	X	TSS1500;TSS1500;TSS1500	S Shore	80.9 ± 3.7	70.5 ± 3.6	10.5	1.5x10-20	2.5x10-20
cg03910337	KLHL13;KLHL13;KLHL13;KLHL13	X	5'UTR;Body;TSS1500;Body	Open sea	81.5 ± 2.9	67.0 ± 3.1	14.5	1.7x10-35	3.8x10-35
cg20262712	KLHL13;KLHL13;KLHL13;KLHL13	X	5'UTR;Body;TSS1500;Body	Open sea	74.8 ± 7.1	53.9 ± 5.3	20.9	1.5x10-25	2.6x10-25
cg07442775	KLHL13;KLHL13;KLHL13;KLHL13	X	5'UTR;Body;TSS1500;Body	Open sea	77.8 ± 3.5	54.0 ± 4.4	23.8	1.2x10-43	3.1x10-43
cg26051590	KLHL13;KLHL13;KLHL13;KLHL13;KLHL13;KLHL13	X	5'UTR;Body;TSS200;Body;TSS200;Body	Open sea	51.3 ± 7.4	45.7 ± 5.5	5.6	1.7x10-05	2.0x10-05
cg01916066	KLHL13;KLHL13;KLHL13;KLHL13;KLHL13;KLHL13	X	3'UTR;3'UTR;3'UTR;3'UTR;3'UTR;3'UTR	Open sea	69.9 ± 4.0	61.8 ± 3.7	8.1	9.3x10-15	1.4x10-14
cg16725234	KLHL13;KLHL13;KLHL13;KLHL13;KLHL13;KLHL13	X	Body;Body;Body;Body;Body;Body	Open sea	74.7 ± 4.9	57.9 ± 4.2	16.8	1.3x10-30	2.5x10-30
cg10503697	KLHL13;KLHL13;KLHL13;KLHL13;KLHL13;KLHL13	X	5'UTR;Body;Body;Body;Body;Body	Open sea	86.9 ± 1.9	68.7 ± 3.6	18.1	1.3x10-47	3.7x10-47
cg07468307	KLHL13;KLHL13;KLHL13;KLHL13;KLHL13;KLHL13;KLHL13	X	5'UTR;Body;Body;Body;Body;1stExon;5'UTR	Open sea	53.4 ± 5.9	47.3 ± 4.8	6.1	3.7x10-07	4.7x10-07
cg24331682	KLHL15	X	TSS1500	S Shelf	84.5 ± 3.1	73.2 ± 3.7	11.2	8.8x10-24	1.5x10-23
cg19868577	KLHL15	X	TSS200	S Shore	59.5 ± 5.1	44.4 ± 3.9	15.1	1.9x10-24	3.4x10-24
cg04488527	KLHL34	X	1stExon	Island	69.5 ± 4.8	54.2 ± 3.9	15.3	4.1x10-26	7.4x10-26
cg25075572	KLHL34;KLHL34	X	1stExon;3'UTR	N Shore	64.0 ± 3.8	56.7 ± 3.1	7.3	3.2x10-15	4.8x10-15
cg02812399	KLHL34;KLHL34	X	5'UTR;1stExon	Island	58.1 ± 4.6	45.0 ± 3.3	13.0	4.7x10-24	8.2x10-24
cg15554694	KLHL4;KLHL4	X	TSS1500;TSS1500	Open sea	46.8 ± 4.3	41.2 ± 6.3	5.6	1.4x10-05	1.7x10-05
cg03682444	L1CAM;L1CAM;L1CAM	X	Body;Body;Body	Open sea	80.6 ± 2.6	70.9 ± 3.1	9.7	6.6x10-27	1.2x10-26
cg26362813	L1CAM;L1CAM;L1CAM	X	3'UTR;3'UTR;3'UTR	Open sea	70.5 ± 5.9	58.1 ± 5.6	12.3	1.6x10-21	2.6x10-21
cg20578376	L1CAM;L1CAM;L1CAM	X	Body;Body;Body	Open sea	69.3 ± 6.3	53.1 ± 5.0	16.2	7.6x10-23	1.3x10-22
cg21757148	LAMP2;LAMP2;LAMP2	X	Body;3'UTR;Body	Open sea	74.8 ± 5.6	54.8 ± 4.4	20.0	1.5x10-32	3.2x10-32
cg14052945	LANCL3;LANCL3	X	Body;Body	S Shelf	77.8 ± 7.1	71.4 ± 4.3	6.4	2.3x10-06	2.8x10-06
cg04696059	LANCL3;LANCL3	X	Body;Body	S Shore	78.6 ± 3.4	71.0 ± 3.9	7.6	2.7x10-14	4.0x10-14
cg11321526	LAS1L;LAS1L;LAS1L	X	Body;Body;Body	N Shelf	64.6 ± 2.8	52.3 ± 4.2	12.3	1.3x10-29	2.5x10-29
cg09192294	LAS1L;LAS1L;LAS1L	X	3'UTR;3'UTR;3'UTR	Open sea	77.5 ± 7.0	50.4 ± 4.5	27.2	1.0x10-36	2.3x10-36
cg27273125	LHFPL1	X	5'UTR	Open sea	79.7 ± 4.0	64.1 ± 4.7	15.6	1.3x10-28	2.5x10-28
cg00874863	LHFPL1	X	TSS1500	Open sea	75.5 ± 3.9	59.4 ± 2.9	16.1	6.3x10-32	1.3x10-31
cg00735885	LHFPL1	X	3'UTR	Open sea	81.1 ± 3.3	56.7 ± 3.6	24.4	2.3x10-45	6.3x10-45
cg09448062	LOC100131434	X	Body	N Shelf	82.0 ± 2.4	74.0 ± 3.0	7.9	4.2x10-24	7.3x10-24
cg27637296	LOC100132163	X	TSS1500	Open sea	75.2 ± 2.3	69.9 ± 2.6	5.3	1.1x10-15	1.6x10-15
cg04985372	LOC100132163	X	TSS1500	Open sea	63.4 ± 4.3	53.4 ± 4.4	10.0	1.7x10-18	2.7x10-18
cg08698436	LOC100132163	X	TSS200	Open sea	54.9 ± 4.0	40.9 ± 3.4	14.0	2.8x10-30	5.5x10-30
cg13920260	LOC100132163	X	TSS200	Open sea	58.1 ± 4.1	41.0 ± 4.4	17.1	1.6x10-31	3.2x10-31
cg16799982	LOC100132163	X	TSS1500	Open sea	63.8 ± 4.7	46.4 ± 4.7	17.4	2.3x10-29	4.5x10-29
cg26316452	LOC100132831	X	TSS200	S Shore	89.1 ± 4.2	84.1 ± 3.2	5.0	5.7x10-10	7.7x10-10
cg00203804	LOC100132831	X	Body	N Shore	65.1 ± 3.3	59.1 ± 3.9	6.0	8.0x10-11	1.1x10-10
cg09137745	LOC100132963	X	TSS200	Open sea	83.1 ± 4.0	74.4 ± 3.5	8.8	3.2x10-15	4.8x10-15
cg10276171	LOC100132963	X	5'UTR	Open sea	90.7 ± 1.3	79.7 ± 2.9	11.0	6.8x10-40	1.7x10-39
cg03942390	LOC100132963	X	5'UTR	Open sea	85.8 ± 2.1	71.2 ± 3.8	14.6	2.5x10-39	6.2x10-39
cg15246270	LOC100132963	X	TSS1500	Open sea	68.7 ± 5.1	52.2 ± 4.2	16.5	1.9x10-26	3.5x10-26
cg26668105	LOC100132963	X	5'UTR	Open sea	80.1 ± 3.6	61.6 ± 4.0	18.5	2.0x10-35	4.4x10-35
cg07468552	LOC100133957;UXT;UXT;LOC100133957	X	TSS1500;Body;Body;TSS1500	N Shore	89.3 ± 1.5	80.9 ± 2.4	8.4	1.4x10-33	3.0x10-33
cg17276682	LOC100303728;SLC25A5	X	Body;TSS1500	N Shore	76.4 ± 4.2	68.7 ± 5.1	7.8	4.5x10-14	6.6x10-14
cg10321196	LOC100303728;SLC25A5	X	Body;TSS1500	N Shore	69.3 ± 5.6	57.4 ± 5.4	11.9	2.9x10-17	4.4x10-17
cg12080452	LOC139201	X	Body	N Shelf	84.5 ± 3.0	69.4 ± 3.6	15.1	1.0x10-32	2.2x10-32
cg17221316	LOC158696	X	TSS1500	Open sea	81.1 ± 2.0	71.7 ± 3.1	9.4	9.1x10-29	1.7x10-28
cg04593531	LOC158696	X	TSS1500	Open sea	65.7 ± 3.6	53.1 ± 4.5	12.6	7.4x10-26	1.3x10-25
cg03191083	LOC286467	X	Body	S Shore	77.0 ± 4.3	65.2 ± 4.2	11.8	2.1x10-20	3.4x10-20
cg14924469	LOC286467	X	TSS200	Open sea	34.2 ± 6.1	22.3 ± 4.2	11.9	2.0x10-17	3.2x10-17
cg03073000	LOC286467	X	TSS1500	Open sea	51.3 ± 6.7	35.0 ± 4.6	16.3	1.4x10-22	2.4x10-22
cg25691526	LOC286467	X	TSS200	Open sea	54.6 ± 7.5	37.2 ± 5.0	17.4	9.4x10-21	1.6x10-20
cg11322877	LOC286467	X	TSS1500	Open sea	50.0 ± 8.0	32.5 ± 4.6	17.5	1.9x10-21	3.1x10-21
cg20469935	LOC286467	X	TSS200	Open sea	67.1 ± 4.4	48.4 ± 4.1	18.7	2.3x10-34	5.0x10-34
cg25530944	LOC286467	X	TSS200	Open sea	62.7 ± 6.3	43.9 ± 3.6	18.9	8.1x10-27	1.5x10-26
cg04771729	LOC286467	X	Body	N Shore	73.8 ± 3.3	49.7 ± 3.4	24.1	9.9x10-49	3.0x10-48
cg21797452	LOC286467	X	Body	Island	87.7 ± 1.7	54.2 ± 3.4	33.5	2.2x10-67	1.4x10-66
cg05130312	LOC286467	X	Body	Island	83.4 ± 2.3	40.8 ± 2.8	42.6	1.3x10-75	1.6x10-74
cg26359388	LOC286467	X	Body	N Shelf	88.0 ± 2.2	45.3 ± 3.9	42.7	8.9x10-67	5.4x10-66
cg01522335	LOC347376	X	TSS1500	Open sea	54.5 ± 4.3	44.0 ± 5.0	10.5	7.3x10-18	1.1x10-17
cg16167088	LOC442459	X	TSS200	S Shore	56.9 ± 7.1	51.0 ± 5.7	6.0	3.2x10-04	3.7x10-04
cg15980334	LOC442459	X	Body	Island	62.1 ± 5.7	55.0 ± 4.1	7.1	9.1x10-08	1.2x10-07
cg16811756	LOC442459	X	Body	Island	54.9 ± 4.5	44.7 ± 3.7	10.2	9.6x10-18	1.5x10-17
cg03789606	LOC442459	X	Body	Open sea	49.3 ± 3.7	34.8 ± 4.1	14.5	4.8x10-29	9.3x10-29
cg03744357	LOC442459	X	TSS1500	S Shore	60.1 ± 5.6	43.1 ± 5.2	17.0	3.6x10-24	6.3x10-24
cg13372402	LOC550643	X	TSS1500	Open sea	21.1 ± 4.1	14.8 ± 2.6	6.3	2.1x10-12	3.0x10-12
cg16893864	LOC554203	X	TSS1500	N Shore	18.0 ± 2.8	12.6 ± 1.7	5.4	2.2x10-17	3.4x10-17
cg04562662	LOC554203	X	TSS1500	N Shore	84.7 ± 1.9	78.9 ± 2.3	5.7	4.3x10-19	6.9x10-19
cg06186228	LOC643486	X	TSS200	Open sea	74.3 ± 3.9	68.4 ± 3.0	5.9	3.0x10-12	4.3x10-12
cg19723367	LOC643486	X	Body	Open sea	67.4 ± 3.3	61.4 ± 3.3	6.0	2.2x10-11	3.1x10-11
cg13506244	LOC92249	X	Body	Open sea	83.0 ± 2.7	68.3 ± 3.5	14.8	1.6x10-39	4.0x10-39
cg02881531	LOC92249	X	Body	Open sea	84.9 ± 2.1	65.0 ± 4.4	19.9	3.3x10-51	1.1x10-50
cg23992130	LONRF3;LONRF3	X	Body;Body	S Shelf	44.6 ± 4.0	30.4 ± 3.7	14.2	1.6x10-29	3.1x10-29
cg12497304	LPAR4	X	TSS1500	Open sea	62.2 ± 3.9	53.9 ± 4.4	8.3	4.1x10-13	5.9x10-13
cg15604347	LRCH2	X	Body	N Shelf	79.6 ± 2.5	71.9 ± 2.3	7.8	1.3x10-22	2.2x10-22
cg06438727	LRCH2	X	Body	S Shelf	80.5 ± 2.4	71.5 ± 3.5	9.0	1.4x10-24	2.5x10-24
cg05784171	LRCH2	X	Body	N Shelf	79.8 ± 3.5	69.4 ± 3.7	10.4	6.5x10-22	1.1x10-21
cg21626493	LRCH2	X	TSS1500	S Shore	83.8 ± 3.2	62.6 ± 3.8	21.3	1.4x10-42	3.6x10-42
cg20849987	LUZP4	X	Body	Open sea	90.1 ± 1.4	78.7 ± 4.1	11.4	7.0x10-34	1.5x10-33
cg08693325	LUZP4	X	TSS1500	Open sea	76.4 ± 4.3	64.6 ± 4.7	11.8	4.3x10-19	7.0x10-19
cg24883860	LUZP4	X	TSS200	Open sea	86.6 ± 1.8	70.9 ± 3.4	15.7	1.1x10-43	2.8x10-43
cg12313310	LUZP4	X	TSS200	Open sea	82.7 ± 10.6	62.1 ± 4.3	20.6	3.1x10-17	4.9x10-17
cg14260465	LUZP4	X	TSS200	Open sea	84.0 ± 3.5	58.5 ± 4.5	25.4	1.9x10-43	5.1x10-43
cg05114100	LUZP4	X	TSS200	Open sea	86.3 ± 4.1	57.9 ± 5.5	28.5	5.6x10-48	1.7x10-47
cg03245429	LUZP4;LUZP4	X	1stExon;5'UTR	Open sea	93.0 ± 2.6	72.8 ± 4.1	20.2	1.2x10-49	3.8x10-49
cg26414720	MAGEA1	X	TSS1500	Open sea	73.1 ± 3.9	62.2 ± 4.3	10.9	1.5x10-18	2.4x10-18
cg13994408	MAGEA10;MAGEA10	X	TSS1500;TSS1500	Open sea	67.6 ± 3.1	58.1 ± 4.1	9.5	2.0x10-20	3.2x10-20
cg04950711	MAGEA10;MAGEA10	X	5'UTR;5'UTR	Open sea	85.6 ± 1.8	75.1 ± 4.4	10.5	2.1x10-28	3.9x10-28
cg25549519	MAGEA10;MAGEA10	X	5'UTR;5'UTR	Open sea	70.7 ± 3.2	57.3 ± 4.4	13.5	4.6x10-27	8.6x10-27
cg26953403	MAGEA12;MAGEA12;MAGEA12	X	Body;Body;Body	Open sea	80.7 ± 2.1	61.1 ± 3.9	19.6	1.4x10-47	4.0x10-47
cg08341323	MAGEA12;MAGEA12;MAGEA12;CSAG1;CSAG1	X	TSS200;TSS200;TSS200;TSS200;TSS200	Open sea	71.7 ± 3.5	66.2 ± 3.9	5.5	1.6x10-11	2.2x10-11
cg09141697	MAGEA12;MAGEA12;MAGEA12;CSAG1;CSAG1	X	TSS200;TSS200;TSS200;TSS200;TSS200	Open sea	75.0 ± 2.7	69.5 ± 4.9	5.6	9.4x10-10	1.3x10-09
cg11153808	MAGEA12;MAGEA12;MAGEA12;MAGEA12;CSAG1;CSAG1	X	5'UTR;1stExon;5'UTR;5'UTR;TSS200;TSS200	Open sea	78.9 ± 2.5	68.3 ± 4.6	10.6	8.2x10-27	1.5x10-26
cg20079335	MAGEA2;MAGEA2;MAGEA2;MAGEA2	X	5'UTR;5'UTR;1stExon;5'UTR	Open sea	73.1 ± 3.0	65.8 ± 3.6	7.3	5.5x10-17	8.5x10-17
cg13661446	MAGEA4;MAGEA4;MAGEA4;MAGEA4	X	Body;Body;Body;Body	Open sea	79.7 ± 2.5	67.8 ± 3.9	11.9	3.9x10-29	7.5x10-29
cg08408490	MAGEA5	X	5'UTR	Open sea	68.7 ± 3.3	63.2 ± 2.8	5.5	5.8x10-12	8.2x10-12
cg14107638	MAGEA5	X	5'UTR	Open sea	70.0 ± 2.4	62.6 ± 4.2	7.4	2.4x10-15	3.5x10-15
cg16341056	MAGEA5	X	TSS200	Open sea	72.7 ± 3.1	63.1 ± 4.4	9.6	2.5x10-19	4.1x10-19
cg13369656	MAGEA5	X	TSS1500	Open sea	65.7 ± 4.1	52.7 ± 4.4	13.0	1.5x10-25	2.7x10-25
cg19858323	MAGEA5	X	3'UTR	Open sea	79.2 ± 3.2	66.2 ± 3.4	13.0	8.8x10-29	1.7x10-28
cg25731337	MAGEA5	X	TSS200	Open sea	85.5 ± 1.6	72.5 ± 3.6	13.0	1.0x10-41	2.6x10-41
cg04279920	MAGEA8;MAGEA8;MAGEA8	X	TSS200;TSS200;TSS200	Open sea	84.1 ± 2.3	78.6 ± 2.8	5.5	3.4x10-15	5.1x10-15
cg00913945	MAGEA8;MAGEA8;MAGEA8	X	3'UTR;3'UTR;3'UTR	Open sea	77.4 ± 2.9	66.3 ± 4.3	11.1	6.3x10-26	1.1x10-25
cg26500539	MAGEA8;MAGEA8;MAGEA8	X	TSS1500;TSS1500;TSS1500	Open sea	72.3 ± 4.2	56.3 ± 4.9	16.0	9.1x10-28	1.7x10-27
cg11834527	MAGEA8;MAGEA8;MAGEA8	X	TSS1500;TSS1500;TSS1500	Open sea	61.6 ± 3.8	44.8 ± 4.8	16.8	5.1x10-30	1.0x10-29
cg05047411	MAGEA8;MAGEA8;MAGEA8	X	TSS200;TSS200;TSS200	Open sea	80.9 ± 2.7	64.0 ± 4.3	17.0	1.1x10-39	2.7x10-39
cg06145357	MAGEA8;MAGEA8;MAGEA8	X	5'UTR;5'UTR;5'UTR	Open sea	75.2 ± 3.2	57.6 ± 4.3	17.6	6.1x10-37	1.4x10-36
cg01545419	MAGEB1;MAGEB1;MAGEB1	X	5'UTR;5'UTR;5'UTR	Island	82.0 ± 2.9	75.6 ± 4.2	6.5	4.0x10-14	5.9x10-14
cg01821005	MAGEB1;MAGEB1;MAGEB1	X	5'UTR;5'UTR;5'UTR	S Shore	78.9 ± 2.8	72.0 ± 2.9	6.9	1.2x10-17	1.9x10-17
cg18444868	MAGEB1;MAGEB1;MAGEB1	X	TSS200;5'UTR;5'UTR	Island	93.6 ± 1.5	86.3 ± 2.0	7.2	2.7x10-30	5.4x10-30
cg08706312	MAGEB1;MAGEB1;MAGEB1	X	TSS200;5'UTR;5'UTR	Island	90.6 ± 1.9	79.6 ± 3.2	11.1	1.8x10-36	4.1x10-36
cg03757053	MAGEB1;MAGEB1;MAGEB1	X	TSS200;5'UTR;5'UTR	Island	95.5 ± 1.7	82.0 ± 4.6	13.6	1.3x10-38	3.0x10-38
cg01331780	MAGEB1;MAGEB1;MAGEB1	X	TSS200;5'UTR;5'UTR	Island	88.1 ± 1.5	74.2 ± 4.1	13.9	3.4x10-41	8.6x10-41
cg12496982	MAGEB1;MAGEB1;MAGEB1	X	5'UTR;TSS1500;5'UTR	N Shore	85.5 ± 2.5	71.5 ± 3.6	14.0	6.0x10-36	1.3x10-35
cg13814975	MAGEB1;MAGEB1;MAGEB1	X	5'UTR;TSS1500;5'UTR	N Shore	87.3 ± 1.9	71.9 ± 2.9	15.5	3.0x10-43	8.0x10-43
cg25569491	MAGEB1;MAGEB1;MAGEB1	X	5'UTR;TSS1500;5'UTR	N Shore	85.3 ± 2.0	69.5 ± 3.6	15.7	3.5x10-43	9.1x10-43
cg04331647	MAGEB1;MAGEB1;MAGEB1	X	Body;Body;Body	S Shelf	78.3 ± 2.6	58.4 ± 4.0	19.9	2.3x10-45	6.4x10-45
cg02180505	MAGEB1;MAGEB1;MAGEB1	X	TSS200;5'UTR;5'UTR	N Shore	75.6 ± 2.6	51.3 ± 3.1	24.3	2.1x10-53	7.4x10-53
cg04685060	MAGEB1;MAGEB1;MAGEB1;MAGEB1	X	5'UTR;5'UTR;5'UTR;1stExon	Island	91.0 ± 2.2	77.3 ± 4.6	13.7	2.3x10-37	5.3x10-37
cg13201322	MAGEB1;MAGEB1;MAGEB4	X	TSS1500;TSS1500;1stExon	N Shelf	86.8 ± 2.0	79.4 ± 2.5	7.3	2.6x10-23	4.5x10-23
cg13538156	MAGEB1;MAGEB1;MAGEB4;MAGEB4	X	TSS1500;TSS1500;3'UTR;1stExon	N Shelf	82.5 ± 3.4	74.1 ± 3.3	8.4	4.3x10-19	6.8x10-19
cg26257771	MAGEB10	X	TSS200	Open sea	85.7 ± 2.1	77.0 ± 3.5	8.7	1.4x10-25	2.5x10-25
cg09998941	MAGEB10	X	TSS200	Open sea	86.3 ± 1.8	76.9 ± 3.4	9.4	5.4x10-32	1.1x10-31
cg18418803	MAGEB10	X	TSS200	Open sea	84.3 ± 2.7	74.5 ± 3.6	9.8	5.7x10-23	9.8x10-23
cg16821267	MAGEB10	X	Body	Open sea	80.6 ± 2.5	66.6 ± 3.3	14.0	1.0x10-37	2.3x10-37
cg16931980	MAGEB16	X	TSS200	Open sea	85.0 ± 1.9	76.9 ± 3.2	8.1	9.4x10-25	1.7x10-24
cg11805814	MAGEB16	X	Body	Open sea	80.9 ± 2.5	67.8 ± 3.6	13.1	1.4x10-32	3.0x10-32
cg24764759	MAGEB16;MAGEB16	X	5'UTR;1stExon	Open sea	89.1 ± 2.0	82.8 ± 3.3	6.3	4.0x10-17	6.1x10-17
cg07752550	MAGEB16;MAGEB16	X	5'UTR;1stExon	Open sea	74.8 ± 2.9	64.4 ± 3.6	10.4	3.2x10-27	6.0x10-27
cg14355748	MAGEB18	X	3'UTR	Open sea	79.1 ± 3.8	73.0 ± 3.7	6.1	2.3x10-12	3.2x10-12
cg00773875	MAGEB18	X	Body	Open sea	77.5 ± 2.3	67.9 ± 2.9	9.6	5.1x10-29	9.8x10-29
cg02858817	MAGEB18	X	TSS1500	Open sea	76.3 ± 3.5	57.0 ± 4.0	19.4	4.7x10-38	1.1x10-37
cg01078565	MAGEB2	X	TSS200	Open sea	95.0 ± 1.1	89.0 ± 2.1	6.1	9.5x10-26	1.7x10-25
cg04646630	MAGEB2	X	TSS200	Open sea	96.5 ± 0.8	89.3 ± 2.8	7.2	1.1x10-36	2.5x10-36
cg10079981	MAGEB2	X	Body	Open sea	86.4 ± 2.1	78.8 ± 2.9	7.6	4.3x10-23	7.4x10-23
cg10172210	MAGEB2	X	TSS1500	Open sea	81.4 ± 2.3	72.9 ± 2.7	8.5	1.3x10-24	2.3x10-24
cg26395098	MAGEB2	X	TSS200	Open sea	86.5 ± 2.0	71.7 ± 4.8	14.9	2.8x10-38	6.6x10-38
cg15167807	MAGEB2	X	TSS200	Open sea	88.0 ± 1.9	72.0 ± 3.8	16.0	9.0x10-43	2.4x10-42
cg11291200	MAGEB2	X	TSS200	Open sea	86.9 ± 2.0	56.5 ± 4.9	30.4	9.9x10-58	3.9x10-57
cg07418809	MAGEB3	X	5'UTR	Open sea	55.4 ± 4.0	47.0 ± 4.1	8.4	1.5x10-14	2.3x10-14
cg26895595	MAGEB3	X	TSS200	Open sea	75.1 ± 3.6	65.8 ± 4.4	9.3	1.7x10-17	2.7x10-17
cg24462545	MAGEB3	X	Body	Open sea	78.5 ± 2.4	56.9 ± 3.9	21.6	1.1x10-47	3.2x10-47
cg07865294	MAGEB3;MAGEB3	X	1stExon;5'UTR	Open sea	62.1 ± 3.1	50.6 ± 4.0	11.5	2.2x10-25	3.9x10-25
cg20319903	MAGEB4	X	TSS200	Open sea	78.6 ± 3.3	71.3 ± 2.7	7.4	1.7x10-16	2.7x10-16
cg16812678	MAGEB4	X	TSS1500	Open sea	78.4 ± 3.5	61.1 ± 3.8	17.3	3.2x10-35	7.1x10-35
cg05141400	MAGEB4;MAGEB4	X	5'UTR;1stExon	Open sea	83.2 ± 2.6	67.9 ± 3.8	15.3	4.7x10-36	1.1x10-35
cg20495640	MAGEB6	X	TSS1500	Open sea	80.5 ± 2.8	74.3 ± 4.4	6.2	6.4x10-14	9.3x10-14
cg16122592	MAGEB6	X	5'UTR	Open sea	83.3 ± 2.6	74.2 ± 2.9	9.1	2.4x10-27	4.4x10-27
cg06778013	MAGEB6	X	TSS1500	Open sea	82.1 ± 2.6	72.0 ± 3.1	10.1	2.6x10-28	4.9x10-28
cg04730443	MAGEB6	X	TSS200	Open sea	85.7 ± 2.9	67.7 ± 3.3	18.0	4.4x10-47	1.3x10-46
cg10127415	MAGEB6	X	TSS200	Open sea	69.5 ± 3.5	49.0 ± 3.6	20.5	3.4x10-43	8.9x10-43
cg22705131	MAGEB6;MAGEB6	X	5'UTR;1stExon	Open sea	96.5 ± 0.8	91.3 ± 3.0	5.2	1.4x10-24	2.6x10-24
cg14513082	MAGEB6;MAGEB6	X	5'UTR;1stExon	Open sea	88.6 ± 2.1	75.0 ± 3.7	13.5	1.7x10-36	3.8x10-36
cg20470136	MAGEC1	X	Body	Open sea	59.5 ± 5.8	51.9 ± 4.7	7.6	1.0x10-08	1.3x10-08
cg02504617	MAGEC1	X	5'UTR	Open sea	78.0 ± 3.1	68.7 ± 3.5	9.3	6.7x10-20	1.1x10-19
cg03931619	MAGEC1	X	TSS200	Open sea	77.8 ± 3.4	68.2 ± 3.6	9.5	5.0x10-20	8.1x10-20
cg08276328	MAGEC1	X	TSS1500	Open sea	71.9 ± 2.8	61.4 ± 2.6	10.5	1.7x10-26	3.1x10-26
cg12614283	MAGEC1	X	TSS1500	Open sea	55.0 ± 2.6	43.6 ± 2.2	11.4	1.2x10-33	2.6x10-33
cg25651984	MAGEC1	X	TSS200	Open sea	79.4 ± 2.8	66.9 ± 3.3	12.5	9.2x10-31	1.8x10-30
cg09140084	MAGEC1	X	TSS1500	Open sea	72.5 ± 2.9	58.2 ± 3.8	14.2	4.6x10-33	9.8x10-33
cg11110686	MAGEC1;MAGEC1	X	1stExon;5'UTR	Open sea	83.5 ± 2.1	78.2 ± 3.4	5.3	1.7x10-14	2.5x10-14
cg26465522	MAGEC2	X	TSS200	Open sea	93.2 ± 1.4	86.6 ± 3.8	6.6	8.8x10-25	1.6x10-24
cg10739728	MAGEC2	X	TSS200	Open sea	94.2 ± 1.1	87.3 ± 3.4	6.9	4.5x10-29	8.6x10-29
cg04064672	MAGEC2	X	3'UTR	Open sea	72.8 ± 3.6	65.1 ± 4.4	7.7	1.0x10-13	1.5x10-13
cg20333412	MAGEC2	X	TSS200	Open sea	89.6 ± 2.2	81.7 ± 3.7	7.9	4.9x10-24	8.5x10-24
cg09929941	MAGEC2	X	TSS200	Open sea	76.1 ± 2.6	68.0 ± 4.7	8.2	2.1x10-18	3.2x10-18
cg15602735	MAGEC2	X	TSS1500	Open sea	79.1 ± 2.3	67.4 ± 3.8	11.8	1.0x10-30	2.0x10-30
cg07549474	MAGEC2	X	TSS1500	Open sea	61.5 ± 2.9	48.8 ± 3.1	12.8	1.6x10-33	3.3x10-33
cg03793368	MAGEC2	X	TSS1500	Open sea	73.4 ± 3.7	57.9 ± 3.9	15.5	7.2x10-32	1.5x10-31
cg24549268	MAGEC3	X	TSS1500	Open sea	66.5 ± 4.9	61.1 ± 4.3	5.4	9.0x10-07	1.1x10-06
cg17474651	MAGEC3	X	TSS1500	Open sea	80.7 ± 2.5	66.3 ± 4.0	14.4	9.8x10-35	2.1x10-34
cg02818322	MAGEC3	X	Body	Open sea	82.5 ± 2.2	65.6 ± 3.8	16.9	2.1x10-42	5.5x10-42
cg15232885	MAGEC3	X	TSS1500	Open sea	77.9 ± 3.6	60.3 ± 4.2	17.6	3.2x10-35	7.1x10-35
cg22834521	MAGEC3;MAGEC3	X	Body;Body	Open sea	83.2 ± 2.4	76.6 ± 2.9	6.5	1.8x10-19	2.8x10-19
cg10296914	MAGEC3;MAGEC3	X	Body;TSS1500	Open sea	57.7 ± 3.4	50.4 ± 4.1	7.3	4.1x10-13	5.9x10-13
cg01761453	MAGEC3;MAGEC3	X	Body;5'UTR	Open sea	83.9 ± 3.0	75.5 ± 4.7	8.4	1.4x10-21	2.3x10-21
cg17928317	MAGEC3;MAGEC3	X	Body;TSS200	Open sea	70.5 ± 2.7	53.5 ± 4.2	17.0	7.9x10-37	1.8x10-36
cg00730224	MAGEC3;MAGEC3;MAGEC3	X	Body;5'UTR;1stExon	Open sea	77.4 ± 2.9	61.5 ± 4.0	15.8	4.8x10-38	1.1x10-37
cg13524834	MAGED1	X	TSS1500	Open sea	68.7 ± 5.0	54.4 ± 4.4	14.3	1.5x10-21	2.6x10-21
cg13542480	MAGED1;MAGED1;MAGED1	X	Body;Body;Body	S Shore	85.5 ± 2.6	74.8 ± 3.5	10.7	1.9x10-28	3.6x10-28
cg18924561	MAGED2;MAGED2	X	TSS1500;TSS1500	N Shore	69.1 ± 4.0	59.3 ± 4.3	9.7	3.0x10-17	4.6x10-17
cg13807550	MAGED2;MAGED2;MAGED2	X	Body;Body;Body	S Shelf	87.7 ± 1.7	78.2 ± 2.3	9.5	2.1x10-35	4.7x10-35
cg23090195	MAGED2;SNORA11;MAGED2;MAGED2	X	Body;TSS1500;Body;Body	S Shelf	78.9 ± 4.2	66.1 ± 3.8	12.8	7.4x10-23	1.3x10-22
cg14338160	MAGED2;SNORA11;MAGED2;MAGED2	X	Body;TSS1500;Body;Body	Open sea	83.1 ± 3.1	69.9 ± 4.5	13.2	3.3x10-31	6.7x10-31
cg22072691	MAGED2;SNORA11;MAGED2;MAGED2	X	Body;TSS1500;Body;Body	Open sea	87.2 ± 1.7	70.8 ± 4.2	16.4	6.2x10-44	1.7x10-43
cg18138606	MAGED2;SNORA11;MAGED2;MAGED2	X	Body;TSS200;Body;Body	Open sea	83.3 ± 2.0	63.8 ± 3.9	19.5	2.0x10-50	6.4x10-50
cg14212888	MAGEE1	X	TSS1500	N Shore	82.2 ± 4.8	74.1 ± 3.2	8.0	1.5x10-13	2.2x10-13
cg13864549	MAGEE1	X	1stExon	S Shore	74.4 ± 3.1	62.5 ± 3.6	11.9	3.2x10-26	5.9x10-26
cg01115560	MAGEE1	X	TSS1500	N Shore	79.6 ± 4.7	65.2 ± 4.2	14.4	1.1x10-22	1.8x10-22
cg05264033	MAGEE2	X	TSS1500	Open sea	69.0 ± 3.4	43.7 ± 3.5	25.3	6.5x10-50	2.0x10-49
cg14389665	MAGEE2;MAGEE2	X	3'UTR;1stExon	Open sea	84.9 ± 2.2	77.7 ± 2.8	7.3	6.5x10-21	1.1x10-20
cg07055143	MAGEH1	X	TSS1500	Open sea	70.3 ± 3.4	51.6 ± 5.2	18.7	2.2x10-33	4.6x10-33
cg01674874	MAGIX;MAGIX;MAGIX	X	TSS1500;TSS1500;TSS1500	N Shore	81.9 ± 2.1	55.0 ± 3.9	26.9	1.2x10-57	4.6x10-57
cg12458993	MAGIX;MAGIX;MAGIX;MAGIX	X	TSS200;TSS1500;TSS200;TSS200	Island	66.3 ± 3.2	58.9 ± 4.4	7.3	4.7x10-15	7.0x10-15
cg24881209	MAGIX;MAGIX;MAGIX;MAGIX	X	TSS200;TSS1500;TSS200;TSS200	Island	82.0 ± 6.8	71.8 ± 3.7	10.3	3.0x10-19	4.8x10-19
cg04392694	MAGIX;MAGIX;MAGIX;MAGIX	X	TSS200;TSS1500;TSS200;TSS200	Island	59.0 ± 3.3	43.3 ± 3.8	15.7	4.2x10-34	9.1x10-34
cg11864871	MAGIX;MAGIX;MAGIX;MAGIX	X	TSS200;TSS1500;TSS200;TSS200	N Shore	89.0 ± 1.5	70.6 ± 3.1	18.4	1.7x10-51	5.4x10-51
cg24336035	MAGIX;MAGIX;MAGIX;MAGIX	X	TSS1500;TSS1500;TSS1500;TSS1500	N Shore	79.4 ± 2.8	59.2 ± 4.0	20.2	6.3x10-48	1.9x10-47
cg06663923	MAGIX;MAGIX;MAGIX;MAGIX;MAGIX	X	Body;1stExon;Body;Body;5'UTR	N Shore	63.8 ± 4.0	51.0 ± 3.5	12.8	6.7x10-26	1.2x10-25
cg21907582	MAGIX;MAGIX;MAGIX;MAGIX;MAGIX;MAGIX;MAGIX	X	5'UTR;5'UTR;TSS1500;1stExon;1stExon;5'UTR;1stExon	Island	76.0 ± 4.1	64.4 ± 2.8	11.6	4.5x10-28	8.6x10-28
cg26051018	MAGT1	X	Body	N Shelf	65.2 ± 5.3	59.0 ± 5.8	6.2	1.5x10-06	1.9x10-06
cg25626441	MAGT1	X	TSS1500	S Shore	85.8 ± 2.5	78.6 ± 3.0	7.2	6.2x10-19	1.0x10-18
cg25301621	MAGT1	X	Body	N Shore	65.2 ± 4.5	57.0 ± 5.1	8.2	9.5x10-12	1.3x10-11
cg08057040	MAGT1	X	3'UTR	Open sea	78.0 ± 4.1	62.5 ± 4.5	15.5	4.7x10-29	9.1x10-29
cg04288265	MAMLD1	X	3'UTR	Open sea	86.5 ± 1.9	74.4 ± 3.2	12.1	1.1x10-39	2.6x10-39
cg00032666	MAMLD1	X	TSS1500	Open sea	80.6 ± 3.2	65.9 ± 4.7	14.7	1.2x10-33	2.6x10-33
cg04071644	MAMLD1	X	TSS200	Open sea	71.6 ± 3.3	45.4 ± 3.6	26.2	1.4x10-48	4.2x10-48
cg00267352	MAMLD1;MAMLD1	X	5'UTR;1stExon	Open sea	73.9 ± 3.6	46.9 ± 4.2	27.0	5.6x10-46	1.6x10-45
cg16440909	MAMLD1;MAMLD1	X	5'UTR;1stExon	Open sea	85.1 ± 2.1	51.6 ± 3.5	33.4	6.7x10-63	3.3x10-62
cg09005457	MAOB	X	3'UTR	Open sea	84.8 ± 2.7	72.4 ± 5.8	12.4	1.0x10-25	1.8x10-25
cg25737241	MAOB	X	Body	N Shore	79.0 ± 4.4	62.3 ± 3.8	16.7	1.9x10-30	3.8x10-30
cg04484695	MAOB	X	TSS1500	S Shore	76.9 ± 3.5	44.1 ± 3.7	32.7	3.6x10-59	1.5x10-58
cg04768884	MAP3K15	X	Body	Open sea	86.2 ± 1.8	72.1 ± 3.4	14.1	5.7x10-43	1.5x10-42
cg02741829	MAP3K15	X	Body	Open sea	84.5 ± 1.8	70.4 ± 7.3	14.1	3.6x10-29	7.0x10-29
cg22559660	MAP3K15;PDHA1	X	Body;3'UTR	Open sea	86.0 ± 2.1	67.6 ± 3.4	18.4	4.2x10-48	1.3x10-47
cg11534974	MAP3K7IP3	X	Body	Open sea	88.8 ± 2.7	68.6 ± 2.8	20.2	1.2x10-40	3.0x10-40
cg08575950	MAP7D2;MAP7D2;MAP7D2;MAP7D2	X	TSS1500;TSS1500;TSS1500;TSS1500	S Shore	72.9 ± 4.7	66.7 ± 5.0	6.2	7.3x10-07	9.3x10-07
cg11466638	MAP7D2;MAP7D2;MAP7D2;MAP7D2	X	Body;Body;Body;Body	Open sea	81.9 ± 3.4	74.3 ± 3.9	7.7	4.2x10-15	6.2x10-15
cg10549497	MAP7D3	X	3'UTR	Open sea	81.7 ± 3.3	69.1 ± 3.9	12.7	6.5x10-30	1.3x10-29
cg00735876	MAP7D3	X	TSS1500	S Shore	76.2 ± 3.5	62.3 ± 4.9	13.9	3.6x10-26	6.5x10-26
cg25713737	MBNL3;MBNL3;MBNL3	X	TSS1500;5'UTR;TSS1500	Open sea	79.7 ± 3.0	66.9 ± 3.7	12.8	6.7x10-29	1.3x10-28
cg04069311	MBNL3;MBNL3;MBNL3	X	5'UTR;1stExon;1stExon	Open sea	85.8 ± 2.3	71.6 ± 3.7	14.2	1.7x10-36	3.8x10-36
cg22045077	MBNL3;MBNL3;MBNL3	X	TSS1500;5'UTR;TSS1500	Open sea	83.5 ± 2.6	64.4 ± 3.9	19.1	6.3x10-44	1.7x10-43
cg13633856	MBNL3;MBNL3;MBNL3;MBNL3;MBNL3;MBNL3	X	Body;Body;TSS200;TSS200;TSS200;5'UTR	Open sea	86.8 ± 1.5	58.4 ± 3.9	28.4	9.3x10-67	5.6x10-66
cg14520512	MBNL3;MBNL3;MBNL3;MBNL3;MBNL3;MBNL3	X	Body;Body;TSS200;TSS200;TSS200;5'UTR	Open sea	83.5 ± 2.4	54.4 ± 5.0	29.1	9.2x10-57	3.5x10-56
cg13781721	MBNL3;MBNL3;MBNL3;MBNL3;MBNL3;MBNL3	X	Body;Body;5'UTR;Body;5'UTR;Body	Open sea	90.0 ± 2.1	59.3 ± 4.0	30.7	1.9x10-59	8.1x10-59
cg24192264	MBTPS2	X	Body	S Shelf	72.4 ± 6.2	47.7 ± 4.7	24.8	4.5x10-31	9.1x10-31
cg17274387	MCART6	X	Body	Open sea	82.3 ± 5.0	73.5 ± 6.9	8.9	1.8x10-13	2.6x10-13
cg25171798	MCART6	X	5'UTR	N Shelf	63.1 ± 6.6	53.9 ± 4.5	9.3	2.1x10-11	2.9x10-11
cg10440516	MCART6;ZCCHC18;ZCCHC18	X	5'UTR;TSS1500;TSS1500	N Shore	57.5 ± 6.3	46.2 ± 4.7	11.3	1.5x10-16	2.3x10-16
cg16564271	MCF2	X	5'UTR	Open sea	74.5 ± 3.0	63.4 ± 3.2	11.2	7.3x10-27	1.3x10-26
cg05418779	MCF2	X	5'UTR	N Shelf	62.4 ± 3.5	45.2 ± 2.9	17.2	1.5x10-37	3.5x10-37
cg24557160	MCF2;MCF2	X	Body;Body	Open sea	69.0 ± 5.1	57.5 ± 4.4	11.5	7.2x10-17	1.1x10-16
cg15864992	MCTS1	X	TSS1500	Open sea	82.5 ± 2.5	74.2 ± 3.2	8.3	5.5x10-23	9.4x10-23
cg27550498	MED12	X	Body	S Shelf	82.4 ± 2.4	58.5 ± 3.8	23.9	3.2x10-53	1.1x10-52
cg04109661	MGC16121	X	Body	Island	86.1 ± 2.3	77.2 ± 3.1	8.8	4.8x10-25	8.5x10-25
cg07283407	MGC16121	X	Body	N Shore	90.1 ± 1.5	62.3 ± 4.5	27.9	2.3x10-62	1.1x10-61
cg00194519	MGC16121	X	Body	N Shore	84.5 ± 2.1	54.6 ± 4.5	29.9	3.6x10-58	1.4x10-57
cg18412777	MGC16121;MIR424;MIR503	X	TSS200;Body;TSS1500	Island	57.0 ± 3.3	43.4 ± 3.5	13.6	7.3x10-30	1.4x10-29
cg07924363	MGC16121;MIR424;MIR503	X	TSS200;TSS200;TSS1500	S Shore	76.7 ± 3.2	52.0 ± 3.5	24.7	1.3x10-49	4.2x10-49
cg01972979	MGC16121;MIR503	X	Body;TSS200	Island	84.4 ± 2.9	74.6 ± 4.3	9.7	8.6x10-24	1.5x10-23
cg07194250	MGC16121;MIR503	X	Body;TSS200	Island	89.2 ± 2.5	68.3 ± 4.3	20.9	2.6x10-46	7.3x10-46
cg22955387	MGC16121;MIR503	X	Body;TSS200	Island	89.2 ± 2.3	68.2 ± 3.6	21.1	2.3x10-48	6.8x10-48
cg07776419	MGC16121;MIR503	X	Body;TSS200	Island	84.8 ± 3.2	61.2 ± 4.6	23.6	6.0x10-44	1.6x10-43
cg06814121	MID1;MID1	X	TSS1500;5'UTR	Open sea	75.5 ± 5.3	66.2 ± 4.7	9.4	9.8x10-13	1.4x10-12
cg20521035	MID1;MID1	X	TSS200;5'UTR	Open sea	63.7 ± 5.2	51.6 ± 4.5	12.1	6.4x10-20	1.0x10-19
cg26948870	MID1;MID1	X	TSS1500;5'UTR	Open sea	84.8 ± 4.1	70.5 ± 3.8	14.4	8.5x10-26	1.5x10-25
cg24585667	MID1;MID1;MID1	X	5'UTR;5'UTR;5'UTR	N Shelf	19.6 ± 2.7	14.1 ± 2.3	5.5	2.3x10-15	3.4x10-15
cg09063705	MID1;MID1;MID1	X	Body;Body;Body	Open sea	85.0 ± 2.1	78.5 ± 3.1	6.5	4.4x10-21	7.3x10-21
cg14271953	MID1;MID1;MID1	X	Body;Body;Body	Open sea	87.7 ± 1.8	75.5 ± 3.4	12.2	4.8x10-35	1.1x10-34
cg21118250	MID1;MID1;MID1	X	5'UTR;TSS1500;5'UTR	S Shore	64.8 ± 3.6	52.3 ± 3.6	12.5	1.2x10-25	2.1x10-25
cg13270115	MID1;MID1;MID1	X	5'UTR;TSS1500;5'UTR	S Shore	82.1 ± 3.5	60.9 ± 4.2	21.2	1.7x10-40	4.3x10-40
cg01755224	MID1;MID1;MID1	X	5'UTR;5'UTR;5'UTR	N Shore	69.8 ± 8.3	45.2 ± 4.8	24.6	2.1x10-27	3.9x10-27
cg26129027	MID1IP1;MID1IP1;MID1IP1	X	5'UTR;5'UTR;TSS1500	N Shore	68.4 ± 4.2	62.2 ± 4.0	6.2	1.5x10-09	2.0x10-09
cg15662806	MID2;MID2	X	3'UTR;3'UTR	Open sea	78.8 ± 4.8	70.7 ± 4.9	8.1	4.3x10-10	5.9x10-10
cg02541160	MIR1256	X	Body	Open sea	74.4 ± 7.9	66.9 ± 7.3	7.5	1.8x10-04	2.2x10-04
cg23061351	MIR1256	X	Body	N Shelf	89.2 ± 2.0	80.9 ± 3.2	8.3	2.6x10-27	4.8x10-27
cg09177473	MIR1256	X	Body	N Shelf	64.4 ± 3.3	52.4 ± 3.0	12.0	3.2x10-28	6.1x10-28
cg08340885	MIR1256	X	Body	S Shelf	85.4 ± 1.7	72.7 ± 3.3	12.6	9.9x10-39	2.4x10-38
cg02216057	MIR1256	X	Body	N Shore	85.3 ± 3.2	72.3 ± 4.4	13.0	1.9x10-24	3.3x10-24
cg05599348	MIR1256	X	Body	S Shore	79.4 ± 4.1	63.7 ± 4.4	15.7	8.2x10-26	1.5x10-25
cg12544401	MIR1256	X	Body	N Shelf	59.6 ± 3.4	40.6 ± 4.7	19.1	4.0x10-35	8.9x10-35
cg24602572	MIR1256;H2BFM	X	Body;TSS200	N Shore	80.7 ± 2.2	71.3 ± 3.2	9.3	2.2x10-26	4.0x10-26
cg12273094	MIR1256;H2BFM	X	Body;TSS200	N Shore	86.4 ± 2.0	74.7 ± 4.3	11.8	4.1x10-29	7.8x10-29
cg25250241	MIR1256;H2BFM	X	Body;Body	S Shore	83.4 ± 2.0	66.6 ± 4.8	16.8	3.5x10-40	8.6x10-40
cg08145178	MIR1256;H2BFM	X	Body;TSS200	N Shore	78.7 ± 2.8	60.6 ± 3.8	18.1	2.5x10-41	6.4x10-41
cg26553525	MIR1256;H2BFWT	X	Body;Body	N Shore	81.7 ± 2.7	76.7 ± 3.2	5.0	2.3x10-11	3.2x10-11
cg14353569	MIR1256;H2BFWT	X	Body;1stExon	Island	87.1 ± 2.0	81.9 ± 2.5	5.2	1.8x10-16	2.7x10-16
cg12937141	MIR1256;H2BFWT	X	Body;1stExon	Island	77.3 ± 2.4	65.3 ± 4.7	12.0	1.1x10-28	2.2x10-28
cg12647861	MIR1256;H2BFWT	X	Body;1stExon	Island	58.8 ± 3.8	43.5 ± 3.7	15.4	1.4x10-29	2.7x10-29
cg05240537	MIR1256;MCART6	X	TSS1500;3'UTR	Open sea	66.8 ± 2.9	48.1 ± 4.2	18.7	1.5x10-39	3.8x10-39
cg20063407	MIR1256;TMSB15B	X	Body;3'UTR	S Shelf	73.4 ± 4.2	51.0 ± 4.2	22.4	2.3x10-44	6.3x10-44
cg10794473	MIR1468	X	TSS1500	Open sea	84.5 ± 2.0	67.8 ± 3.8	16.6	3.2x10-42	8.4x10-42
cg08264124	MIR1468	X	TSS1500	Open sea	88.9 ± 1.5	71.1 ± 3.1	17.7	1.5x10-53	5.1x10-53
cg03662899	MIR188;CLCN5;CLCN5	X	Body;Body;Body	Open sea	87.9 ± 1.4	63.0 ± 3.9	24.9	1.1x10-59	4.9x10-59
cg18784552	MIR1912;HTR2C	X	TSS1500;5'UTR	Open sea	66.3 ± 4.4	57.0 ± 5.8	9.3	4.6x10-12	6.5x10-12
cg05574878	MIR1912;HTR2C	X	TSS1500;5'UTR	Open sea	55.8 ± 5.6	43.4 ± 4.5	12.4	3.6x10-18	5.7x10-18
cg08261807	MIR20B;MIR363;MIR106A;MIR18B;MIR19B2;MIR92A2	X	TSS1500;TSS1500;TSS200;TSS1500;TSS1500;TSS1500	N Shore	71.6 ± 5.0	63.1 ± 5.3	8.5	5.4x10-14	7.9x10-14
cg08585558	MIR20B;MIR363;MIR18B;MIR106A;MIR19B2;MIR92A2	X	TSS1500;TSS1500;TSS1500;TSS1500;TSS1500;TSS1500	N Shore	85.4 ± 2.2	68.6 ± 3.9	16.7	8.8x10-43	2.3x10-42
cg23570034	MIR2114	X	TSS200	Open sea	87.4 ± 2.1	78.8 ± 3.3	8.6	1.8x10-29	3.5x10-29
cg15033973	MIR2114	X	TSS1500	Open sea	81.6 ± 4.4	68.8 ± 3.9	12.8	3.3x10-25	5.9x10-25
cg23318169	MIR2114	X	TSS1500	Open sea	88.1 ± 1.9	74.6 ± 4.4	13.6	1.7x10-33	3.6x10-33
cg08316488	MIR2114	X	Body	Open sea	87.8 ± 1.6	71.9 ± 3.9	15.9	2.0x10-43	5.4x10-43
cg21870760	MIR2114	X	TSS1500	Open sea	82.4 ± 2.2	58.4 ± 5.3	24.0	2.4x10-50	7.7x10-50
cg23698976	MIR2114	X	TSS200	Open sea	81.0 ± 2.4	53.1 ± 3.6	27.9	2.3x10-56	8.6x10-56
cg16803643	MIR220A	X	TSS1500	Open sea	87.7 ± 1.8	79.9 ± 3.8	7.8	1.1x10-23	2.0x10-23
cg16744892	MIR220A	X	TSS200	Open sea	85.0 ± 1.8	76.7 ± 3.0	8.3	6.1x10-27	1.1x10-26
cg07653550	MIR220A	X	TSS200	Open sea	87.5 ± 2.3	75.6 ± 2.4	11.9	1.8x10-32	3.6x10-32
cg12504641	MIR220A	X	TSS200	Open sea	81.8 ± 2.5	59.2 ± 4.5	22.6	7.5x10-52	2.5x10-51
cg15157289	MIR221;MIR222	X	TSS1500;Body	Open sea	85.4 ± 2.5	79.0 ± 2.5	6.4	1.6x10-17	2.4x10-17
cg06701191	MIR223	X	TSS1500	Open sea	65.3 ± 3.1	54.4 ± 3.4	10.9	1.0x10-24	1.8x10-24
cg19127840	MIR223	X	TSS200	Open sea	68.8 ± 3.4	53.8 ± 3.8	15.0	4.7x10-32	9.6x10-32
cg13716034	MIR223	X	Body	Open sea	75.1 ± 2.7	56.2 ± 5.6	18.9	6.3x10-38	1.5x10-37
cg04047414	MIR320D2	X	TSS1500	Open sea	59.3 ± 7.1	54.0 ± 5.3	5.3	1.1x10-04	1.3x10-04
cg01963147	MIR320D2	X	TSS1500	Open sea	79.0 ± 4.2	73.4 ± 3.4	5.7	2.7x10-08	3.5x10-08
cg17488785	MIR320D2	X	TSS1500	Open sea	70.9 ± 3.4	53.7 ± 4.3	17.2	1.7x10-35	3.8x10-35
cg22690030	MIR374A;MIR545;NCRNA00182	X	TSS200;TSS1500;Body	Open sea	87.0 ± 2.0	78.9 ± 2.9	8.0	6.8x10-26	1.2x10-25
cg01874426	MIR374B;NCRNA00182;MIR421	X	Body;Body;TSS200	Open sea	86.2 ± 2.0	80.3 ± 3.0	5.9	1.7x10-17	2.6x10-17
cg00719224	MIR424;MGC16121;MIR503	X	TSS1500;TSS1500;TSS1500	N Shore	72.8 ± 5.0	64.6 ± 3.5	8.2	6.7x10-12	9.4x10-12
cg08141518	MIR424;MGC16121;MIR503	X	TSS1500;TSS1500;TSS1500	S Shore	77.6 ± 3.6	63.1 ± 3.6	14.5	2.2x10-32	4.6x10-32
cg12030638	MIR450A1;MIR450B;MIR450A2	X	TSS1500;TSS1500;TSS1500	N Shelf	69.4 ± 3.5	45.7 ± 3.8	23.7	6.3x10-46	1.8x10-45
cg02505036	MIR450A1;MIR450B;MIR542;MIR450A2	X	TSS1500;TSS1500;Body;TSS1500	N Shelf	89.7 ± 1.6	69.9 ± 3.3	19.9	9.1x10-54	3.1x10-53
cg07818713	MIR450A1;MIR450B;MIR542;MIR450A2	X	TSS1500;TSS1500;TSS200;TSS1500	N Shelf	70.3 ± 4.3	48.0 ± 4.2	22.3	3.0x10-37	6.9x10-37
cg06789392	MIR501;CLCN5;CLCN5	X	Body;Body;Body	Open sea	76.7 ± 6.7	66.1 ± 4.6	10.6	6.7x10-24	1.2x10-23
cg21206555	MIR502;CLCN5;CLCN5	X	TSS200;Body;Body	Open sea	80.2 ± 2.0	69.5 ± 3.4	10.8	9.2x10-34	2.0x10-33
cg00582864	MIR502;CLCN5;CLCN5	X	TSS200;Body;Body	Open sea	85.4 ± 1.9	69.4 ± 3.4	16.0	1.5x10-45	4.2x10-45
cg24877449	MIR502;CLCN5;CLCN5	X	TSS1500;Body;Body	Open sea	81.2 ± 2.8	61.5 ± 4.0	19.7	3.6x10-44	9.8x10-44
cg18123612	MIR502;CLCN5;CLCN5	X	TSS1500;Body;Body	Open sea	82.8 ± 2.1	51.9 ± 3.7	31.0	1.8x10-64	9.6x10-64
cg05193141	MIR502;CLCN5;CLCN5;MIR660	X	TSS1500;Body;Body;Body	Open sea	86.8 ± 1.9	79.9 ± 2.8	6.9	2.6x10-24	4.5x10-24
cg21664443	MIR502;CLCN5;CLCN5;MIR660	X	TSS1500;Body;Body;TSS200	Open sea	88.1 ± 1.9	65.6 ± 4.1	22.4	3.6x10-55	1.3x10-54
cg20978230	MIR503;MGC16121	X	Body;Body	Island	87.3 ± 2.1	66.1 ± 4.1	21.2	2.5x10-47	7.4x10-47
cg23192918	MIR505	X	TSS1500	Open sea	69.5 ± 3.4	58.3 ± 3.4	11.2	8.0x10-25	1.4x10-24
cg15056572	MIR505	X	TSS1500	Open sea	79.9 ± 2.7	68.3 ± 4.0	11.6	8.0x10-28	1.5x10-27
cg16319308	MIR507;MIR506	X	TSS200;TSS1500	Open sea	83.8 ± 3.0	77.1 ± 3.7	6.7	5.8x10-15	8.6x10-15
cg27312241	MIR507;MIR506	X	TSS1500;TSS1500	Open sea	79.2 ± 2.8	71.5 ± 3.1	7.7	3.0x10-18	4.7x10-18
cg22976112	MIR507;MIR506	X	TSS200;TSS1500	Open sea	85.1 ± 2.3	74.3 ± 4.2	10.8	4.6x10-28	8.8x10-28
cg02634141	MIR507;MIR506	X	TSS1500;TSS1500	Open sea	45.3 ± 4.1	30.7 ± 3.8	14.6	2.6x10-27	4.9x10-27
cg26218823	MIR508	X	TSS200	Open sea	79.0 ± 3.6	71.8 ± 3.3	7.2	2.6x10-15	4.0x10-15
cg22262544	MIR508	X	TSS200	Open sea	81.1 ± 2.6	72.2 ± 3.9	8.9	3.1x10-20	5.0x10-20
cg01374885	MIR508	X	TSS1500	Open sea	57.4 ± 4.2	39.5 ± 4.4	17.9	1.1x10-33	2.3x10-33
cg19487455	MIR509-1;MIR509-3;MIR509-2	X	TSS200;TSS200;TSS200	Open sea	80.2 ± 3.0	68.6 ± 3.1	11.6	4.6x10-32	9.3x10-32
cg26404952	MIR509-2;MIR509-1;MIR509-3	X	TSS1500;TSS1500;TSS1500	Open sea	67.1 ± 4.1	53.4 ± 4.2	13.7	6.1x10-25	1.1x10-24
cg23727081	MIR509-2;MIR509-3;MIR509-1;MIR509-3	X	TSS1500;TSS1500;TSS1500;TSS1500	Open sea	57.4 ± 4.3	51.3 ± 4.8	6.1	1.5x10-09	2.0x10-09
cg25339449	MIR509-3;MIR509-1;MIR509-2;MIR509-3	X	Body;Body;Body;TSS1500	Open sea	71.0 ± 2.7	55.4 ± 4.7	15.7	3.0x10-33	6.4x10-33
cg21854924	MIR510	X	TSS200	Open sea	46.2 ± 20.2	34.4 ± 10.8	11.8	3.6x10-02	3.9x10-02
cg19011552	MIR514-2;MIR514-3	X	TSS1500;TSS1500	Open sea	60.0 ± 4.9	43.1 ± 5.1	16.9	1.1x10-24	2.0x10-24
cg17895907	MIR514-3;MIR514-2	X	TSS200;TSS200	Open sea	66.2 ± 6.5	55.0 ± 5.9	11.1	6.4x10-14	9.3x10-14
cg23629795	MIR542;MIR450A2	X	TSS1500;TSS1500	N Shelf	89.3 ± 1.8	76.4 ± 3.7	13.0	3.3x10-38	7.7x10-38
cg08096166	MIR764;HTR2C	X	TSS200;5'UTR	Open sea	78.5 ± 2.9	70.3 ± 3.7	8.1	3.1x10-18	4.8x10-18
cg00739582	MIR888;MIR890	X	TSS1500;TSS1500	Open sea	83.3 ± 2.5	68.9 ± 4.6	14.4	1.8x10-31	3.6x10-31
cg26551791	MIR888;MIR890	X	TSS1500;TSS1500	Open sea	71.0 ± 3.7	51.4 ± 4.6	19.7	1.5x10-34	3.2x10-34
cg01651728	MIR890	X	TSS1500	Open sea	76.1 ± 2.8	62.4 ± 3.5	13.7	3.6x10-33	7.6x10-33
cg08291487	MIR890	X	TSS200	Open sea	73.7 ± 2.3	57.6 ± 3.8	16.1	5.6x10-40	1.4x10-39
cg08085487	MIR891A	X	TSS1500	Open sea	81.5 ± 3.8	71.4 ± 4.0	10.1	2.2x10-18	3.5x10-18
cg25696807	MIR891A	X	Body	Open sea	77.7 ± 3.1	55.0 ± 3.9	22.7	3.1x10-44	8.4x10-44
cg24853313	MIR892A	X	Body	Open sea	82.4 ± 2.2	68.7 ± 3.4	13.7	1.2x10-37	2.8x10-37
cg10647025	MIR892A;MIR892B	X	TSS1500;TSS1500	Open sea	78.3 ± 2.8	56.1 ± 4.2	22.2	2.6x10-44	7.0x10-44
cg18166152	MIR98;HUWE1	X	TSS200;Body	Open sea	85.5 ± 2.1	64.9 ± 4.4	20.6	2.7x10-47	8.0x10-47
cg06308344	MIR98;HUWE1;MIRLET7F2	X	TSS1500;Body;TSS200	Open sea	83.0 ± 2.4	69.1 ± 3.0	13.8	1.4x10-36	3.1x10-36
cg19750917	MMGT1	X	Body	N Shelf	53.4 ± 4.3	46.1 ± 4.0	7.2	1.8x10-13	2.6x10-13
cg18230356	MMGT1	X	3'UTR	Open sea	85.2 ± 2.2	72.8 ± 3.0	12.4	1.3x10-35	2.9x10-35
cg21067846	MORC4;MORC4	X	Body;Body	Open sea	86.6 ± 2.1	81.1 ± 2.8	5.5	9.2x10-16	1.4x10-15
cg02370478	MORC4;MORC4	X	Body;Body	N Shore	57.0 ± 4.7	51.3 ± 4.7	5.6	1.4x10-06	1.8x10-06
cg16718139	MORC4;MORC4	X	TSS1500;TSS1500	S Shore	83.1 ± 2.9	71.8 ± 4.7	11.3	1.3x10-23	2.3x10-23
cg08700291	MORC4;MORC4	X	Body;Body	N Shelf	84.6 ± 2.2	63.6 ± 4.1	21.0	4.1x10-49	1.3x10-48
cg21875666	MORF4L2;MORF4L2;MORF4L2;MORF4L2;MORF4L2;MORF4L2;MORF4L2;MORF4L2;MORF4L2;MORF4L2;MORF4L2;MORF4L2;MORF4L2;MORF4L2;MORF4L2;MORF4L2	X	3'UTR;3'UTR;3'UTR;3'UTR;3'UTR;3'UTR;3'UTR;3'UTR;3'UTR;3'UTR;3'UTR;3'UTR;3'UTR;3'UTR;3'UTR;3'UTR	Open sea	80.1 ± 3.3	68.9 ± 3.6	11.2	7.9x10-25	1.4x10-24
cg18929098	MOSPD1	X	3'UTR	Open sea	76.1 ± 4.2	69.8 ± 4.4	6.3	1.1x10-09	1.5x10-09
cg20979081	MOSPD2	X	3'UTR	Open sea	86.3 ± 2.4	70.9 ± 3.7	15.4	3.1x10-37	7.2x10-37
cg22419482	MPP1;MPP1;MPP1;MPP1	X	3'UTR;3'UTR;3'UTR;3'UTR	Open sea	88.5 ± 2.2	76.0 ± 3.1	12.5	7.8x10-37	1.8x10-36
cg17672846	MSL3;MSL3;MSL3	X	TSS1500;TSS1500;TSS1500	N Shore	74.9 ± 2.8	68.7 ± 2.7	6.2	1.8x10-14	2.7x10-14
cg15695383	MSL3;MSL3;MSL3	X	3'UTR;3'UTR;3'UTR	Open sea	75.0 ± 3.1	63.0 ± 3.8	11.9	2.0x10-25	3.6x10-25
cg22957651	MSN	X	TSS1500	N Shore	56.2 ± 4.0	50.4 ± 3.7	5.7	2.8x10-09	3.7x10-09
cg06479978	MST4;MST4;MST4	X	Body;Body;Body	S Shelf	72.1 ± 4.5	66.7 ± 4.5	5.5	4.0x10-06	4.9x10-06
cg03273694	MST4;MST4;MST4	X	TSS1500;TSS1500;TSS1500	N Shore	47.4 ± 6.3	41.6 ± 4.9	5.7	7.9x10-05	9.4x10-05
cg05127037	MTCP1NB	X	Body	Open sea	77.3 ± 3.6	67.9 ± 3.3	9.4	4.1x10-18	6.4x10-18
cg16524589	MTCP1NB;MTCP1	X	5'UTR;3'UTR	Open sea	83.7 ± 2.5	73.6 ± 3.1	10.1	8.1x10-27	1.5x10-26
cg22815999	MTCP1NB;MTCP1	X	5'UTR;5'UTR	N Shelf	74.6 ± 4.8	61.8 ± 3.6	12.8	8.8x10-22	1.5x10-21
cg22969541	MTM1	X	TSS1500	N Shore	83.7 ± 2.6	78.1 ± 2.7	5.6	2.0x10-14	3.0x10-14
cg00387940	MTM1	X	5'UTR	Open sea	87.1 ± 1.5	62.7 ± 4.3	24.4	2.8x10-61	1.3x10-60
cg22655582	MTM1	X	Body	Open sea	91.8 ± 1.4	67.4 ± 3.6	24.4	1.9x10-59	8.0x10-59
cg07192043	MTMR1	X	3'UTR	S Shelf	85.7 ± 2.6	76.8 ± 2.9	8.9	2.9x10-23	4.9x10-23
cg00881203	MTMR1	X	Body	S Shore	86.6 ± 10.1	77.2 ± 3.8	9.5	3.8x10-12	5.4x10-12
cg12226826	MTMR1	X	Body	Island	82.5 ± 3.2	69.2 ± 3.5	13.3	1.5x10-31	3.1x10-31
cg08457610	MTMR1	X	Body	Island	86.4 ± 1.6	67.5 ± 3.3	18.9	2.9x10-53	9.8x10-53
cg06300107	MTMR8	X	TSS1500	S Shore	39.1 ± 2.5	30.3 ± 2.4	8.8	2.4x10-28	4.5x10-28
cg26046924	MTMR8	X	TSS1500	S Shore	83.2 ± 3.2	71.8 ± 2.9	11.4	4.7x10-27	8.7x10-27
cg02904064	MTMR8	X	TSS1500	S Shore	84.7 ± 2.8	71.8 ± 2.9	12.9	6.0x10-32	1.2x10-31
cg04549977	MTMR8	X	Body	N Shore	85.8 ± 2.3	70.1 ± 3.2	15.8	6.4x10-40	1.6x10-39
cg00191903	MUM1L1	X	Body	Open sea	84.7 ± 2.5	76.5 ± 2.2	8.3	3.3x10-24	5.9x10-24
cg22911167	MUM1L1	X	3'UTR	Open sea	58.5 ± 4.3	42.6 ± 4.1	15.9	3.7x10-27	7.0x10-27
cg08871573	MXRA5	X	3'UTR	N Shore	75.2 ± 3.8	70.1 ± 3.2	5.1	2.2x10-09	3.0x10-09
cg02495306	MXRA5	X	3'UTR	N Shore	79.3 ± 3.9	73.9 ± 2.6	5.4	5.2x10-11	7.2x10-11
cg01375994	MXRA5	X	Body	N Shore	46.4 ± 5.3	40.5 ± 4.2	5.8	1.1x10-07	1.5x10-07
cg27257566	MXRA5	X	TSS1500	Island	12.7 ± 1.6	6.6 ± 1.1	6.2	3.8x10-35	8.4x10-35
cg11009400	MXRA5	X	Body	Island	80.6 ± 4.6	73.0 ± 4.9	7.6	4.2x10-10	5.7x10-10
cg00805156	MXRA5	X	5'UTR	Island	17.6 ± 7.1	7.3 ± 1.3	10.3	1.3x10-29	2.6x10-29
cg09293286	MXRA5	X	Body	Island	82.6 ± 7.2	71.6 ± 5.8	11.0	9.7x10-12	1.4x10-11
cg13581022	MXRA5	X	Body	Island	82.1 ± 7.0	70.2 ± 5.6	11.9	2.6x10-13	3.7x10-13
cg26738106	MXRA5	X	TSS1500	Island	34.8 ± 3.9	5.4 ± 1.8	29.4	1.5x10-60	6.6x10-60
cg22049474	NAP1L6	X	TSS1500	Open sea	63.0 ± 4.7	48.8 ± 5.4	14.2	8.8x10-21	1.4x10-20
cg05530348	NCRNA00086	X	Body	S Shelf	89.6 ± 1.5	78.3 ± 3.1	11.2	3.8x10-38	9.0x10-38
cg24290043	NCRNA00087	X	Body	N Shelf	85.2 ± 2.0	74.5 ± 3.5	10.7	9.3x10-34	2.0x10-33
cg01359309	NCRNA00182	X	Body	S Shelf	88.2 ± 1.7	80.9 ± 2.2	7.3	1.0x10-26	1.9x10-26
cg21606086	NCRNA00182	X	Body	N Shelf	84.1 ± 8.7	75.2 ± 3.6	8.9	2.9x10-13	4.2x10-13
cg14562337	NCRNA00182	X	Body	Open sea	80.3 ± 2.6	67.9 ± 3.5	12.5	2.6x10-31	5.2x10-31
cg01592490	NCRNA00182	X	Body	N Shore	86.9 ± 2.6	73.7 ± 2.6	13.2	1.7x10-33	3.6x10-33
cg07780887	NCRNA00182	X	Body	Island	85.8 ± 2.4	66.8 ± 5.4	19.1	1.0x10-38	2.5x10-38
cg04624564	NCRNA00182	X	Body	Island	89.9 ± 3.4	58.4 ± 2.9	31.5	1.9x10-48	5.6x10-48
cg01076406	NCRNA00182;MIR374B;MIR421	X	Body;TSS1500;TSS1500	Open sea	67.3 ± 5.4	57.6 ± 4.3	9.7	8.2x10-13	1.2x10-12
cg01829822	NCRNA00182;MIR374B;MIR421	X	Body;TSS200;TSS1500	Open sea	76.0 ± 4.8	65.4 ± 4.3	10.6	3.5x10-16	5.4x10-16
cg00763315	NCRNA00182;MIR374B;MIR421	X	Body;TSS1500;TSS1500	Open sea	85.9 ± 2.4	69.7 ± 3.4	16.2	1.7x10-41	4.2x10-41
cg07195705	NCRNA00182;MIR421	X	Body;TSS200	Open sea	85.6 ± 1.9	77.3 ± 2.5	8.3	3.2x10-28	6.1x10-28
cg01528835	NCRNA00182;MIR421	X	Body;TSS200	Open sea	83.7 ± 2.3	70.5 ± 3.6	13.2	4.5x10-33	9.5x10-33
cg12940781	NDUFA1	X	Body	S Shelf	78.5 ± 3.7	71.9 ± 2.6	6.5	4.8x10-14	7.1x10-14
cg12454245	NDUFB11;NDUFB11;NDUFB11;NDUFB11	X	Body;Body;Body;Body	N Shore	86.0 ± 2.1	56.6 ± 3.5	29.3	8.7x10-60	3.8x10-59
cg13486082	NGFRAP1;NGFRAP1	X	TSS1500;TSS1500	N Shore	85.9 ± 2.2	77.1 ± 2.6	8.7	9.0x10-28	1.7x10-27
cg25198830	NGFRAP1;NGFRAP1	X	TSS1500;TSS1500	N Shore	80.6 ± 2.7	65.2 ± 3.5	15.4	1.0x10-36	2.3x10-36
cg00725777	NGFRAP1;NGFRAP1	X	TSS1500;TSS1500	N Shore	85.2 ± 2.1	69.5 ± 3.0	15.7	1.9x10-42	5.0x10-42
cg26982390	NHS	X	Body	Open sea	87.0 ± 1.9	75.6 ± 3.4	11.3	2.9x10-32	6.0x10-32
cg00765686	NHS	X	Body	Open sea	65.3 ± 7.8	48.2 ± 4.3	17.2	3.7x10-20	6.1x10-20
cg18898763	NHS;NHS	X	TSS1500;Body	Open sea	76.9 ± 4.5	70.4 ± 4.1	6.5	1.0x10-10	1.4x10-10
cg05548773	NHS;NHS	X	Body;Body	N Shore	82.4 ± 2.4	73.9 ± 3.9	8.5	7.9x10-23	1.4x10-22
cg23631070	NHS;NHS	X	TSS1500;Body	Open sea	57.8 ± 6.2	45.3 ± 6.4	12.5	2.1x10-14	3.2x10-14
cg08136916	NHS;NHS	X	Body;Body	Open sea	81.5 ± 2.1	68.6 ± 3.5	13.0	3.2x10-36	7.3x10-36
cg17280129	NHS;NHS	X	Body;Body	S Shelf	88.6 ± 2.2	72.9 ± 3.1	15.7	5.2x10-43	1.4x10-42
cg03733831	NHS;NHS;NHS	X	1stExon;5'UTR;Body	Open sea	72.4 ± 5.1	45.1 ± 4.0	27.3	2.2x10-40	5.5x10-40
cg24738806	NHSL2	X	Body	S Shelf	59.5 ± 5.1	50.0 ± 5.3	9.5	2.1x10-12	3.0x10-12
cg06416018	NHSL2	X	Body	S Shelf	85.7 ± 2.0	74.9 ± 2.8	10.8	2.6x10-33	5.4x10-33
cg02154531	NHSL2	X	Body	N Shore	87.9 ± 2.2	76.6 ± 2.5	11.3	2.1x10-34	4.5x10-34
cg14150883	NHSL2	X	Body	S Shelf	89.0 ± 1.2	75.6 ± 3.4	13.4	1.4x10-44	3.8x10-44
cg24819451	NHSL2;RPS26P11	X	Body;TSS1500	Open sea	87.9 ± 2.0	77.5 ± 3.8	10.4	1.6x10-30	3.2x10-30
cg04777541	NHSL2;RPS26P11	X	Body;TSS1500	Open sea	74.2 ± 3.2	62.4 ± 2.3	11.7	5.1x10-32	1.0x10-31
cg08862109	NHSL2;RPS26P11	X	Body;TSS1500	Open sea	81.2 ± 2.3	65.2 ± 4.0	16.1	8.0x10-40	1.9x10-39
cg13108472	NKRF	X	3'UTR	Open sea	86.0 ± 2.4	75.8 ± 3.2	10.2	2.3x10-29	4.4x10-29
cg08266027	NKRF	X	5'UTR	N Shelf	65.0 ± 4.4	50.2 ± 4.1	14.8	2.3x10-25	4.1x10-25
cg16360370	NLGN3;NLGN3;NLGN3	X	TSS1500;TSS1500;TSS1500	Open sea	85.7 ± 1.8	79.6 ± 2.4	6.1	6.8x10-22	1.1x10-21
cg12033483	NLGN3;NLGN3;NLGN3	X	Body;Body;Body	Island	61.5 ± 3.4	51.3 ± 4.0	10.3	5.6x10-23	9.5x10-23
cg24354925	NLGN3;NLGN3;NLGN3	X	Body;Body;Body	N Shelf	68.2 ± 2.9	53.4 ± 4.2	14.8	1.3x10-31	2.6x10-31
cg06232846	NLGN3;NLGN3;NLGN3	X	Body;Body;Body	N Shore	76.3 ± 3.7	51.0 ± 3.9	25.4	7.0x10-47	2.0x10-46
cg15737490	NLGN3;NLGN3;NLGN3	X	3'UTR;3'UTR;3'UTR	S Shore	79.5 ± 2.3	52.5 ± 3.2	27.0	9.2x10-61	4.2x10-60
cg19743317	NLGN4X;NLGN4X	X	TSS1500;TSS1500	S Shore	27.1 ± 4.5	21.4 ± 3.0	5.7	2.0x10-09	2.7x10-09
cg06811375	NLGN4X;NLGN4X	X	TSS200;TSS1500	S Shore	20.6 ± 3.0	14.5 ± 2.1	6.1	1.5x10-18	2.4x10-18
cg19506407	NLGN4X;NLGN4X	X	Body;Body	Island	64.6 ± 4.3	53.6 ± 4.6	11.0	3.3x10-20	5.4x10-20
cg01990106	NLGN4X;NLGN4X	X	3'UTR;3'UTR	N Shore	62.9 ± 4.6	49.3 ± 4.6	13.6	9.2x10-23	1.6x10-22
cg26412379	NLGN4X;NLGN4X	X	TSS1500;TSS1500	S Shore	65.2 ± 4.4	48.4 ± 3.8	16.7	3.7x10-31	7.5x10-31
cg24103438	NLGN4X;NLGN4X;NLGN4X	X	5'UTR;TSS1500;1stExon	S Shore	23.4 ± 3.6	16.7 ± 2.9	6.7	5.3x10-15	7.9x10-15
cg15614048	NONO;BCYRN1;NONO;NONO;NONO	X	Body;Body;Body;Body;Body	Open sea	83.6 ± 2.6	71.9 ± 3.2	11.7	4.9x10-31	9.9x10-31
cg07010478	NONO;NONO;BCYRN1;NONO;NONO	X	5'UTR;5'UTR;Body;5'UTR;5'UTR	S Shelf	68.2 ± 3.9	54.4 ± 3.7	13.9	1.1x10-28	2.1x10-28
cg26388009	NOX1;NOX1	X	3'UTR;3'UTR	Open sea	81.3 ± 3.3	71.4 ± 2.5	9.9	1.0x10-21	1.7x10-21
cg11594622	NOX1;NOX1;NOX1;NOX1	X	5'UTR;1stExon;5'UTR;1stExon	Open sea	73.6 ± 3.8	68.0 ± 4.7	5.7	2.7x10-08	3.5x10-08
cg03829491	NSDHL;NSDHL	X	5'UTR;5'UTR	S Shelf	79.3 ± 2.9	70.9 ± 4.7	8.4	8.4x10-21	1.4x10-20
cg08704320	NSDHL;NSDHL	X	3'UTR;3'UTR	Open sea	84.3 ± 3.0	70.4 ± 3.9	14.0	2.8x10-29	5.5x10-29
cg04651193	NUDT10	X	TSS1500	N Shore	83.1 ± 1.6	73.9 ± 3.0	9.2	6.0x10-33	1.3x10-32
cg16202017	NUDT10	X	TSS1500	N Shore	80.9 ± 2.9	70.0 ± 3.6	10.9	1.6x10-31	3.3x10-31
cg02026371	NUDT10	X	TSS1500	N Shore	84.0 ± 2.5	68.0 ± 3.7	16.0	1.3x10-38	3.2x10-38
cg16065628	NUDT11	X	Body	N Shore	62.8 ± 5.7	52.8 ± 5.5	10.0	2.8x10-12	3.9x10-12
cg15837118	NUDT11	X	3'UTR	Open sea	83.5 ± 3.2	73.1 ± 2.8	10.3	1.1x10-24	1.9x10-24
cg06201264	NUP62CL	X	5'UTR	N Shelf	78.0 ± 3.6	69.4 ± 4.6	8.6	4.8x10-15	7.2x10-15
cg27425779	NUP62CL	X	3'UTR	Open sea	69.4 ± 5.6	58.3 ± 4.8	11.1	4.3x10-16	6.5x10-16
cg12922305	NXF2B;NXF2;NXF2	X	5'UTR;5'UTR;5'UTR	Open sea	59.3 ± 3.6	49.2 ± 3.5	10.0	4.9x10-23	8.4x10-23
cg03487966	NXF3	X	TSS1500	Open sea	80.8 ± 3.7	75.4 ± 3.7	5.4	4.7x10-08	6.0x10-08
cg12905477	NXF3	X	Body	Open sea	82.6 ± 4.1	73.0 ± 3.4	9.6	1.0x10-22	1.8x10-22
cg12584889	NXF3	X	1stExon	Open sea	83.8 ± 1.8	71.0 ± 3.4	12.8	3.0x10-39	7.1x10-39
cg16821967	NXF3;NXF3	X	5'UTR;1stExon	Open sea	80.6 ± 3.2	72.0 ± 3.5	8.6	4.6x10-19	7.4x10-19
cg17785468	NXF4	X	Body	Open sea	63.4 ± 4.5	57.2 ± 4.6	6.2	2.6x10-09	3.5x10-09
cg26121736	NXF5;NXF5	X	TSS1500;TSS1500	Open sea	80.0 ± 4.1	71.9 ± 3.7	8.1	2.4x10-14	3.5x10-14
cg16311072	NXF5;NXF5	X	Body;Body	Open sea	73.3 ± 2.9	63.0 ± 3.0	10.3	1.3x10-27	2.5x10-27
cg16144476	NXF5;NXF5	X	3'UTR;Body	Open sea	78.3 ± 2.4	67.3 ± 4.1	11.1	1.2x10-26	2.1x10-26
cg01064194	NXF5;NXF5	X	Body;5'UTR	Open sea	60.4 ± 4.2	48.3 ± 3.9	12.1	5.0x10-21	8.4x10-21
cg13257485	NXT2	X	TSS200	N Shore	68.8 ± 3.1	62.6 ± 3.5	6.2	7.3x10-12	1.0x10-11
cg15586998	NXT2;NXT2	X	5'UTR;1stExon	N Shore	78.0 ± 2.5	71.9 ± 3.6	6.1	1.2x10-13	1.8x10-13
cg18502642	NYX	X	Body	N Shelf	79.0 ± 2.4	66.0 ± 3.7	13.0	9.7x10-34	2.1x10-33
cg26028155	NYX	X	Body	Island	83.0 ± 2.6	68.5 ± 4.2	14.5	2.6x10-37	6.0x10-37
cg09953988	NYX	X	3'UTR	S Shore	88.4 ± 1.8	72.6 ± 2.9	15.8	4.5x10-48	1.3x10-47
cg05131629	NYX;NYX	X	5'UTR;1stExon	Open sea	60.2 ± 3.4	47.2 ± 4.3	13.0	3.5x10-26	6.4x10-26
cg10591659	NYX;NYX	X	5'UTR;1stExon	Open sea	79.3 ± 2.3	54.3 ± 3.4	25.0	4.9x10-57	1.9x10-56
cg03791434	OCRL;OCRL	X	Body;Body	S Shelf	80.9 ± 4.2	73.0 ± 4.0	7.9	1.5x10-13	2.2x10-13
cg01792733	ODZ1;ODZ1;ODZ1	X	Body;Body;Body	Open sea	85.1 ± 2.1	80.0 ± 2.6	5.1	7.9x10-16	1.2x10-15
cg08750326	ODZ1;ODZ1;ODZ1	X	TSS1500;TSS1500;TSS1500	Open sea	26.2 ± 3.1	18.8 ± 3.0	7.4	3.5x10-18	5.5x10-18
cg04595053	OGT;BCYRN1;OGT	X	TSS1500;Body;TSS1500	N Shore	88.3 ± 2.4	82.8 ± 2.2	5.5	3.7x10-19	5.9x10-19
cg10867226	OPHN1	X	Body	Island	88.8 ± 2.5	78.8 ± 2.7	10.1	1.3x10-26	2.4x10-26
cg01663055	OPHN1	X	Body	N Shelf	88.5 ± 1.7	77.1 ± 3.0	11.4	2.6x10-40	6.4x10-40
cg14886579	OPHN1	X	Body	N Shore	84.9 ± 3.0	73.2 ± 3.8	11.8	9.9x10-27	1.8x10-26
cg05045659	OPHN1	X	Body	Island	91.7 ± 1.2	77.9 ± 2.7	13.8	8.8x10-50	2.7x10-49
cg03717424	OPHN1	X	Body	N Shore	77.9 ± 3.2	61.8 ± 4.1	16.1	3.2x10-33	6.8x10-33
cg13202398	OPHN1	X	3'UTR	Open sea	70.0 ± 4.0	46.3 ± 4.4	23.7	3.0x10-43	7.9x10-43
cg25131597	OPHN1	X	Body	Open sea	80.4 ± 1.9	54.0 ± 3.9	26.4	1.7x10-58	7.1x10-58
cg19355212	OPN1LW	X	Body	Open sea	75.6 ± 3.2	69.7 ± 3.8	5.8	4.0x10-12	5.6x10-12
cg26809968	OPN1LW	X	TSS1500	Open sea	74.8 ± 2.7	67.3 ± 3.6	7.5	2.0x10-18	3.2x10-18
cg03822658	OPN1LW	X	TSS200	Open sea	90.7 ± 0.9	83.0 ± 2.1	7.7	4.9x10-39	1.2x10-38
cg15337017	OPN1MW;OPN1MW2	X	Body;Body	Open sea	55.4 ± 4.9	49.9 ± 4.5	5.5	3.4x10-09	4.5x10-09
cg06325687	OPN1MW2;OPN1MW	X	Body;Body	Open sea	80.9 ± 2.8	74.7 ± 3.2	6.2	4.0x10-15	6.0x10-15
cg12281614	OR13H1	X	1stExon	Open sea	82.0 ± 2.9	76.5 ± 3.4	5.4	1.5x10-11	2.1x10-11
cg05539388	OR13H1	X	TSS1500	Open sea	77.5 ± 2.6	69.8 ± 3.5	7.7	2.6x10-18	4.1x10-18
cg10537079	OTC	X	TSS200	Open sea	67.1 ± 8.5	57.6 ± 8.9	9.5	6.1x10-07	7.7x10-07
cg23140159	OTC	X	3'UTR	Open sea	70.0 ± 4.7	52.6 ± 4.4	17.4	4.6x10-29	8.8x10-29
cg02726808	OTC;OTC	X	1stExon;5'UTR	Open sea	68.6 ± 10.2	58.5 ± 8.4	10.1	4.9x10-06	6.1x10-06
cg10098570	OTUD5;OTUD5;OTUD5;OTUD5	X	Body;Body;Body;Body	Open sea	45.5 ± 11.0	37.6 ± 6.6	7.9	1.1x10-04	1.3x10-04
cg22946377	OTUD5;OTUD5;OTUD5;OTUD5	X	Body;5'UTR;Body;Body	N Shelf	60.5 ± 3.5	47.0 ± 3.2	13.6	1.9x10-30	3.7x10-30
cg20977592	OTUD5;OTUD5;OTUD5;OTUD5	X	3'UTR;3'UTR;3'UTR;3'UTR	S Shelf	83.6 ± 2.2	64.3 ± 3.2	19.3	2.4x10-48	7.2x10-48
cg04001878	OTUD6A	X	TSS200	N Shore	83.5 ± 1.9	78.1 ± 3.7	5.4	7.4x10-14	1.1x10-13
cg15395087	OTUD6A	X	1stExon	Island	89.3 ± 2.0	83.0 ± 4.3	6.3	1.1x10-17	1.8x10-17
cg22762309	OTUD6A	X	TSS1500	N Shore	79.4 ± 2.4	71.4 ± 3.2	8.0	8.8x10-22	1.5x10-21
cg20844384	OTUD6A	X	TSS200	N Shore	86.2 ± 2.1	76.5 ± 4.0	9.7	1.4x10-25	2.5x10-25
cg04093132	OTUD6A	X	TSS200	N Shore	83.3 ± 3.4	73.4 ± 4.1	9.9	1.0x10-20	1.7x10-20
cg04391849	OTUD6A	X	1stExon	Island	80.0 ± 2.4	66.5 ± 4.9	13.5	4.9x10-31	9.8x10-31
cg01178063	OTUD6A	X	1stExon	Island	71.0 ± 2.9	52.0 ± 3.9	19.0	3.9x10-42	1.0x10-41
cg01321220	P2RY10;P2RY10	X	Body;Body	Open sea	83.2 ± 2.7	72.5 ± 4.2	10.7	5.9x10-25	1.1x10-24
cg13088755	P2RY10;P2RY10	X	TSS1500;TSS1500	Open sea	63.0 ± 5.3	52.2 ± 3.7	10.8	5.8x10-16	8.8x10-16
cg25420238	P2RY10;P2RY10	X	5'UTR;5'UTR	Open sea	66.5 ± 2.7	53.0 ± 5.1	13.5	1.8x10-28	3.4x10-28
cg03790146	P2RY4	X	TSS1500	Open sea	73.0 ± 2.5	64.1 ± 3.4	8.9	2.1x10-21	3.6x10-21
cg26545968	P2RY4	X	TSS1500	Open sea	80.3 ± 3.7	65.6 ± 2.9	14.7	5.9x10-31	1.2x10-30
cg04574723	P2RY4	X	1stExon	Open sea	82.8 ± 2.8	67.6 ± 5.8	15.2	4.9x10-31	9.8x10-31
cg11085564	P2RY4	X	TSS200	Open sea	85.6 ± 2.0	69.7 ± 3.9	15.9	6.0x10-42	1.5x10-41
cg19545998	P2RY4;P2RY4	X	1stExon;3'UTR	Open sea	80.0 ± 2.5	74.9 ± 2.9	5.1	2.7x10-13	3.9x10-13
cg13172884	P2RY4;P2RY4	X	1stExon;5'UTR	Open sea	84.6 ± 1.8	66.1 ± 4.4	18.5	2.3x10-50	7.1x10-50
cg20907109	PABPC5	X	Body	S Shore	83.1 ± 2.4	70.2 ± 4.1	12.9	6.7x10-32	1.4x10-31
cg05522559	PAGE2	X	TSS200	Open sea	85.3 ± 1.9	77.0 ± 3.2	8.3	3.4x10-26	6.2x10-26
cg25268642	PAGE2	X	TSS200	Open sea	83.4 ± 2.0	74.9 ± 4.2	8.5	7.3x10-23	1.3x10-22
cg05996238	PAGE2	X	TSS200	Open sea	82.3 ± 2.7	69.4 ± 4.7	12.9	7.3x10-30	1.4x10-29
cg04614203	PAGE2	X	TSS1500	Open sea	49.7 ± 3.6	36.3 ± 3.7	13.4	5.0x10-32	1.0x10-31
cg01114504	PAGE2	X	TSS200	Open sea	88.9 ± 1.9	72.5 ± 4.5	16.4	8.2x10-40	2.0x10-39
cg14108922	PAGE2;PAGE2	X	5'UTR;1stExon	Open sea	84.2 ± 2.0	78.6 ± 2.8	5.5	1.0x10-17	1.6x10-17
cg00675244	PAGE2B	X	TSS1500	Open sea	74.0 ± 3.8	67.8 ± 3.9	6.1	1.2x10-09	1.6x10-09
cg07274922	PAGE2B	X	Body	Open sea	63.9 ± 4.5	57.8 ± 4.8	6.1	5.5x10-08	7.1x10-08
cg07413956	PAGE2B	X	TSS200	Open sea	93.7 ± 1.5	85.7 ± 4.5	8.0	4.5x10-24	7.9x10-24
cg20228978	PAGE2B	X	TSS200	Open sea	87.2 ± 2.5	79.1 ± 3.3	8.0	2.2x10-20	3.6x10-20
cg00290944	PAGE2B	X	TSS200	Open sea	73.5 ± 2.5	64.9 ± 3.1	8.6	5.2x10-22	8.8x10-22
cg19744943	PAGE2B	X	5'UTR	Open sea	84.6 ± 2.3	74.1 ± 4.0	10.5	8.1x10-26	1.5x10-25
cg18431579	PAGE2B;PAGE2B	X	1stExon;5'UTR	Open sea	86.0 ± 1.7	80.0 ± 2.8	6.0	2.6x10-21	4.3x10-21
cg02576548	PAGE3	X	TSS200	Open sea	91.2 ± 1.4	86.2 ± 2.9	5.0	1.3x10-18	2.1x10-18
cg24835233	PAGE3	X	TSS1500	Open sea	63.8 ± 5.6	57.4 ± 3.3	6.4	1.1x10-07	1.4x10-07
cg13030539	PAGE3	X	5'UTR	Open sea	85.0 ± 2.3	76.8 ± 3.5	8.2	7.5x10-25	1.3x10-24
cg17122511	PAGE3	X	TSS200	Open sea	78.8 ± 4.1	70.3 ± 4.4	8.5	4.9x10-17	7.6x10-17
cg12296630	PAGE3	X	TSS200	Open sea	76.7 ± 2.9	67.0 ± 3.1	9.7	1.1x10-24	2.0x10-24
cg16273251	PAGE3	X	TSS200	Open sea	86.3 ± 2.0	76.3 ± 2.1	10.0	1.1x10-33	2.3x10-33
cg26337307	PAGE3;PAGE3	X	1stExon;5'UTR	Open sea	84.5 ± 2.2	75.1 ± 3.9	9.5	1.3x10-26	2.4x10-26
cg04636194	PAGE4	X	5'UTR	Open sea	82.9 ± 2.2	76.0 ± 3.7	6.9	7.5x10-19	1.2x10-18
cg17582546	PAGE4	X	TSS1500	Open sea	89.9 ± 1.2	79.1 ± 3.2	10.8	5.0x10-39	1.2x10-38
cg11146367	PAGE4	X	TSS200	Open sea	71.3 ± 5.1	55.9 ± 5.2	15.4	3.0x10-28	5.8x10-28
cg03675615	PAGE4	X	TSS200	Open sea	74.7 ± 3.6	48.3 ± 3.0	26.4	1.1x10-49	3.4x10-49
cg25206725	PAGE4;PAGE4	X	1stExon;5'UTR	Open sea	80.4 ± 2.7	62.3 ± 4.4	18.2	6.5x10-44	1.7x10-43
cg01133413	PAGE5;PAGE5	X	TSS200;TSS200	Open sea	76.1 ± 7.2	70.4 ± 6.1	5.7	6.6x10-12	9.2x10-12
cg13991029	PAGE5;PAGE5	X	TSS1500;TSS1500	Open sea	88.7 ± 1.6	82.5 ± 2.9	6.2	8.2x10-21	1.4x10-20
cg27548655	PAGE5;PAGE5	X	5'UTR;Body	Open sea	60.1 ± 3.9	49.1 ± 4.3	11.0	3.3x10-22	5.6x10-22
cg04303560	PAGE5;PAGE5	X	Body;Body	Open sea	49.8 ± 5.3	29.9 ± 4.9	19.9	3.1x10-30	6.0x10-30
cg23549061	PAK3;PAK3	X	TSS1500;TSS1500	Open sea	65.3 ± 3.1	59.9 ± 4.4	5.4	8.4x10-09	1.1x10-08
cg25958561	PAK3;PAK3	X	TSS1500;TSS1500	Open sea	79.1 ± 2.7	71.1 ± 3.4	7.9	7.3x10-19	1.2x10-18
cg03248529	PAK3;PAK3	X	TSS1500;TSS1500	Open sea	86.9 ± 2.9	78.7 ± 3.7	8.2	5.5x10-21	9.1x10-21
cg06778844	PAK3;PAK3	X	5'UTR;5'UTR	N Shelf	84.2 ± 3.0	60.1 ± 4.5	24.0	6.9x10-44	1.8x10-43
cg07187723	PAK3;PAK3;PAK3;PAK3;PAK3;PAK3	X	3'UTR;3'UTR;3'UTR;3'UTR;3'UTR;3'UTR	Open sea	80.2 ± 3.1	66.2 ± 3.6	14.0	8.2x10-34	1.7x10-33
cg25355896	PAK3;PAK3;PAK3;PAK3;PAK3;PAK3	X	TSS1500;5'UTR;TSS1500;5'UTR;TSS1500;5'UTR	Open sea	77.7 ± 4.0	63.5 ± 3.6	14.3	6.3x10-27	1.2x10-26
cg23476908	PAK3;PAK3;PAK3;PAK3;PAK3;PAK3	X	TSS1500;5'UTR;TSS1500;5'UTR;TSS1500;5'UTR	Open sea	81.8 ± 18.4	63.8 ± 7.4	18.0	2.2x10-07	2.8x10-07
cg22363893	PAK3;PAK3;PAK3;PAK3;PAK3;PAK3	X	1stExon;1stExon;1stExon;Body;Body;Body	Open sea	83.9 ± 2.9	63.3 ± 4.8	20.6	2.2x10-39	5.4x10-39
cg23140620	PAK3;PAK3;PAK3;PAK3;PAK3;PAK3	X	Body;Body;Body;Body;Body;Body	Open sea	86.6 ± 1.9	61.1 ± 3.9	25.4	3.2x10-56	1.2x10-55
ch,X,2195099F	PASD1	X	Body	Open sea	17.8 ± 2.7	11.7 ± 2.1	6.2	2.0x10-18	3.2x10-18
cg13155805	PASD1	X	3'UTR	Open sea	77.8 ± 3.4	67.9 ± 3.3	9.9	2.0x10-21	3.4x10-21
cg20446252	PASD1	X	Body	Open sea	75.5 ± 3.5	60.0 ± 4.6	15.5	2.0x10-30	4.0x10-30
cg20310902	PASD1;PASD1	X	5'UTR;1stExon	Open sea	84.9 ± 2.3	79.5 ± 3.4	5.4	7.8x10-13	1.1x10-12
cg22728225	PCDH11X	X	5'UTR	S Shore	75.8 ± 3.8	51.5 ± 6.3	24.3	3.5x10-38	8.3x10-38
cg26624672	PCDH19;PCDH19	X	3'UTR;3'UTR	Open sea	84.8 ± 2.7	77.3 ± 3.0	7.5	9.0x10-19	1.4x10-18
cg18442183	PCDH19;PCDH19	X	Body;Body	Open sea	76.1 ± 3.7	66.5 ± 4.6	9.6	1.5x10-16	2.3x10-16
cg01962414	PCSK1N	X	3'UTR	Island	77.3 ± 3.6	59.8 ± 4.7	17.5	1.8x10-31	3.6x10-31
cg02878966	PCYT1B	X	TSS1500	Open sea	79.4 ± 3.2	73.3 ± 4.0	6.1	1.2x10-11	1.6x10-11
cg21021766	PCYT1B	X	TSS200	Open sea	33.8 ± 5.3	27.0 ± 4.6	6.8	1.3x10-07	1.7x10-07
cg17511128	PCYT1B	X	TSS1500	Open sea	36.9 ± 5.4	29.8 ± 4.9	7.1	1.8x10-07	2.3x10-07
cg04402371	PCYT1B	X	TSS200	Open sea	71.4 ± 8.0	63.3 ± 7.0	8.0	2.4x10-05	2.9x10-05
cg02031392	PCYT1B	X	TSS200	Open sea	31.2 ± 4.3	22.3 ± 3.3	8.9	5.2x10-16	7.9x10-16
cg00679603	PCYT1B	X	TSS200	Open sea	52.9 ± 4.0	42.7 ± 4.0	10.2	6.9x10-19	1.1x10-18
cg26889826	PCYT1B	X	TSS200	Open sea	68.7 ± 9.4	52.6 ± 6.2	16.1	7.7x10-15	1.2x10-14
cg03887682	PCYT1B;PCYT1B;PCYT1B	X	3'UTR;3'UTR;3'UTR	Open sea	77.4 ± 3.7	58.7 ± 5.4	18.6	1.7x10-32	3.5x10-32
cg00803922	PDZD11;KIF4A	X	Body;TSS1500	N Shore	83.1 ± 2.0	75.5 ± 3.4	7.6	3.7x10-21	6.2x10-21
cg13482208	PDZD4	X	Body	Island	80.7 ± 2.4	75.1 ± 2.9	5.6	1.2x10-15	1.8x10-15
cg08327779	PDZD4	X	Body	Island	82.7 ± 2.8	76.9 ± 3.4	5.8	1.8x10-13	2.6x10-13
cg06051662	PDZD4	X	TSS1500	S Shore	46.1 ± 5.5	33.6 ± 4.3	12.5	2.9x10-20	4.8x10-20
cg08065271	PDZD4	X	Body	N Shelf	74.5 ± 3.4	62.0 ± 3.9	12.5	8.5x10-26	1.5x10-25
cg13510429	PDZD4	X	Body	Island	66.5 ± 7.1	52.2 ± 5.2	14.3	9.7x10-18	1.5x10-17
cg11153610	PDZD4	X	Body	Island	70.9 ± 3.5	56.2 ± 3.8	14.7	2.0x10-30	4.0x10-30
cg01529679	PDZD4	X	Body	S Shore	78.5 ± 3.6	63.3 ± 3.9	15.2	4.7x10-32	9.6x10-32
cg06616051	PDZD4	X	Body	Island	60.9 ± 7.3	43.4 ± 5.9	17.6	2.4x10-22	4.1x10-22
cg12553336	PDZD4	X	Body	N Shelf	87.4 ± 1.7	66.0 ± 3.6	21.4	3.5x10-56	1.3x10-55
cg26406249	PFKFB1	X	TSS1500	Open sea	70.3 ± 5.1	62.4 ± 4.9	7.9	9.2x10-11	1.3x10-10
cg19382362	PFKFB1	X	Body	Open sea	77.5 ± 1.8	69.5 ± 3.6	8.0	1.3x10-22	2.2x10-22
cg13897449	PFKFB1	X	TSS1500	Open sea	83.2 ± 1.9	73.2 ± 2.9	10.1	8.2x10-34	1.7x10-33
cg01058932	PFKFB1	X	TSS1500	Open sea	69.2 ± 2.9	52.0 ± 3.5	17.2	8.7x10-41	2.2x10-40
cg05223249	PFKFB1	X	TSS200	Open sea	78.5 ± 2.4	52.5 ± 3.5	26.0	3.6x10-55	1.3x10-54
cg01191578	PFKFB1;PFKFB1	X	1stExon;5'UTR	Open sea	80.9 ± 1.7	62.4 ± 4.2	18.5	6.8x10-48	2.0x10-47
cg11472424	PFKFB1;PFKFB1	X	1stExon;5'UTR	Open sea	79.9 ± 2.4	59.3 ± 5.0	20.5	5.6x10-43	1.5x10-42
cg21639451	PGAM4;ATP7A	X	TSS200;5'UTR	Open sea	87.0 ± 2.3	80.6 ± 3.3	6.3	6.4x10-17	9.8x10-17
cg18989233	PGK1	X	3'UTR	Open sea	75.4 ± 3.5	64.1 ± 3.6	11.3	3.7x10-26	6.8x10-26
cg10149996	PGRMC1	X	TSS1500	N Shore	59.4 ± 3.1	49.1 ± 3.0	10.3	9.4x10-27	1.7x10-26
cg05397738	PGRMC1	X	TSS1500	N Shore	85.0 ± 2.0	67.6 ± 3.3	17.4	1.3x10-46	3.7x10-46
cg25437005	PHEX;PHEX	X	1stExon;5'UTR	Open sea	89.9 ± 2.1	81.8 ± 3.1	8.1	5.0x10-25	9.0x10-25
cg10906663	PHEX;PHEX	X	1stExon;5'UTR	Open sea	81.1 ± 2.8	72.5 ± 2.7	8.6	5.2x10-22	8.8x10-22
cg04342904	PHF16;PHF16	X	Body;Body	Open sea	77.6 ± 4.0	72.2 ± 3.8	5.5	3.0x10-09	4.0x10-09
cg05295688	PHF16;PHF16	X	TSS1500;TSS1500	N Shore	81.0 ± 5.5	75.1 ± 4.3	5.9	2.7x10-08	3.5x10-08
cg01960534	PHF16;PHF16	X	TSS1500;TSS1500	N Shore	85.4 ± 2.9	75.9 ± 3.0	9.5	5.4x10-26	9.8x10-26
cg22560211	PHF16;PHF16	X	5'UTR;5'UTR	Open sea	85.7 ± 1.9	68.2 ± 4.2	17.6	2.8x10-44	7.6x10-44
cg22993498	PHF6;PHF6;PHF6	X	TSS1500;TSS1500;TSS1500	N Shore	61.2 ± 3.9	54.0 ± 4.4	7.2	3.1x10-10	4.2x10-10
cg15356502	PHF6;PHF6;PHF6	X	5'UTR;5'UTR;5'UTR	S Shelf	55.9 ± 4.4	39.8 ± 4.9	16.2	2.3x10-27	4.2x10-27
cg09045008	PHF8	X	Body	Open sea	89.9 ± 1.8	79.9 ± 2.8	10.1	1.4x10-34	2.9x10-34
cg04690567	PHF8	X	3'UTR	Open sea	78.6 ± 2.3	54.1 ± 3.3	24.5	1.5x10-57	6.0x10-57
cg15594578	PHKA1;PHKA1	X	3'UTR;3'UTR	Open sea	87.5 ± 2.5	75.1 ± 3.0	12.3	3.8x10-33	8.1x10-33
cg10978544	PIGA;PIGA	X	Body;Body	Open sea	78.7 ± 3.0	62.6 ± 3.3	16.1	5.0x10-38	1.2x10-37
cg04155024	PIGA;PIGA	X	3'UTR;3'UTR	Open sea	73.7 ± 4.2	54.1 ± 4.6	19.6	7.1x10-32	1.5x10-31
cg13934764	PIN4;PIN4;PIN4	X	Body;3'UTR;Body	Open sea	79.8 ± 2.9	71.6 ± 3.9	8.2	1.7x10-19	2.8x10-19
cg05157702	PIR;PIR	X	5'UTR;5'UTR	N Shore	81.4 ± 4.2	73.1 ± 4.0	8.3	1.7x10-13	2.5x10-13
cg14372935	PIR;PIR	X	Body;Body	N Shelf	79.7 ± 2.6	46.4 ± 3.2	33.3	1.9x10-63	1.0x10-62
cg04545159	PIR;PIR;FIGF	X	3'UTR;3'UTR;TSS1500	Open sea	88.4 ± 2.4	80.9 ± 3.3	7.4	1.6x10-21	2.7x10-21
cg09655957	PIR;PIR;FIGF	X	Body;Body;TSS1500	Open sea	73.4 ± 4.0	54.6 ± 4.7	18.8	5.2x10-32	1.1x10-31
cg24762459	PJA1;PJA1;PJA1	X	3'UTR;3'UTR;3'UTR	N Shelf	78.1 ± 3.1	71.1 ± 3.2	7.0	8.8x10-15	1.3x10-14
cg01564693	PJA1;PJA1;PJA1	X	Body;Body;Body	N Shelf	88.9 ± 1.6	81.3 ± 3.1	7.6	1.1x10-25	2.0x10-25
cg10143752	PJA1;PJA1;PJA1	X	Body;5'UTR;Body	N Shore	87.6 ± 1.8	70.1 ± 3.7	17.4	5.6x10-46	1.6x10-45
cg02831668	PLAC1	X	TSS200	Open sea	85.3 ± 2.9	77.3 ± 3.0	7.9	1.6x10-17	2.5x10-17
cg10061736	PLAC1	X	5'UTR	Open sea	51.1 ± 6.4	40.3 ± 4.0	10.7	2.5x10-15	3.7x10-15
cg14139065	PLAC1	X	Body	Open sea	77.4 ± 2.6	64.0 ± 3.3	13.4	7.7x10-36	1.7x10-35
cg07157700	PLAC1	X	TSS1500	Open sea	83.5 ± 2.0	68.3 ± 3.3	15.2	8.7x10-45	2.4x10-44
cg14674582	PLAC1	X	5'UTR	Open sea	81.2 ± 3.4	65.5 ± 3.9	15.7	1.8x10-30	3.5x10-30
cg09484077	PLP1	X	TSS1500	Open sea	82.8 ± 2.4	68.9 ± 2.9	13.9	8.4x10-35	1.8x10-34
cg16135771	PLP1	X	TSS1500	Open sea	67.8 ± 3.7	45.2 ± 4.1	22.6	1.6x10-41	4.0x10-41
cg06253229	PLP1;PLP1;PLP1	X	TSS1500;TSS1500;TSS1500	Open sea	80.5 ± 2.0	74.4 ± 3.4	6.1	1.1x10-16	1.6x10-16
cg19481052	PLP1;PLP1;PLP1	X	Body;Body;Body	Open sea	69.2 ± 3.5	62.4 ± 3.8	6.8	5.2x10-13	7.5x10-13
cg18564727	PLP1;PLP1;PLP1	X	TSS1500;TSS1500;TSS1500	Open sea	71.1 ± 3.7	63.7 ± 3.2	7.4	4.5x10-14	6.6x10-14
cg24974356	PLP1;PLP1;PLP1	X	Body;Body;Body	Open sea	79.6 ± 3.4	68.3 ± 3.6	11.3	3.1x10-23	5.4x10-23
cg03031520	PLP1;PLP1;PLP1	X	TSS200;TSS1500;TSS1500	Open sea	79.3 ± 2.7	67.7 ± 3.4	11.6	2.0x10-29	3.9x10-29
cg08762253	PLP1;PLP1;PLP1;PLP1	X	TSS200;1stExon;TSS200;5'UTR	Open sea	77.5 ± 3.1	63.7 ± 3.7	13.8	2.5x10-33	5.3x10-33
cg16497626	PLP1;PLP1;PLP1;PLP1	X	1stExon;TSS1500;TSS1500;5'UTR	Open sea	82.2 ± 3.0	67.3 ± 3.5	14.8	5.2x10-34	1.1x10-33
cg14725537	PLP1;PLP1;PLP1;PLP1;PLP1	X	1stExon;1stExon;5'UTR;5'UTR;5'UTR	Open sea	69.3 ± 5.6	64.1 ± 4.1	5.2	1.7x10-05	2.0x10-05
cg25377867	PLP2	X	TSS1500	N Shore	79.3 ± 4.0	63.5 ± 4.5	15.8	2.6x10-30	5.1x10-30
cg10800483	PLS3	X	5'UTR	S Shelf	73.2 ± 6.0	67.7 ± 5.5	5.5	3.7x10-04	4.3x10-04
cg11824101	PLS3	X	TSS1500	N Shore	57.3 ± 5.4	50.5 ± 4.9	6.7	7.5x10-08	9.7x10-08
cg12289482	PLS3	X	TSS1500	N Shore	43.2 ± 6.1	34.9 ± 5.1	8.3	2.1x10-09	2.8x10-09
cg03512369	PLS3;PLS3	X	5'UTR;TSS1500	Open sea	54.9 ± 7.2	49.7 ± 6.5	5.2	4.8x10-03	5.5x10-03
cg04755045	PLS3;PLS3	X	5'UTR;5'UTR	Open sea	87.2 ± 2.6	73.8 ± 4.3	13.4	2.6x10-32	5.4x10-32
cg26175661	PLS3;PLS3	X	5'UTR;TSS1500	Open sea	69.0 ± 6.8	54.1 ± 5.9	14.9	4.3x10-17	6.7x10-17
cg11616384	PLS3;PLS3	X	Body;Body	Open sea	60.1 ± 4.9	42.4 ± 5.1	17.8	2.7x10-28	5.2x10-28
cg06308972	PLS3;PLS3	X	3'UTR;3'UTR	Open sea	72.8 ± 2.9	51.3 ± 3.6	21.6	5.3x10-46	1.5x10-45
cg16803185	PLS3;PLS3	X	Body;Body	Open sea	86.7 ± 2.4	57.8 ± 4.2	28.8	3.7x10-54	1.3x10-53
cg14148265	PLS3;PLS3;PLS3	X	5'UTR;5'UTR;1stExon	Open sea	67.4 ± 8.2	45.6 ± 7.0	21.8	1.3x10-22	2.1x10-22
cg19189070	PLXNA3	X	Body	Island	77.4 ± 5.8	68.8 ± 3.1	8.7	1.5x10-13	2.2x10-13
cg23250973	PLXNA3	X	Body	N Shore	77.0 ± 5.6	68.1 ± 3.7	8.8	6.0x10-15	8.9x10-15
cg02438576	PLXNA3	X	Body	S Shore	76.2 ± 4.6	54.6 ± 3.3	21.6	6.4x10-40	1.6x10-39
cg09641151	PLXNA3	X	Body	N Shore	65.8 ± 4.4	41.1 ± 3.2	24.6	4.0x10-45	1.1x10-44
cg10275056	PLXNB3;PLXNB3	X	TSS1500;TSS1500	N Shelf	46.8 ± 3.6	41.2 ± 3.3	5.6	1.3x10-10	1.8x10-10
cg06442966	PLXNB3;PLXNB3	X	Body;Body	Island	71.4 ± 3.2	65.8 ± 3.6	5.6	4.2x10-11	5.9x10-11
cg27303549	PLXNB3;PLXNB3	X	Body;Body	Island	81.3 ± 1.9	74.9 ± 3.6	6.4	8.9x10-17	1.4x10-16
cg15192932	PLXNB3;PLXNB3	X	Body;Body	N Shore	84.9 ± 2.1	78.4 ± 3.5	6.5	9.2x10-19	1.5x10-18
cg04532200	PLXNB3;PLXNB3	X	Body;Body	S Shore	77.1 ± 3.2	70.2 ± 3.8	6.9	1.3x10-15	2.0x10-15
cg19907419	PLXNB3;PLXNB3	X	Body;Body	Island	68.8 ± 3.4	61.2 ± 4.2	7.6	1.3x10-15	2.0x10-15
cg03315431	PLXNB3;PLXNB3	X	Body;Body	Island	76.0 ± 3.9	62.3 ± 3.9	13.7	4.3x10-30	8.5x10-30
cg01231576	PNCK	X	TSS1500	S Shore	77.5 ± 2.9	62.5 ± 3.4	15.0	7.7x10-35	1.7x10-34
cg01037726	PNCK;PNCK	X	Body;Body	N Shore	83.3 ± 2.3	56.6 ± 3.9	26.7	1.7x10-57	6.9x10-57
cg23772042	PNMA3	X	3'UTR	S Shelf	69.4 ± 2.7	59.8 ± 2.2	9.6	2.0x10-26	3.6x10-26
cg19879210	PNMA3	X	TSS1500	N Shore	81.3 ± 2.0	67.7 ± 3.6	13.6	1.1x10-37	2.6x10-37
cg21742716	PNMA3	X	Body	S Shore	82.5 ± 2.2	68.3 ± 4.2	14.3	1.4x10-35	3.1x10-35
cg00800095	PNMA3	X	TSS1500	N Shore	85.9 ± 2.2	71.6 ± 5.8	14.3	8.1x10-29	1.6x10-28
cg09608545	PNMA5;PNMA5;PNMA5	X	5'UTR;5'UTR;5'UTR	N Shelf	63.6 ± 6.7	57.1 ± 4.5	6.6	5.9x10-06	7.2x10-06
cg08159444	PNMA5;PNMA5;PNMA5	X	5'UTR;5'UTR;5'UTR	N Shelf	50.9 ± 3.6	41.0 ± 3.9	9.9	1.9x10-21	3.1x10-21
cg08812937	PNMA5;PNMA5;PNMA5	X	Body;Body;Body	N Shelf	58.8 ± 3.5	42.5 ± 3.9	16.3	1.3x10-34	2.9x10-34
cg25323709	POF1B	X	Body	Open sea	40.0 ± 6.2	34.8 ± 3.8	5.2	6.5x10-05	7.8x10-05
cg04704683	POF1B	X	Body	Open sea	55.3 ± 8.0	39.3 ± 4.7	16.0	4.0x10-19	6.4x10-19
cg26499561	POLA1	X	Body	Open sea	74.4 ± 6.0	54.9 ± 4.9	19.5	3.2x10-28	6.0x10-28
cg26352143	POLA1	X	Body	Open sea	80.6 ± 2.9	58.8 ± 3.6	21.8	8.6x10-46	2.4x10-45
cg13326840	POLA1	X	3'UTR	Open sea	69.2 ± 6.3	42.5 ± 4.5	26.8	1.6x10-36	3.6x10-36
cg20976488	PORCN;PORCN;PORCN;PORCN;PORCN	X	Body;Body;Body;Body;Body	S Shelf	73.4 ± 3.1	58.7 ± 3.8	14.7	1.4x10-32	2.9x10-32
cg17198372	PPEF1;PPEF1;PPEF1	X	TSS200;TSS200;TSS200	Open sea	81.1 ± 2.6	75.5 ± 3.7	5.6	2.3x10-13	3.3x10-13
cg26289222	PPEF1;PPEF1;PPEF1	X	TSS1500;TSS1500;TSS1500	Open sea	84.4 ± 2.5	78.2 ± 2.8	6.2	6.9x10-17	1.1x10-16
cg16846332	PPEF1;PPEF1;PPEF1	X	Body;Body;Body	Open sea	43.7 ± 7.9	30.5 ± 5.3	13.2	6.1x10-20	9.9x10-20
cg00517765	PPEF1;PPEF1;PPEF1	X	TSS1500;TSS1500;TSS1500	Open sea	81.3 ± 3.1	68.0 ± 3.9	13.3	2.0x10-32	4.2x10-32
cg04918728	PPEF1;PPEF1;PPEF1	X	3'UTR;3'UTR;3'UTR	Open sea	85.0 ± 1.9	66.0 ± 3.6	19.0	3.3x10-51	1.1x10-50
cg18811184	PPEF1;PPEF1;PPEF1	X	5'UTR;5'UTR;5'UTR	Open sea	87.0 ± 2.2	66.2 ± 3.7	20.8	1.8x10-51	6.0x10-51
cg00497084	PPEF1;PPEF1;PPEF1;PPEF1;PPEF1;PPEF1	X	1stExon;5'UTR;1stExon;5'UTR;1stExon;5'UTR	Open sea	86.6 ± 2.3	79.4 ± 3.2	7.2	1.2x10-19	1.9x10-19
cg10194937	PPP1R2P9	X	TSS1500	S Shore	86.3 ± 1.6	73.7 ± 4.4	12.6	5.8x10-36	1.3x10-35
cg05692422	PPP1R2P9	X	Body	Island	96.0 ± 0.9	74.2 ± 5.8	21.8	2.4x10-63	1.2x10-62
cg03801901	PPP1R2P9	X	TSS200	S Shore	83.2 ± 3.1	57.0 ± 3.0	26.2	3.3x10-48	9.8x10-48
cg05454424	PPP1R2P9	X	TSS200	S Shore	95.4 ± 0.8	69.0 ± 2.4	26.4	3.5x10-74	3.7x10-73
cg22067189	PPP1R2P9	X	TSS200	S Shore	88.4 ± 2.6	61.2 ± 2.9	27.2	5.9x10-55	2.1x10-54
cg22223709	PPP1R2P9	X	Body	Island	94.4 ± 1.0	62.3 ± 3.1	32.2	4.3x10-75	4.9x10-74
cg26327984	PPP1R2P9	X	TSS200	S Shore	94.6 ± 1.5	61.3 ± 3.0	33.2	3.8x10-60	1.7x10-59
cg22655232	PPP1R2P9	X	TSS200	S Shore	89.4 ± 2.1	52.3 ± 4.1	37.1	1.1x10-65	6.4x10-65
cg13279286	PPP1R3F	X	Body	S Shelf	87.0 ± 2.1	76.1 ± 3.7	10.9	9.0x10-33	1.9x10-32
cg13643725	PPP1R3F	X	3'UTR	Open sea	71.3 ± 3.0	58.1 ± 4.3	13.2	8.6x10-34	1.8x10-33
cg00031235	PPP1R3F	X	TSS1500	N Shore	90.2 ± 1.8	73.1 ± 3.9	17.1	6.8x10-48	2.0x10-47
cg06102452	PQBP1;PQBP1;PQBP1;PQBP1;PQBP1;PQBP1;PQBP1;PQBP1;PQBP1	X	Body;Body;Body;Body;Body;Body;Body;Body;Body	S Shelf	58.2 ± 3.7	52.8 ± 3.5	5.3	2.1x10-10	2.9x10-10
cg03646906	PRAF2	X	3'UTR	N Shore	82.3 ± 2.4	72.3 ± 3.0	9.9	1.6x10-27	3.1x10-27
cg17547226	PRICKLE3	X	Body	Island	86.1 ± 2.1	80.8 ± 2.4	5.3	7.2x10-18	1.1x10-17
cg07979856	PRICKLE3	X	TSS1500	S Shore	79.0 ± 2.8	73.2 ± 3.5	5.7	6.8x10-13	9.7x10-13
cg16925682	PRICKLE3	X	3'UTR	N Shore	77.1 ± 4.4	69.5 ± 3.2	7.6	1.2x10-19	2.0x10-19
cg23194346	PRICKLE3	X	Body	S Shore	79.8 ± 2.8	71.7 ± 3.5	8.1	7.3x10-20	1.2x10-19
cg04318657	PRKX	X	Body	Island	22.7 ± 3.8	15.1 ± 3.3	7.6	1.0x10-16	1.6x10-16
cg16115418	PRKX	X	Body	Island	41.7 ± 4.0	33.5 ± 3.1	8.3	3.2x10-20	5.3x10-20
cg07501063	PRKX	X	Body	N Shore	75.9 ± 6.2	67.4 ± 4.7	8.5	1.2x10-12	1.7x10-12
cg17868751	PRKX	X	TSS1500	S Shore	38.1 ± 7.9	28.2 ± 4.4	10.0	8.5x10-07	1.1x10-06
cg09094355	PRKX	X	TSS1500	S Shore	32.8 ± 5.3	22.5 ± 3.4	10.2	1.0x10-20	1.7x10-20
cg00658396	PRKX	X	Body	Island	38.9 ± 6.0	26.2 ± 3.7	12.7	2.4x10-20	4.0x10-20
cg25601949	PRKX	X	Body	Island	60.6 ± 6.5	42.3 ± 3.3	18.3	2.3x10-28	4.3x10-28
cg06015784	PRKX	X	TSS1500	S Shore	80.1 ± 3.4	57.7 ± 3.4	22.4	3.6x10-43	9.4x10-43
cg17028443	PRKX	X	Body	N Shore	73.0 ± 4.8	47.9 ± 4.5	25.2	2.6x10-40	6.3x10-40
cg15465300	PRPS1	X	3'UTR	Open sea	67.5 ± 4.5	60.3 ± 4.6	7.3	8.5x10-12	1.2x10-11
ch,X,188238R	PRPS2;PRPS2	X	Body;Body	S Shelf	14.7 ± 2.3	9.5 ± 2.0	5.2	4.0x10-22	6.7x10-22
cg26704637	PRPS2;PRPS2	X	Body;Body	S Shore	42.7 ± 5.9	32.0 ± 5.2	10.7	7.9x10-15	1.2x10-14
cg11720010	PRRG1;PRRG1	X	Body;Body	Open sea	85.8 ± 3.0	64.2 ± 4.4	21.6	3.3x10-40	8.2x10-40
cg02814558	PRRG3	X	Body	S Shelf	75.3 ± 3.1	65.0 ± 4.3	10.3	1.2x10-22	2.0x10-22
cg23846114	PRRG3	X	5'UTR	S Shelf	85.1 ± 1.8	72.8 ± 3.6	12.3	2.1x10-36	4.7x10-36
cg15604615	PRRG3	X	TSS1500	S Shelf	83.0 ± 1.9	68.4 ± 4.0	14.6	3.4x10-40	8.3x10-40
cg15731296	PRRG3;PRRG3	X	5'UTR;1stExon	S Shelf	70.2 ± 4.2	51.4 ± 4.8	18.8	5.8x10-30	1.1x10-29
cg22691634	PTCHD1	X	Body	S Shelf	86.9 ± 2.4	80.7 ± 3.7	6.2	1.3x10-14	1.9x10-14
cg09074544	RAB33A	X	Body	S Shore	65.6 ± 4.9	59.1 ± 5.5	6.5	9.2x10-07	1.2x10-06
cg06505768	RAB33A	X	Body	S Shelf	77.6 ± 4.7	67.7 ± 4.7	9.9	6.9x10-18	1.1x10-17
cg16620229	RAB33A	X	Body	S Shore	80.6 ± 3.3	69.0 ± 4.0	11.6	2.4x10-25	4.2x10-25
cg19605705	RAB40A	X	5'UTR	Open sea	79.7 ± 4.4	73.9 ± 3.2	5.9	1.0x10-08	1.3x10-08
cg01348942	RAB40A	X	Body	Open sea	85.0 ± 2.2	77.0 ± 2.8	8.0	5.0x10-24	8.7x10-24
cg12579995	RAB40A	X	5'UTR	Open sea	94.7 ± 1.1	82.3 ± 3.3	12.4	1.3x10-50	4.2x10-50
cg05684622	RAB40AL	X	TSS200	N Shore	83.1 ± 3.6	77.1 ± 3.5	5.9	1.7x10-11	2.4x10-11
cg20521104	RAB40AL	X	TSS1500	N Shore	80.0 ± 6.0	73.2 ± 5.2	6.8	8.3x10-08	1.1x10-07
cg03735077	RAB40AL	X	1stExon	S Shore	84.2 ± 2.3	77.1 ± 2.8	7.1	5.9x10-24	1.0x10-23
cg08999332	RAB40AL	X	TSS200	Island	59.6 ± 3.4	49.3 ± 4.3	10.3	2.5x10-23	4.3x10-23
cg17920239	RAB40AL	X	TSS1500	N Shore	85.6 ± 2.0	73.7 ± 3.1	11.9	5.7x10-36	1.3x10-35
cg09781791	RAB40AL	X	TSS1500	N Shore	85.4 ± 2.4	71.0 ± 4.5	14.4	7.9x10-34	1.7x10-33
cg01186310	RAB41	X	1stExon	Open sea	88.7 ± 1.8	81.6 ± 2.8	7.0	1.5x10-25	2.7x10-25
cg01927625	RAB41	X	TSS200	Open sea	82.6 ± 2.6	73.1 ± 4.0	9.5	1.6x10-26	3.0x10-26
cg15443127	RAB41	X	TSS200	Open sea	84.2 ± 2.2	74.6 ± 3.5	9.6	2.7x10-27	5.1x10-27
cg24000816	RAB41	X	TSS200	Open sea	79.2 ± 2.3	67.9 ± 2.1	11.3	2.6x10-35	5.8x10-35
cg10509982	RAB41	X	TSS200	Open sea	87.4 ± 2.2	74.7 ± 4.6	12.7	4.0x10-31	8.0x10-31
cg01005760	RAB41	X	TSS1500	Open sea	85.3 ± 1.8	70.9 ± 2.8	14.5	6.7x10-47	1.9x10-46
cg14931238	RAB41	X	3'UTR	Open sea	70.1 ± 2.7	46.4 ± 4.0	23.7	7.9x10-48	2.3x10-47
cg18742181	RAB41;ARR3	X	TSS1500;3'UTR	Open sea	88.5 ± 1.8	74.8 ± 3.7	13.7	3.7x10-42	9.5x10-42
cg05065576	RAB9B	X	TSS1500	S Shore	86.2 ± 1.7	74.6 ± 3.2	11.6	5.6x10-36	1.3x10-35
cg01473525	RAB9B	X	5'UTR	N Shore	63.9 ± 4.5	48.6 ± 4.4	15.3	1.9x10-29	3.6x10-29
cg08437035	RAB9B	X	3'UTR	Open sea	83.0 ± 2.6	61.4 ± 3.5	21.5	1.4x10-45	3.8x10-45
cg26699341	RAB9B	X	TSS1500	S Shore	88.3 ± 1.5	64.1 ± 3.8	24.2	1.1x10-62	5.5x10-62
cg03972560	RAI2	X	5'UTR	N Shore	38.9 ± 9.0	33.7 ± 4.8	5.2	8.9x10-05	1.1x10-04
cg04929015	RAI2	X	Body	Open sea	83.7 ± 2.3	66.8 ± 3.6	16.9	1.4x10-49	4.3x10-49
cg03291819	RAI2	X	5'UTR	N Shelf	82.6 ± 1.7	59.4 ± 3.8	23.2	3.3x10-56	1.2x10-55
cg22226984	RBM10;RBM10	X	Body;Body	S Shore	86.1 ± 1.6	80.0 ± 2.0	6.1	4.0x10-26	7.3x10-26
cg26104800	RBM10;RBM10	X	Body;Body	S Shelf	68.7 ± 3.4	62.2 ± 3.6	6.5	3.5x10-14	5.1x10-14
cg06122016	RBM10;RBM10	X	Body;Body	Island	79.0 ± 2.7	66.0 ± 4.0	13.0	2.2x10-32	4.6x10-32
cg15029878	RBM10;RBM10	X	3'UTR;3'UTR	N Shelf	73.9 ± 2.6	57.0 ± 3.1	16.9	1.2x10-41	3.0x10-41
cg26805585	RBM10;RBM10	X	Body;Body	N Shelf	86.7 ± 2.0	66.7 ± 4.5	20.0	6.7x10-47	1.9x10-46
cg03003036	RBM10;RBM10	X	Body;Body	N Shore	83.4 ± 2.5	63.3 ± 3.2	20.1	3.5x10-46	9.8x10-46
cg27074040	RBMX;RBMX;RBMX;RBMX	X	TSS1500;TSS1500;TSS1500;TSS1500	S Shore	86.5 ± 4.1	81.1 ± 4.6	5.4	8.4x10-10	1.1x10-09
cg03435229	RBMX;RBMX;RBMX;RBMX	X	Body;Body;3'UTR;Body	Open sea	75.0 ± 4.0	60.8 ± 4.7	14.2	1.3x10-25	2.3x10-25
cg07457143	RBMX2	X	3'UTR	Open sea	81.3 ± 3.0	68.1 ± 3.5	13.3	9.7x10-30	1.9x10-29
cg19155032	RBMX2	X	Body	S Shelf	62.7 ± 2.9	44.1 ± 3.0	18.7	1.4x10-45	4.0x10-45
cg04173432	RBMXL3;LRCH2	X	TSS200;Body	N Shore	90.0 ± 1.6	83.1 ± 2.4	6.9	5.7x10-27	1.0x10-26
cg25987804	RBMXL3;LRCH2	X	TSS1500;Body	N Shore	79.2 ± 4.1	67.5 ± 5.0	11.8	9.2x10-21	1.5x10-20
cg19169658	RBMXL3;LRCH2	X	TSS200;Body	N Shore	76.0 ± 3.3	59.2 ± 4.3	16.8	6.9x10-35	1.5x10-34
cg01856640	RENBP	X	Body	S Shelf	59.3 ± 3.3	48.2 ± 4.7	11.1	5.6x10-22	9.4x10-22
cg02764898	REPS2;REPS2	X	Body;Body	S Shore	74.7 ± 4.4	66.8 ± 5.9	7.9	1.0x10-10	1.4x10-10
cg05902740	RGAG1	X	3'UTR	Open sea	84.2 ± 1.8	62.8 ± 4.4	21.4	3.4x10-51	1.1x10-50
cg19639792	RGN;RGN	X	TSS1500;TSS1500	N Shore	77.2 ± 2.4	66.3 ± 4.5	10.9	1.2x10-24	2.1x10-24
cg22256180	RGN;RGN	X	TSS1500;TSS1500	N Shore	78.2 ± 2.3	62.9 ± 4.5	15.3	1.2x10-39	2.8x10-39
cg24735628	RHOXF1	X	1stExon	Island	88.1 ± 1.8	73.1 ± 5.1	15.0	3.0x10-38	7.0x10-38
cg20324110	RHOXF1	X	1stExon	Island	90.8 ± 1.8	75.4 ± 4.3	15.5	1.5x10-40	3.7x10-40
cg07464489	RHOXF2;RHOXF2B	X	Body;Body	N Shelf	74.4 ± 8.1	69.3 ± 5.4	5.1	4.6x10-04	5.4x10-04
cg17568534	RHOXF2;RHOXF2B	X	Body;Body	Island	85.9 ± 2.2	72.0 ± 4.6	13.9	1.8x10-35	4.0x10-35
cg13823245	RHOXF2B;RHOXF2	X	Body;Body	S Shelf	81.7 ± 5.4	74.1 ± 3.3	7.6	2.8x10-11	3.9x10-11
cg04381495	RIBC1;RIBC1	X	Body;3'UTR	Open sea	80.9 ± 2.2	73.5 ± 3.5	7.4	2.6x10-19	4.2x10-19
cg00510327	RLIM;RLIM	X	TSS1500;TSS1500	S Shore	82.3 ± 3.2	73.2 ± 2.7	9.1	1.1x10-21	1.9x10-21
cg11453483	RP1-177G6,2;RP1-177G6,2	X	Body;Body	Open sea	53.5 ± 5.4	45.2 ± 4.7	8.4	3.8x10-10	5.1x10-10
cg00027454	RP2	X	3'UTR	Open sea	71.6 ± 4.9	62.0 ± 5.7	9.6	4.4x10-13	6.3x10-13
cg11321432	RPL10;RPL10;SNORA70	X	Body;Body;TSS200	S Shore	64.4 ± 3.6	47.2 ± 3.6	17.2	2.2x10-38	5.2x10-38
cg00008932	RPS4X	X	TSS1500	S Shore	85.9 ± 1.9	62.3 ± 3.6	23.6	1.2x10-56	4.6x10-56
cg00433890	RPS6KA3	X	Body	N Shelf	72.5 ± 3.9	62.3 ± 4.4	10.2	6.3x10-17	9.8x10-17
cg17626563	RS1	X	TSS1500	N Shelf	83.8 ± 3.3	78.0 ± 2.9	5.8	1.1x10-12	1.6x10-12
cg13099539	RS1;CDKL5;CDKL5	X	Body;3'UTR;3'UTR	Open sea	87.8 ± 1.8	82.4 ± 2.1	5.4	2.9x10-22	4.9x10-22
cg05052243	SAGE1	X	TSS1500	Open sea	61.3 ± 4.1	54.4 ± 4.7	6.8	9.6x10-09	1.3x10-08
cg10261457	SAGE1;SAGE1	X	1stExon;5'UTR	Open sea	80.2 ± 2.8	73.6 ± 2.9	6.6	8.9x10-17	1.4x10-16
cg19856594	SAGE1;SAGE1	X	1stExon;5'UTR	Open sea	75.0 ± 3.6	67.7 ± 4.3	7.4	1.4x10-12	2.0x10-12
cg20767845	SASH3	X	Body	Open sea	92.7 ± 1.2	87.0 ± 2.2	5.6	1.0x10-28	2.0x10-28
cg07172550	SASH3	X	TSS200	Open sea	77.1 ± 2.9	71.1 ± 3.2	6.0	1.1x10-13	1.6x10-13
cg05872215	SASH3	X	TSS200	Open sea	75.9 ± 3.3	68.9 ± 4.4	7.0	5.1x10-14	7.5x10-14
cg02200373	SASH3	X	TSS1500	Open sea	69.8 ± 5.8	56.7 ± 5.5	13.1	4.9x10-19	7.8x10-19
cg22474124	SASH3	X	TSS200	Open sea	75.8 ± 3.2	57.8 ± 4.5	18.0	3.1x10-37	7.3x10-37
cg04499381	SASH3	X	TSS1500	Open sea	86.8 ± 2.1	67.9 ± 4.0	18.9	5.7x10-46	1.6x10-45
cg05093881	SASH3	X	3'UTR	Open sea	82.6 ± 1.9	63.2 ± 3.7	19.4	1.4x10-49	4.4x10-49
cg05414556	SASH3;SASH3	X	1stExon;5'UTR	Open sea	79.2 ± 2.9	73.5 ± 4.0	5.8	3.0x10-12	4.3x10-12
cg18154784	SAT1;SAT1	X	Body;3'UTR	S Shelf	76.4 ± 5.3	70.1 ± 4.3	6.3	5.0x10-08	6.5x10-08
cg14059333	SATL1;SATL1	X	1stExon;1stExon	Open sea	81.5 ± 2.8	74.1 ± 3.7	7.5	2.2x10-21	3.7x10-21
cg09331780	SATL1;SATL1	X	TSS1500;TSS1500	Open sea	34.7 ± 4.5	23.1 ± 4.4	11.6	1.0x10-20	1.7x10-20
cg13095698	SATL1;SATL1	X	TSS1500;TSS1500	Open sea	84.6 ± 2.3	70.0 ± 4.5	14.6	9.1x10-34	2.0x10-33
cg10423328	SATL1;SATL1	X	TSS200;TSS200	Open sea	75.2 ± 3.3	59.0 ± 4.1	16.1	1.0x10-33	2.2x10-33
cg19045344	SATL1;SATL1	X	TSS1500;TSS1500	Open sea	73.9 ± 3.4	56.5 ± 5.1	17.4	5.8x10-32	1.2x10-31
cg05512407	SATL1;SATL1	X	Body;Body	Open sea	86.4 ± 1.7	61.4 ± 3.9	25.0	1.1x10-58	4.4x10-58
cg23924939	SCARNA23;POLA1	X	TSS1500;Body	Open sea	86.8 ± 2.1	75.9 ± 3.1	10.9	3.6x10-32	7.5x10-32
cg17874273	SCML1;SCML1;SCML1;SCML1	X	Body;Body;Body;Body	Open sea	80.1 ± 3.9	69.7 ± 3.9	10.4	1.0x10-24	1.8x10-24
cg12075996	SCML1;SCML1;SCML1;SCML1	X	5'UTR;5'UTR;5'UTR;5'UTR	S Shelf	86.5 ± 2.5	67.1 ± 4.3	19.4	3.5x10-42	9.1x10-42
cg16808568	SCML2	X	5'UTR	N Shelf	79.3 ± 3.5	73.3 ± 3.2	6.0	1.4x10-11	2.0x10-11
cg04189389	SCML2	X	TSS1500	S Shore	55.9 ± 6.4	49.3 ± 4.3	6.7	1.7x10-08	2.2x10-08
cg06131666	SCML2	X	TSS1500	S Shore	57.9 ± 5.9	45.3 ± 5.2	12.5	1.7x10-19	2.7x10-19
cg16296431	SEPT6;MIR766;SEPT6;SEPT6;SEPT6	X	Body;TSS200;Body;Body;Body	Open sea	85.1 ± 2.1	79.6 ± 2.7	5.5	1.0x10-16	1.5x10-16
cg20486690	SEPT6;MIR766;SEPT6;SEPT6;SEPT6	X	Body;TSS200;Body;Body;Body	Open sea	84.4 ± 2.3	78.0 ± 2.9	6.4	4.0x10-18	6.4x10-18
cg21330641	SEPT6;MIR766;SEPT6;SEPT6;SEPT6	X	Body;TSS200;Body;Body;Body	Open sea	82.1 ± 3.0	65.0 ± 3.4	17.2	3.7x10-41	9.4x10-41
cg17385225	SEPT6;SEPT6	X	3'UTR;3'UTR	Open sea	76.9 ± 2.9	63.2 ± 2.8	13.7	1.8x10-33	3.9x10-33
cg07449205	SEPT6;SEPT6;SEPT6;SEPT6	X	Body;Body;Body;Body	N Shore	72.7 ± 4.5	66.8 ± 4.9	5.9	1.9x10-06	2.4x10-06
cg21501064	SEPT6;SEPT6;SEPT6;SEPT6	X	TSS1500;TSS1500;TSS1500;TSS1500	N Shore	49.4 ± 4.4	39.4 ± 2.7	10.1	1.4x10-21	2.3x10-21
cg00685229	SEPT6;SEPT6;SEPT6;SEPT6	X	TSS1500;TSS1500;TSS1500;TSS1500	S Shore	83.3 ± 2.1	68.5 ± 2.5	14.8	7.1x10-45	1.9x10-44
cg09012264	SEPT6;SEPT6;SEPT6;SEPT6	X	TSS1500;TSS1500;TSS1500;TSS1500	Island	80.1 ± 3.2	62.9 ± 4.5	17.1	6.6x10-36	1.5x10-35
cg07859138	SEPT6;SEPT6;SEPT6;SEPT6	X	3'UTR;3'UTR;Body;3'UTR	Open sea	72.2 ± 3.5	54.7 ± 4.2	17.5	7.9x10-34	1.7x10-33
cg24636657	SERPINA7	X	1stExon	Open sea	83.7 ± 1.8	73.3 ± 3.6	10.4	2.6x10-32	5.3x10-32
cg00817885	SERPINA7	X	TSS1500	Open sea	78.1 ± 2.9	65.0 ± 3.6	13.1	6.4x10-30	1.3x10-29
cg03850976	SERPINA7	X	Body	Open sea	78.6 ± 2.6	64.4 ± 4.0	14.2	1.6x10-31	3.3x10-31
cg18617708	SERPINA7	X	1stExon	Open sea	83.0 ± 2.3	58.4 ± 3.5	24.6	1.0x10-52	3.4x10-52
cg22007597	SH2D1A;SH2D1A	X	3'UTR;3'UTR	Open sea	81.4 ± 4.0	74.3 ± 3.0	7.1	1.0x10-12	1.4x10-12
cg00467547	SH2D1A;SH2D1A	X	1stExon;1stExon	Open sea	87.2 ± 2.1	78.9 ± 3.2	8.2	4.3x10-25	7.7x10-25
cg07980988	SH2D1A;SH2D1A	X	TSS200;TSS200	Open sea	68.5 ± 3.7	52.7 ± 3.6	15.8	7.2x10-31	1.4x10-30
cg16928335	SH2D1A;SH2D1A	X	TSS1500;TSS1500	Open sea	67.2 ± 3.9	50.4 ± 4.8	16.8	1.3x10-32	2.8x10-32
cg10573235	SH2D1A;SH2D1A;SH2D1A;SH2D1A	X	5'UTR;1stExon;5'UTR;1stExon	Open sea	79.4 ± 3.2	67.5 ± 3.6	11.9	4.5x10-26	8.2x10-26
cg25248094	SH2D1A;SH2D1A;SH2D1A;SH2D1A	X	5'UTR;1stExon;5'UTR;1stExon	Open sea	66.4 ± 3.8	51.0 ± 4.7	15.3	9.8x10-28	1.8x10-27
cg21184454	SH3KBP1;SH3KBP1	X	Body;Body	Open sea	79.3 ± 2.8	71.5 ± 3.4	7.9	1.0x10-19	1.7x10-19
cg05445588	SH3KBP1;SH3KBP1	X	TSS1500;Body	Open sea	83.3 ± 3.4	72.7 ± 3.2	10.6	1.3x10-23	2.3x10-23
cg16399859	SH3KBP1;SH3KBP1	X	Body;Body	Open sea	64.8 ± 7.6	47.9 ± 5.9	16.9	4.0x10-20	6.5x10-20
cg04812084	SH3KBP1;SH3KBP1	X	TSS1500;Body	Open sea	85.9 ± 2.0	66.9 ± 3.0	19.0	2.5x10-50	7.9x10-50
cg15796459	SHROOM2	X	Body	Island	57.7 ± 5.1	51.5 ± 3.9	6.3	2.1x10-09	2.8x10-09
cg04557963	SHROOM2	X	Body	Island	75.5 ± 3.2	68.4 ± 3.3	7.1	5.8x10-16	8.7x10-16
cg02226388	SHROOM2	X	Body	S Shore	83.9 ± 2.5	75.5 ± 3.4	8.4	9.1x10-25	1.6x10-24
cg01993928	SHROOM2	X	Body	N Shore	85.9 ± 2.2	76.4 ± 3.2	9.5	7.3x10-32	1.5x10-31
cg08819482	SHROOM2	X	Body	N Shore	85.1 ± 1.9	75.4 ± 3.3	9.6	2.1x10-29	4.1x10-29
cg14985146	SHROOM2	X	Body	N Shelf	80.4 ± 2.8	70.5 ± 3.2	9.9	9.1x10-26	1.6x10-25
cg20980021	SHROOM2	X	Body	S Shelf	47.8 ± 5.7	33.1 ± 3.6	14.7	2.2x10-27	4.1x10-27
cg00391379	SHROOM2	X	Body	S Shelf	84.3 ± 2.1	67.1 ± 3.6	17.2	5.0x10-46	1.4x10-45
cg03278754	SHROOM4;SHROOM4	X	Body;Body	N Shelf	85.9 ± 2.5	71.2 ± 3.6	14.7	1.8x10-35	4.0x10-35
cg02512611	SHROOM4;SHROOM4	X	TSS1500;TSS1500	S Shore	78.6 ± 2.9	60.7 ± 4.6	17.9	7.0x10-37	1.6x10-36
cg03025340	SLC10A3;SLC10A3;SLC10A3	X	Body;Body;Body	N Shore	74.9 ± 5.4	56.3 ± 4.2	18.6	1.3x10-29	2.6x10-29
cg21154114	SLC16A2	X	3'UTR	N Shelf	81.6 ± 4.3	75.0 ± 4.4	6.6	1.9x10-10	2.6x10-10
cg03424927	SLC16A2	X	Body	S Shelf	89.9 ± 2.3	75.0 ± 3.9	14.9	2.1x10-36	4.8x10-36
cg01725669	SLC25A14;SLC25A14	X	3'UTR;3'UTR	Open sea	86.4 ± 1.9	80.8 ± 2.7	5.6	1.3x10-18	2.0x10-18
cg24266622	SLC25A14;SLC25A14	X	Body;Body	S Shelf	84.7 ± 2.8	76.2 ± 3.8	8.6	6.6x10-20	1.1x10-19
cg19753067	SLC25A43	X	Body	S Shelf	89.8 ± 1.4	83.9 ± 2.4	5.9	8.9x10-24	1.5x10-23
cg02185190	SLC25A43	X	Body	S Shore	79.2 ± 3.5	64.7 ± 3.3	14.5	3.0x10-33	6.4x10-33
cg26807389	SLC35A2	X	3'UTR	Open sea	78.4 ± 2.6	69.8 ± 3.6	8.6	9.3x10-25	1.7x10-24
cg08143197	SLC35A2;SLC35A2;SLC35A2	X	3'UTR;3'UTR;Body	Open sea	81.3 ± 2.3	74.2 ± 3.1	7.1	6.4x10-20	1.0x10-19
cg10208578	SLC35A2;SLC35A2;SLC35A2	X	Body;Body;Body	N Shelf	75.1 ± 2.8	55.1 ± 3.3	20.0	1.3x10-47	3.8x10-47
cg21197919	SLC38A5	X	TSS200	Open sea	73.7 ± 3.2	68.6 ± 3.7	5.2	1.6x10-09	2.1x10-09
cg26735834	SLC38A5	X	TSS1500	Open sea	78.5 ± 3.3	72.8 ± 3.2	5.7	1.7x10-12	2.4x10-12
cg03021892	SLC38A5	X	TSS1500	Open sea	66.0 ± 4.2	59.2 ± 3.9	6.7	1.8x10-10	2.5x10-10
cg02151779	SLC38A5	X	5'UTR	Open sea	54.7 ± 6.2	45.5 ± 5.3	9.2	9.3x10-11	1.3x10-10
cg23948362	SLC38A5	X	3'UTR	Open sea	77.6 ± 3.1	66.4 ± 4.0	11.2	5.1x10-26	9.3x10-26
cg19407886	SLC38A5	X	5'UTR	Open sea	55.7 ± 3.6	41.5 ± 2.9	14.2	2.9x10-34	6.2x10-34
cg16536563	SLC38A5	X	TSS200	Open sea	66.4 ± 3.6	52.2 ± 3.8	14.2	2.0x10-29	3.8x10-29
cg16175497	SLC38A5;SLC38A5	X	1stExon;5'UTR	Open sea	64.9 ± 3.4	58.9 ± 4.0	6.0	1.6x10-10	2.2x10-10
cg08975046	SLC6A14	X	TSS1500	Open sea	79.6 ± 3.4	67.1 ± 4.8	12.5	1.6x10-26	3.0x10-26
cg07358738	SLC6A14	X	Body	Open sea	80.6 ± 4.0	66.3 ± 4.1	14.3	1.5x10-25	2.8x10-25
cg19933709	SLC6A14;SLC6A14	X	5'UTR;1stExon	Open sea	46.1 ± 5.9	37.8 ± 4.2	8.2	1.6x10-09	2.2x10-09
cg12177562	SLC6A8;SLC6A8;SLC6A8	X	5'UTR;Body;Body	Open sea	86.1 ± 2.3	80.8 ± 3.2	5.3	4.0x10-14	5.9x10-14
cg20095274	SLC6A8;SLC6A8;SLC6A8	X	TSS200;Body;Body	Open sea	64.6 ± 9.8	57.2 ± 6.7	7.4	5.5x10-04	6.4x10-04
cg13668826	SLC7A3;SLC7A3	X	Body;Body	N Shelf	67.9 ± 3.2	58.8 ± 4.3	9.1	1.6x10-17	2.5x10-17
cg22829451	SLC7A3;SLC7A3	X	TSS1500;TSS1500	S Shore	85.9 ± 2.3	75.7 ± 3.8	10.1	3.9x10-27	7.2x10-27
cg00348113	SLC7A3;SLC7A3	X	Body;Body	N Shore	87.0 ± 1.6	74.0 ± 3.7	13.0	1.3x10-39	3.2x10-39
cg18633002	SLC7A3;SLC7A3	X	3'UTR;3'UTR	Open sea	75.4 ± 2.3	56.9 ± 4.1	18.5	3.7x10-43	9.8x10-43
cg14923176	SLC9A6;SLC9A6	X	Body;Body	S Shelf	83.4 ± 4.1	74.6 ± 3.3	8.8	6.2x10-18	9.7x10-18
cg23572455	SLC9A7	X	Body	N Shelf	77.5 ± 5.4	57.8 ± 5.2	19.8	7.6x10-30	1.5x10-29
cg06845960	SLITRK2;SLITRK2;SLITRK2;SLITRK2	X	5'UTR;5'UTR;5'UTR;5'UTR	N Shore	84.2 ± 2.6	69.0 ± 4.3	15.1	2.1x10-34	4.5x10-34
cg16708895	SLITRK2;SLITRK2;SLITRK2;SLITRK2	X	TSS1500;TSS1500;TSS1500;TSS1500	N Shore	70.5 ± 3.5	52.1 ± 3.5	18.5	1.5x10-36	3.4x10-36
cg10448608	SLITRK2;SLITRK2;SLITRK2;SLITRK2;SLITRK2;SLITRK2;SLITRK2;SLITRK2;SLITRK2	X	5'UTR;5'UTR;5'UTR;5'UTR;5'UTR;5'UTR;5'UTR;5'UTR;5'UTR	Island	71.1 ± 4.1	60.7 ± 3.8	10.4	1.4x10-18	2.2x10-18
cg01796247	SLITRK2;SLITRK2;SLITRK2;SLITRK2;SLITRK2;SLITRK2;SLITRK2;SLITRK2;SLITRK2	X	TSS1500;TSS1500;TSS1500;TSS1500;5'UTR;5'UTR;TSS1500;5'UTR;5'UTR	N Shore	78.3 ± 2.9	57.7 ± 4.1	20.5	2.9x10-42	7.6x10-42
cg11696431	SLITRK2;SLITRK2;SLITRK2;SLITRK2;SLITRK2;SLITRK2;SLITRK2;SLITRK2;SLITRK2	X	TSS1500;TSS1500;TSS1500;TSS1500;5'UTR;5'UTR;TSS1500;5'UTR;5'UTR	N Shore	80.2 ± 2.5	59.4 ± 4.2	20.9	5.3x10-46	1.5x10-45
cg02352295	SLITRK2;SLITRK2;SLITRK2;SLITRK2;SLITRK2;SLITRK2;SLITRK2;SLITRK2;SLITRK2	X	TSS1500;TSS1500;TSS1500;TSS1500;5'UTR;5'UTR;TSS1500;5'UTR;5'UTR	N Shore	81.8 ± 2.4	60.1 ± 3.9	21.7	1.2x10-48	3.6x10-48
cg27301423	SLITRK4	X	3'UTR	Open sea	66.0 ± 7.7	57.9 ± 6.3	8.1	6.0x10-06	7.4x10-06
cg18520603	SLITRK4	X	Body	Open sea	85.0 ± 2.3	75.5 ± 3.2	9.5	2.7x10-25	4.8x10-25
cg05322190	SLITRK4	X	5'UTR	N Shelf	85.9 ± 1.7	72.6 ± 3.2	13.3	1.0x10-39	2.5x10-39
cg10868293	SLITRK4	X	Body	Open sea	80.1 ± 4.0	66.0 ± 4.0	14.1	2.0x10-26	3.6x10-26
cg19250658	SMARCA1;SMARCA1	X	Body;Body	N Shelf	84.7 ± 2.8	75.3 ± 4.4	9.4	3.1x10-20	5.1x10-20
cg02779729	SMARCA1;SMARCA1	X	Body;Body	Open sea	72.2 ± 4.0	54.8 ± 3.8	17.5	2.3x10-34	4.9x10-34
cg25950377	SMEK3P	X	TSS200	Open sea	93.4 ± 1.4	88.2 ± 2.5	5.2	2.6x10-21	4.3x10-21
cg02830744	SMEK3P	X	Body	Open sea	83.6 ± 2.5	77.9 ± 2.6	5.7	9.9x10-16	1.5x10-15
cg07769622	SMEK3P	X	TSS200	Open sea	82.5 ± 1.9	64.3 ± 3.7	18.2	2.1x10-47	6.0x10-47
cg14592807	SMEK3P	X	Body	Open sea	87.9 ± 1.6	66.7 ± 3.9	21.2	2.2x10-55	8.1x10-55
cg14095733	SMEK3P	X	TSS200	Open sea	83.1 ± 2.3	57.6 ± 3.4	25.5	5.7x10-56	2.1x10-55
cg05856884	SMPX	X	TSS200	Open sea	80.2 ± 2.5	71.5 ± 3.4	8.7	3.3x10-23	5.6x10-23
cg04489366	SMPX	X	TSS1500	Open sea	74.7 ± 3.6	64.1 ± 4.1	10.7	1.0x10-20	1.7x10-20
cg16168153	SMPX	X	TSS200	Open sea	84.1 ± 1.6	72.5 ± 3.6	11.6	2.4x10-36	5.3x10-36
cg23518228	SMPX	X	TSS1500	Open sea	83.5 ± 2.3	69.0 ± 3.7	14.6	3.6x10-38	8.4x10-38
cg10789170	SMPX	X	Body	Open sea	56.7 ± 4.0	42.1 ± 3.9	14.6	1.0x10-27	1.9x10-27
cg13118590	SMPX	X	TSS1500	Open sea	88.7 ± 2.5	72.9 ± 3.5	15.8	5.3x10-38	1.3x10-37
cg16502355	SMPX	X	Body	Open sea	88.7 ± 2.2	71.3 ± 6.1	17.5	9.0x10-37	2.1x10-36
cg05446138	SMPX	X	TSS200	Open sea	69.0 ± 3.4	49.3 ± 4.2	19.7	7.6x10-39	1.8x10-38
cg19002579	SMPX;SMPX	X	1stExon;5'UTR	Open sea	54.2 ± 4.2	48.7 ± 4.2	5.5	2.6x10-07	3.4x10-07
cg05155058	SMS	X	Body	S Shelf	37.5 ± 5.0	28.0 ± 3.8	9.4	2.7x10-17	4.2x10-17
cg24980481	SMS	X	Body	Open sea	82.2 ± 2.6	59.0 ± 4.4	23.2	2.3x10-49	7.1x10-49
cg09483847	SMS	X	Body	S Shore	85.2 ± 2.0	61.1 ± 4.8	24.1	7.0x10-53	2.4x10-52
cg18528798	SNORA11;MAGED2;MAGED2;MAGED2	X	Body;Body;Body;Body	Open sea	84.5 ± 2.0	65.2 ± 3.0	19.3	1.0x10-51	3.4x10-51
cg10436191	SNORA35;HTR2C	X	Body;5'UTR	Open sea	79.0 ± 3.0	62.8 ± 3.7	16.2	1.3x10-35	2.9x10-35
cg12976310	SNORA35;HTR2C	X	TSS200;5'UTR	Open sea	63.8 ± 4.8	47.2 ± 5.2	16.6	2.2x10-25	3.9x10-25
cg17578642	SNORA69;RPL39	X	TSS1500;Body	N Shelf	89.1 ± 1.5	78.7 ± 2.2	10.4	9.6x10-40	2.4x10-39
cg24494277	SPACA5	X	TSS1500	Open sea	68.4 ± 5.2	60.5 ± 4.9	7.9	1.0x10-10	1.4x10-10
cg19930074	SPANXA2;SPANXA1	X	TSS1500;TSS1500	Open sea	79.9 ± 3.5	73.4 ± 3.6	6.5	1.7x10-12	2.4x10-12
cg06275134	SPANXC	X	Body	Open sea	86.4 ± 2.1	78.5 ± 2.7	7.9	1.7x10-25	3.1x10-25
cg26513077	SPANXC	X	TSS200	Open sea	79.3 ± 2.3	70.5 ± 3.3	8.9	3.0x10-24	5.3x10-24
cg27553638	SPANXD;SPANXE;SPANXE	X	TSS200;1stExon;5'UTR	Open sea	73.7 ± 2.7	62.2 ± 4.1	11.5	1.4x10-28	2.7x10-28
cg13498184	SPANXN1	X	3'UTR	Open sea	53.6 ± 3.6	46.9 ± 3.7	6.8	3.2x10-11	4.4x10-11
cg02055547	SPANXN1	X	Body	Open sea	60.0 ± 2.9	47.5 ± 3.3	12.5	1.4x10-31	2.9x10-31
cg13812570	SPANXN1	X	TSS1500	Open sea	56.3 ± 3.7	41.8 ± 3.7	14.5	2.2x10-30	4.4x10-30
cg24256637	SPANXN2	X	3'UTR	Open sea	79.5 ± 2.0	68.3 ± 3.3	11.1	1.7x10-32	3.5x10-32
cg00419509	SPANXN2;SPANXN2	X	1stExon;5'UTR	Open sea	54.9 ± 3.9	44.2 ± 4.5	10.7	1.0x10-19	1.7x10-19
cg12127356	SPANXN3	X	Body	Open sea	72.8 ± 2.9	66.3 ± 3.3	6.5	9.6x10-15	1.4x10-14
cg02360119	SPANXN4	X	TSS1500	Open sea	74.0 ± 4.5	68.4 ± 3.6	5.6	5.1x10-08	6.6x10-08
cg27298639	SPANXN4	X	1stExon	Open sea	81.6 ± 3.0	71.3 ± 2.9	10.3	4.9x10-26	8.9x10-26
cg14876573	SPANXN4	X	3'UTR	Open sea	81.5 ± 2.5	66.3 ± 4.4	15.2	6.2x10-35	1.4x10-34
cg06831832	SPANXN4	X	Body	Open sea	65.6 ± 3.3	46.4 ± 3.3	19.2	1.1x10-43	2.9x10-43
cg02773688	SPANXN5	X	TSS1500	Open sea	82.2 ± 2.8	76.7 ± 3.1	5.5	5.2x10-13	7.5x10-13
cg24151308	SPANXN5	X	TSS1500	Open sea	76.5 ± 2.9	67.6 ± 4.1	9.0	7.7x10-20	1.2x10-19
cg17390497	SPANXN5	X	Body	Open sea	58.6 ± 3.4	45.4 ± 3.7	13.2	9.4x10-30	1.8x10-29
cg12523109	SPANXN5	X	3'UTR	Open sea	59.8 ± 4.1	44.8 ± 5.2	15.1	1.0x10-24	1.8x10-24
cg11871337	SPIN3;SPIN3	X	Body;3'UTR	N Shelf	86.7 ± 2.3	59.1 ± 3.8	27.6	4.5x10-53	1.5x10-52
cg15396238	SRD5A1P1	X	Body	S Shore	48.1 ± 4.9	34.0 ± 3.7	14.1	1.0x10-25	1.9x10-25
cg05463813	SRPK3;SRPK3;SRPK3	X	3'UTR;3'UTR;3'UTR	Open sea	89.8 ± 1.8	84.0 ± 2.5	5.9	3.4x10-20	5.6x10-20
cg08480367	SRPX;SRPX;SRPX;SRPX	X	TSS1500;TSS1500;TSS1500;TSS1500	S Shore	54.0 ± 4.8	48.3 ± 4.2	5.7	1.4x10-06	1.8x10-06
cg23849777	SRPX;SRPX;SRPX;SRPX	X	Body;Body;Body;Body	N Shelf	82.8 ± 3.8	74.5 ± 3.8	8.2	7.6x10-17	1.2x10-16
cg15731038	SRPX;SRPX;SRPX;SRPX	X	3'UTR;3'UTR;3'UTR;3'UTR	Open sea	79.6 ± 2.8	63.0 ± 3.1	16.6	2.2x10-40	5.5x10-40
cg00179598	SRPX;SRPX;SRPX;SRPX	X	Body;Body;Body;Body	N Shore	85.6 ± 2.0	67.0 ± 4.6	18.7	5.6x10-46	1.6x10-45
cg08141744	SRPX2	X	Body	Open sea	92.6 ± 1.3	82.1 ± 2.5	10.5	1.0x10-42	2.6x10-42
cg10062550	SRPX2	X	TSS1500	Open sea	79.0 ± 3.8	66.7 ± 3.6	12.3	7.4x10-24	1.3x10-23
cg19481953	SRPX2	X	TSS1500	Open sea	82.2 ± 3.3	64.6 ± 4.7	17.6	3.8x10-32	7.9x10-32
cg02779592	SRPX2	X	TSS200	Open sea	68.3 ± 8.7	47.7 ± 6.4	20.6	1.6x10-21	2.7x10-21
cg18727700	SRPX2	X	TSS1500	Open sea	81.1 ± 2.6	58.4 ± 4.3	22.7	1.0x10-44	2.8x10-44
cg19547549	SRPX2;SRPX2	X	1stExon;5'UTR	Open sea	82.1 ± 3.5	74.7 ± 4.6	7.3	2.3x10-14	3.3x10-14
cg05911774	SRPX2;SRPX2	X	1stExon;5'UTR	Open sea	68.6 ± 6.9	49.8 ± 7.9	18.8	1.6x10-22	2.7x10-22
cg19585882	SSX1	X	5'UTR	Open sea	72.8 ± 2.7	67.0 ± 3.4	5.9	7.1x10-16	1.1x10-15
cg02155675	SSX3	X	3'UTR	Open sea	61.2 ± 2.9	53.0 ± 3.6	8.2	5.9x10-19	9.5x10-19
cg16893455	SSX3;SSX3	X	5'UTR;5'UTR	Open sea	72.6 ± 7.0	66.7 ± 5.5	5.9	8.9x10-11	1.2x10-10
cg27056972	SSX3;SSX3	X	TSS200;TSS200	Open sea	79.7 ± 2.4	73.5 ± 2.8	6.2	2.5x10-16	3.8x10-16
cg05147582	SSX3;SSX3	X	TSS1500;TSS1500	Open sea	71.0 ± 3.7	62.4 ± 3.8	8.5	1.1x10-14	1.6x10-14
cg13781096	SSX3;SSX3	X	TSS200;TSS200	Open sea	69.6 ± 2.4	53.2 ± 3.9	16.4	9.8x10-40	2.4x10-39
cg12292084	SSX4B;SSX4B;SSX4;SSX4	X	TSS200;TSS200;TSS200;TSS200	Open sea	78.6 ± 10.5	71.2 ± 9.5	7.4	2.7x10-03	3.0x10-03
cg25805946	SSX5;SSX5	X	5'UTR;5'UTR	Open sea	85.6 ± 2.0	80.3 ± 3.2	5.3	2.1x10-15	3.1x10-15
cg01878825	SSX5;SSX5	X	Body;Body	Open sea	45.8 ± 3.6	39.0 ± 3.8	6.8	8.8x10-12	1.2x10-11
cg15363158	SSX5;SSX5	X	5'UTR;5'UTR	Open sea	62.5 ± 3.0	54.1 ± 3.7	8.4	1.4x10-19	2.2x10-19
cg23812886	SSX5;SSX5	X	TSS200;TSS200	Open sea	69.2 ± 2.7	51.5 ± 4.1	17.7	2.3x10-41	5.9x10-41
cg19411919	SSX6	X	TSS200	Open sea	73.2 ± 4.0	62.2 ± 4.5	11.0	6.2x10-18	9.8x10-18
cg00126657	SSX6	X	TSS200	Open sea	71.1 ± 3.2	57.2 ± 4.4	13.9	8.7x10-28	1.6x10-27
cg15329483	SSX7	X	TSS200	Open sea	79.2 ± 4.2	72.3 ± 4.4	6.9	7.7x10-10	1.0x10-09
cg03813951	SSX7	X	TSS200	Open sea	72.0 ± 2.8	62.8 ± 3.3	9.1	3.6x10-21	6.0x10-21
cg11275015	SSX7	X	TSS1500	Open sea	62.4 ± 3.5	50.1 ± 4.9	12.2	6.2x10-26	1.1x10-25
cg22710633	SSX8	X	Body	Open sea	67.5 ± 2.9	58.4 ± 4.3	9.1	1.9x10-20	3.2x10-20
cg04375087	SSX9	X	TSS1500	Open sea	58.6 ± 4.6	53.4 ± 4.7	5.2	1.3x10-07	1.6x10-07
cg01379263	STARD8;STARD8	X	TSS1500;TSS1500	Open sea	62.4 ± 4.1	56.2 ± 4.7	6.2	9.3x10-09	1.2x10-08
cg13143866	STARD8;STARD8	X	5'UTR;Body	N Shelf	83.0 ± 3.0	76.6 ± 3.4	6.5	1.2x10-14	1.7x10-14
cg01325935	STARD8;STARD8	X	5'UTR;Body	N Shore	85.3 ± 2.4	77.6 ± 2.7	7.7	1.2x10-22	2.0x10-22
cg19247520	STARD8;STARD8	X	5'UTR;Body	N Shelf	84.4 ± 2.7	76.4 ± 3.2	8.0	2.2x10-20	3.7x10-20
cg06522219	STARD8;STARD8	X	5'UTR;Body	Open sea	80.3 ± 3.8	67.6 ± 5.5	12.7	6.7x10-23	1.1x10-22
cg23322383	STARD8;STARD8;STARD8	X	5'UTR;5'UTR;Body	S Shelf	68.4 ± 5.9	57.1 ± 3.1	11.3	1.4x10-16	2.2x10-16
cg24253627	STARD8;STARD8;STARD8	X	3'UTR;3'UTR;3'UTR	Open sea	57.6 ± 3.7	45.7 ± 3.4	11.9	4.8x10-28	9.1x10-28
cg15694789	STARD8;STARD8;STARD8	X	5'UTR;5'UTR;Body	S Shore	65.5 ± 4.5	45.1 ± 4.2	20.4	4.6x10-35	1.0x10-34
cg16232809	STS	X	TSS1500	Open sea	84.3 ± 1.9	77.7 ± 3.0	6.5	1.0x10-21	1.7x10-21
cg18103394	SYN1;SYN1	X	Body;Body	N Shore	77.3 ± 4.3	71.5 ± 3.4	5.8	1.6x10-08	2.1x10-08
cg15658365	SYN1;SYN1	X	Body;Body	S Shelf	83.6 ± 3.4	77.6 ± 3.6	6.0	1.5x10-10	2.0x10-10
cg14508997	SYN1;SYN1	X	Body;Body	N Shelf	84.9 ± 3.1	77.9 ± 2.8	7.0	4.7x10-17	7.3x10-17
cg25153755	SYN1;SYN1	X	Body;Body	Island	43.1 ± 5.5	33.4 ± 3.3	9.7	8.9x10-16	1.3x10-15
cg13098917	SYN1;SYN1	X	Body;Body	S Shore	75.2 ± 3.5	64.5 ± 5.1	10.7	1.1x10-21	1.9x10-21
cg23216058	SYN1;SYN1	X	Body;Body	S Shore	70.0 ± 3.4	52.2 ± 3.8	17.8	5.1x10-40	1.2x10-39
cg25434856	SYP	X	Body	S Shelf	75.7 ± 3.1	67.2 ± 4.1	8.4	3.3x10-18	5.2x10-18
cg03329583	SYP	X	Body	N Shelf	77.2 ± 3.7	67.2 ± 3.9	10.0	1.5x10-20	2.5x10-20
cg15554342	SYP	X	3'UTR	N Shore	87.4 ± 2.2	73.6 ± 2.9	13.8	1.3x10-38	3.2x10-38
cg05560472	SYTL4;SYTL4	X	5'UTR;5'UTR	N Shore	76.8 ± 8.2	69.0 ± 4.3	7.8	1.4x10-06	1.8x10-06
cg13554270	SYTL4;SYTL4	X	Body;Body	Open sea	90.2 ± 1.4	81.9 ± 3.1	8.3	5.1x10-30	1.0x10-29
cg23217142	SYTL4;SYTL4	X	5'UTR;5'UTR	N Shelf	79.4 ± 9.8	66.4 ± 5.6	13.1	3.7x10-10	5.0x10-10
cg22540489	SYTL4;SYTL4	X	3'UTR;3'UTR	Open sea	70.8 ± 2.8	53.1 ± 3.7	17.7	3.2x10-39	7.8x10-39
cg08590378	SYTL5;SYTL5;SYTL5	X	5'UTR;TSS1500;5'UTR	Open sea	79.6 ± 14.8	71.0 ± 3.8	8.6	3.9x10-05	4.7x10-05
cg12731488	SYTL5;SYTL5;SYTL5	X	Body;1stExon;Body	Open sea	83.4 ± 2.6	65.4 ± 3.5	18.0	4.8x10-40	1.2x10-39
cg26296266	SYTL5;SYTL5;SYTL5	X	3'UTR;3'UTR;3'UTR	Open sea	82.0 ± 3.5	61.1 ± 4.1	20.9	1.7x10-40	4.2x10-40
ch,X,1084407R	TAF1;BCYRN1;TAF1	X	Body;Body;Body	Open sea	25.3 ± 4.9	17.9 ± 3.4	7.4	2.5x10-13	3.7x10-13
cg00243747	TAF7L;TAF7L	X	3'UTR;3'UTR	Open sea	74.9 ± 4.2	68.2 ± 3.6	6.7	5.5x10-11	7.6x10-11
cg03060488	TAF7L;TAF7L	X	TSS1500;Body	S Shore	84.3 ± 2.5	77.0 ± 2.8	7.3	4.3x10-19	6.8x10-19
cg12308146	TAF7L;TAF7L	X	Body;Body	N Shelf	82.4 ± 2.1	72.4 ± 3.3	10.0	3.4x10-29	6.5x10-29
[truncated: 855 more rows]
