# Supplementary material for: Sex differences in the genome-wide DNA methylation pattern and impact on gene expression, microRNA levels and insulin secretion in human pancreatic islets
Source: Genome Biol. 2014 Dec 3;15(12):522. doi: 10.1186/s13059-014-0522-z (PMC4256841; doi:10.1186/s13059-014-0522-z)
Supplement: Additional file 6: — Cross-reactive probes for autosomal chromosomes only. Autosomal chromosome probes showing differential DNA methylation in human islets based on sex (q <0.05, delta β-value >5%) and with possible cross-reactivity to other locations in the genome. The map info is based on genome build 37. BLAT chromosome position, BLAT coordinates and numbers of matching base pairs are based on previously published data [23]. Of note, some probes cross-react to more than one location in the genome. [file 13059_2014_522_MOESM6_ESM.xlsx]

## Sheet: top_gender_autosomes_cross_reac
Probe ID	Annotated chromosome	Annotated coordinate	BLAT chromosome	BLAT coordinate	Number of matching base pairs
cg00167275	10	88854588	X	120181474	48
cg00351283	1	89448431	X	135956395	48
cg00399683	7	153109375	Y	19723461	49
cg00399683	7	153109375	Y	20456313	49
cg00399683	7	153109375	2	84104636	48
cg00500229	1	243054071	Y	13910468	49
cg00584549	6	29796439	6	29975214	48
cg00774458	6	30692051	8	30210735	49
cg00774458	6	30692051	7	55714521	48
cg00774458	6	30692051	13	41958970	48
cg00995804	16	33966494	Y	10038839	49
cg01333028	2	98443775	X	68394025	49
cg01333028	2	98443775	15	93255102	49
cg01333028	2	98443775	X	154045611	48
cg01333028	2	98443775	14	69354736	48
cg01841696	12	54475552	20	29524459	49
cg01841696	12	54475552	9	44867623	49
cg01841696	12	54475552	9	46123701	48
cg01841696	12	54475552	9	46380605	48
cg01841696	12	54475552	9	45739949	48
cg01841696	12	54475552	9	45004529	48
cg01841696	12	54475552	9	67779881	48
cg02015053	15	44853982	X	81752480	49
cg02556954	5	137848577	X	65014649	48
cg02675179	16	20686073	Y	17535475	48
cg02805465	12	10658425	X	24073009	49
cg02987832	14	35761633	Y	15398468	49
cg03173713	6	34213442	X	26767257	49
cg03173713	6	34213442	12	110866984	48
cg03257423	19	44860820	2	133105081	48
cg03704667	16	69152610	X	44494620	48
cg03911306	3	16648294	Y	25346496	49
cg03911306	3	16648294	Y	26978724	49
cg03911306	3	16648294	Y	26960881	49
cg03911306	3	16648294	Y	25364338	49
cg03956243	12	54059090	X	41957996	48
cg03956243	12	54059090	1	209441135	48
cg04238789	14	106662949	Y	7699866	49
cg04238789	14	106662949	2	155434004	49
cg04238789	14	106662949	15	89082132	48
cg04238789	14	106662949	3	146129140	48
cg04462931	7	64300061	Y	19722081	50
cg04462931	7	64300061	Y	20457693	50
cg04462931	7	64300061	7	153110762	49
cg04462931	7	64300061	2	84106012	48
cg04462931	7	64300061	11	5950109	48
cg04722177	19	39737768	19	39756459	48
cg04731120	17	29158087	X	139553276	49
cg04731120	17	29158087	22	32435639	48
cg04972766	5	25911207	X	64959618	50
cg04981952	11	76061438	X	73616237	49
cg04981952	11	76061438	3	86064740	49
cg05237260	9	44401998	9	46843897	49
cg05237260	9	44401998	9	44245839	48
cg05308904	14	106657833	Y	7704982	49
cg05377165	14	89628422	X	101801326	48
cg05760951	9	41954479	9	44402358	49
cg05760951	9	41954479	9	46844257	49
cg05760951	9	41954479	9	66553827	49
cg05760951	9	41954479	9	42019512	49
cg05760951	9	41954479	9	44245479	49
cg05760951	9	41954479	9	46687529	49
cg06310022	3	114095810	X	152419862	49
cg06349546	22	43011285	X	46992111	49
cg06358300	9	84302344	X	64627991	48
cg06488081	1	17248394	X	134566549	48
cg06718920	2	133110927	9	33523774	48
cg07000290	6	29796429	6	29975204	48
cg07339229	7	137432207	X	120276448	48
cg07339229	7	137432207	10	109035082	48
cg07339229	7	137432207	18	41257586	48
cg07339229	7	137432207	Y	5802768	48
cg07339229	7	137432207	18	47922787	48
cg07339229	7	137432207	13	37275399	48
cg07339229	7	137432207	X	16793013	48
cg07339229	7	137432207	7	48173815	48
cg07339229	7	137432207	4	72430917	48
cg07339229	7	137432207	X	123280188	48
cg07339229	7	137432207	X	6901851	48
cg07339229	7	137432207	X	92073084	48
cg07339229	7	137432207	5	101632876	48
cg07381872	1	61408076	X	43333697	48
cg08037478	12	38545085	Y	19679696	48
cg08037478	12	38545085	Y	20500082	48
cg08257212	12	100546281	X	21180089	48
cg08656326	9	84304414	X	64626610	48
cg08922361	1	145989661	1	147531405	49
cg08931129	20	29535007	12	54484290	48
cg08981669	7	51456733	Y	26422628	49
cg08981669	7	51456733	1	228161189	49
cg08981669	7	51456733	Y	27539813	49
cg08981669	7	51456733	7	39833338	49
cg08981669	7	51456733	1	228160047	49
cg08981669	7	51456733	10	38740095	49
cg08981669	7	51456733	1	222646060	49
cg08981669	7	51456733	7	51454660	49
cg08981669	7	51456733	4	119555270	49
cg09118400	7	17402192	Y	19721767	48
cg09118400	7	17402192	Y	20458009	48
cg09410752	2	89065605	Y	28555984	48
cg09579413	1	155289428	X	44335659	48
cg09628649	4	190944304	Un_gl000228	28133	50
cg09998597	7	10819513	X	52897041	48
cg10242476	3	46619364	X	109764262	49
cg10274682	19	6496041	X	122695961	49
cg10341310	8	66582206	X	65581597	48
cg10631453	15	85113983	15	82737741	49
cg10631453	15	85113983	15	85043882	49
cg10631453	15	85113983	15	84841670	49
cg10631453	15	85113983	15	84976587	49
cg10631453	15	85113983	15	83114272	49
cg10631453	15	85113983	15	83002177	49
cg11598897	5	37209268	X	13752994	48
cg11700985	10	82127205	Y	17516759	49
cg11700985	10	82127205	15	72833500	49
cg11700985	10	82127205	3	32143862	48
cg11700985	10	82127205	10	42967477	48
cg11700985	10	82127205	4	43474622	48
cg11700985	10	82127205	10	38448795	48
cg11700985	10	82127205	10	81868622	48
cg11700985	10	82127205	3	165639061	48
cg11700985	10	82127205	15	75409762	48
cg11700985	10	82127205	1	152591532	48
cg11700985	10	82127205	13	23125908	48
cg11851257	17	47903406	X	95228637	49
cg11955727	2	84105546	Y	20457228	49
cg11955727	2	84105546	11	5950576	49
cg11955727	2	84105546	Y	19722546	49
cg11955727	2	84105546	7	64299594	49
cg12019814	8	117861247	X	100057796	49
cg12073911	4	83278551	X	63264762	48
cg12184120	19	38188083	17	47489069	48
cg12291348	6	31239005	6	29975212	49
cg12291348	6	31239005	6	31324099	48
cg12949927	7	64298676	2	84104636	49
cg12949927	7	64298676	Y	19723461	48
cg12949927	7	64298676	11	5952043	48
cg12949927	7	64298676	Y	20456313	48
cg13150977	15	85114131	15	85044030	49
cg13150977	15	85114131	15	84841524	49
cg13150977	15	85114131	15	82737595	49
cg13150977	15	85114131	15	83002325	49
cg13150977	15	85114131	15	84976735	48
cg13150977	15	85114131	Y	26352007	48
cg13150977	15	85114131	15	83114126	48
cg13150977	15	85114131	Y	27610424	48
cg13630944	10	82008036	10	81271805	48
cg13630944	10	82008036	X	50845990	48
cg14095100	9	84303413	X	64627700	49
cg14316660	9	115851947	9	115830167	49
cg14316660	9	115851947	9	115841061	49
cg14316660	9	115851947	9	115846503	49
cg14316660	9	115851947	9	115824720	48
cg14881054	7	10490913	X	120338894	48
cg14881054	7	10490913	3	137599110	48
cg14886300	7	12633679	X	83994964	49
cg15074092	1	247453569	1	246769407	49
cg15074092	1	247453569	1	246798530	48
cg15074092	1	247453569	X	130985428	48
cg15606473	20	29535150	12	54484428	49
cg15606473	20	29535150	9	46133036	49
cg15606473	20	29535150	9	45746711	49
cg15606473	20	29535150	9	46371244	49
cg15606473	20	29535150	9	44858857	49
cg15745973	2	27850661	X	111624624	49
cg15756407	11	111956086	X	133300894	49
cg15999609	1	243050875	Y	13907270	49
cg16218221	2	208576609	X	65042102	49
cg16354522	2	133062284	19	44905848	48
cg16712679	12	42719762	X	70535768	49
cg17051239	2	27850192	X	111625093	49
cg17226602	5	154393494	X	69510383	49
cg17765025	2	84105169	7	153109921	48
cg17765025	2	84105169	Y	19722919	48
cg17765025	2	84105169	Y	20456855	48
cg18281955	4	46726121	X	136523691	49
cg18281955	4	46726121	6	86578975	48
cg18382982	15	30487914	15	30395822	49
cg18382982	15	30487914	15	30685841	49
cg18382982	15	30487914	15	32635200	49
cg18382982	15	30487914	15	30864830	49
cg18382982	15	30487914	15	32727175	49
cg18382982	15	30487914	Y	26352093	48
cg18382982	15	30487914	Y	27610336	48
cg18489034	11	10531596	5	79947727	49
cg18489034	11	10531596	X	125606594	49
cg18489034	11	10531596	8	39928111	48
cg18489034	11	10531596	14	84055223	48
cg18489034	11	10531596	17	22021596	48
cg19097082	11	130201322	Y	20457922	48
cg19097082	11	130201322	Y	19721850	48
cg19097082	11	130201322	7	64295371	48
cg19153883	7	26283934	7	102614401	49
cg19153883	7	26283934	1	247450185	48
cg19153883	7	26283934	8	66776142	48
cg19153883	7	26283934	X	57246098	48
cg19153883	7	26283934	X	68922946	48
cg19153883	7	26283934	8	138294278	48
cg19198054	15	78186622	22	18638368	49
cg19198054	15	78186622	5	124424473	49
cg19198054	15	78186622	13	78049897	49
cg19198054	15	78186622	8	146100632	48
cg19198054	15	78186622	6_mann_hap4	3162791	48
cg19198054	15	78186622	4	125260285	48
cg19198054	15	78186622	X	8089706	48
cg19198054	15	78186622	13	104252407	48
cg19198054	15	78186622	7	106683069	48
cg19198054	15	78186622	3	153805902	48
cg19198054	15	78186622	10	74060442	48
cg19198054	15	78186622	2	158824690	48
cg19198054	15	78186622	6_dbb_hap3	3105497	48
cg19198054	15	78186622	17	4612643	48
cg19198054	15	78186622	15	75408595	48
cg19198054	15	78186622	4	43553307	48
cg19198054	15	78186622	12	83122626	48
cg19198054	15	78186622	8	88983452	48
cg19198054	15	78186622	5	126905224	48
cg19198054	15	78186622	6_mcf_hap5	3199609	48
cg19198054	15	78186622	9	110580151	48
cg19198054	15	78186622	6_qbl_hap6	3113564	48
cg19198054	15	78186622	1	191701020	48
cg19198054	15	78186622	2	85561781	48
cg19198054	15	78186622	6	31819911	48
cg19198054	15	78186622	13	55374121	48
cg19198054	15	78186622	12	123161452	48
cg19198054	15	78186622	4	126113182	48
cg19198054	15	78186622	6	43965912	48
cg19198054	15	78186622	8	42455511	48
cg19198054	15	78186622	6_cox_hap2	3329479	48
cg19198054	15	78186622	3	74949392	48
cg19250002	22	20460068	22	21904032	49
cg19250002	22	20460068	22	21739380	49
cg19292611	13	114288232	X	36981001	49
cg20248611	12	34371861	Y	20488322	49
cg20248611	12	34371861	Y	19691449	49
cg20374928	20	42087910	X	45772503	48
cg20587970	11	113659929	17	30367395	49
cg20587970	11	113659929	17	28951363	48
cg20746702	1	160864761	6	71319045	49
cg20746702	1	160864761	X	21958934	49
cg20746702	1	160864761	X	47578506	48
cg20811988	20	29611924	Un_gl000219	99598	48
cg20821082	3	138738869	3	138762828	49
cg20821082	3	138738869	3	138724473	48
cg20891225	3	57994481	X	153599342	48
cg20926353	9	84303358	X	64627755	49
cg21009420	7	146484504	1	58633509	48
cg21009420	7	146484504	6	9668983	48
cg21763723	3	49395138	X	13397171	48
cg22136020	15	75986581	Y	26339024	49
cg22136020	15	75986581	Y	27623408	49
cg22454564	20	29549396	9	46357017	48
cg22454564	20	29549396	9	44844638	48
cg22454564	20	29549396	9	45760921	48
cg22454564	20	29549396	9	45025817	48
cg22454564	20	29549396	12	54498678	48
cg22454564	20	29549396	9	67758626	48
cg22454564	20	29549396	9	46147243	48
cg22542685	17	16520559	20	42089201	48
cg22547286	13	52603628	X	129053404	49
cg23023870	5	37209332	X	13753058	49
cg23448850	7	54487148	22	42397960	49
cg23950473	5	154393265	X	69509867	48
cg24051456	10	120863708	X	129629186	49
cg24056269	13	99171636	X	135379012	49
cg24919522	6	33313260	X	70916985	48
cg24919522	6	33313260	X	70922947	48
cg24919522	6	33313260	X	70998327	48
cg24919522	6	33313260	X	71004288	48
cg24919522	6	33313260	11	60524339	48
cg26067569	2	200525129	X	72989931	49
cg26067569	2	200525129	10	13364946	49
cg26324366	6	99283652	2	105473027	48
cg26324366	6	99283652	1	38511557	48
cg26350814	1	187982516	6	119762486	49
cg26350814	1	187982516	19	40676111	49
cg26350814	1	187982516	1	95557238	49
cg26350814	1	187982516	Y	16009353	49
cg26350814	1	187982516	8	76972750	49
cg26350814	1	187982516	4	29119292	49
cg26350814	1	187982516	16	26847483	48
cg26350814	1	187982516	11	133872848	48
cg26350814	1	187982516	18	40375512	48
cg26350814	1	187982516	14	83559043	48
cg26350814	1	187982516	8	8638964	48
cg26350814	1	187982516	19	22681854	48
cg26350814	1	187982516	2	46144873	48
cg26350814	1	187982516	2	192786629	48
cg26350814	1	187982516	7	112657715	48
cg26350814	1	187982516	3	56726224	48
cg26350814	1	187982516	20	14207468	48
cg26350814	1	187982516	3	59036899	48
cg26350814	1	187982516	5	91967355	48
cg26350814	1	187982516	11	124041492	48
cg26350814	1	187982516	11	78176080	48
cg26350814	1	187982516	1	208661847	48
cg26350814	1	187982516	5	150689070	48
cg26350814	1	187982516	2	204507655	48
cg26350814	1	187982516	2	41563046	48
cg26350814	1	187982516	18	27303798	48
cg26350814	1	187982516	1	194327464	48
cg26350814	1	187982516	1	147152955	48
cg26350814	1	187982516	5	23951722	48
cg26350814	1	187982516	2	137516306	48
cg26350814	1	187982516	10	74060676	48
cg26350814	1	187982516	16	5272075	48
cg26350814	1	187982516	14	57458050	48
cg26350814	1	187982516	4	101117740	48
cg26350814	1	187982516	6	14783897	48
cg26350814	1	187982516	10	64793664	48
cg26350814	1	187982516	4	34337326	48
cg26350814	1	187982516	2	26138646	48
cg26350814	1	187982516	16	70484762	48
cg26350814	1	187982516	21	35240685	48
cg26350814	1	187982516	7	113716968	48
cg26350814	1	187982516	1	69283710	48
cg26350814	1	187982516	5	13578897	48
cg26350814	1	187982516	2	226609165	48
cg26350814	1	187982516	10	57915199	48
cg26350814	1	187982516	X	113513849	48
cg26350814	1	187982516	1	29457720	48
cg26350814	1	187982516	1	59089418	48
cg26350814	1	187982516	8	103497804	48
cg26350814	1	187982516	1	113397199	48
cg26350814	1	187982516	8	39037963	48
cg26350814	1	187982516	4	143818966	48
cg26350814	1	187982516	15	26302335	48
cg26350814	1	187982516	6	113010631	48
cg26350814	1	187982516	4	116121413	48
cg26350814	1	187982516	11	67386823	48
cg26350814	1	187982516	6	8887715	48
cg26350814	1	187982516	4	70789925	48
cg26350814	1	187982516	15	41254131	48
cg26350814	1	187982516	4	178417062	48
cg26350814	1	187982516	6	20301800	48
cg26350814	1	187982516	13	42472779	48
cg26350814	1	187982516	12	33186929	48
cg26350814	1	187982516	15	27076390	48
cg26350814	1	187982516	3	37274825	48
cg26350814	1	187982516	13	100730085	48
cg26350814	1	187982516	3	28241968	48
cg26350814	1	187982516	6	106717344	48
cg26350814	1	187982516	12	7145040	48
cg26350814	1	187982516	6	49243401	48
cg26350814	1	187982516	4	2163310	48
cg26350814	1	187982516	3	12924663	48
cg26350814	1	187982516	6	49449602	48
cg26350814	1	187982516	13	88944390	48
cg26350814	1	187982516	3	146963459	48
cg26350814	1	187982516	5	67316293	48
cg26350814	1	187982516	9	111156110	48
cg26350814	1	187982516	3	85183074	48
cg26350814	1	187982516	4	187246054	48
cg26350814	1	187982516	6	9024816	48
cg26350814	1	187982516	8	38577631	48
cg26350814	1	187982516	7	120700306	48
cg26350814	1	187982516	4	188427101	48
cg26350814	1	187982516	5	157121163	48
cg26350814	1	187982516	3	155791221	48
cg26350814	1	187982516	8	113145237	48
cg26350814	1	187982516	9	75095218	48
cg26350814	1	187982516	6	12108685	48
cg26350814	1	187982516	21	24191243	48
cg26945670	11	113660695	17	30368164	48
cg26945670	11	113660695	17	28952133	48
cg27160348	6	32729590	6	32632731	48
cg27540865	1	243053934	Y	13910331	49
cg27661571	11	113659931	17	30367397	49
cg27661571	11	113659931	17	28951365	48
