# Supplementary material for: Sex differences in the genome-wide DNA methylation pattern and impact on gene expression, microRNA levels and insulin secretion in human pancreatic islets
Source: Genome Biol. 2014 Dec 3;15(12):522. doi: 10.1186/s13059-014-0522-z (PMC4256841; doi:10.1186/s13059-014-0522-z)
Supplement: Additional file 7: — Cross-reactive probes for X chromosome only. X chromosome probes showing differential DNA methylation in human islets based on sex (q <0.05, delta β-value >5%) and with possible cross-reactivity to other locations in the genome. The map info is based on genome build 37. BLAT coordinates and numbers of matching base pairs are based on previously published data [23]. Of note, some probes cross-react to more than one location in the genome. [file 13059_2014_522_MOESM7_ESM.xlsx]

## Sheet: x_chr_only_cross_reactive
Probe ID	Annotated chromosome	Annotated coordinate	BLAT chromosome	BLAT coordinate	Number of matching base pairs
cg00116265	X	46306111	X	46306880	48
cg00370296	X	134306695	X	134330208	49
cg00419509	X	142804014	X	52826635	49
cg00419509	X	142804014	X	140084630	48
cg00419509	X	142804014	X	140336817	48
cg00419509	X	142804014	X	144328854	48
cg00419509	X	142804014	X	140677667	48
cg00419509	X	142804014	X	142605471	48
cg00419509	X	142804014	X	140096635	48
cg00419509	X	142804014	X	140673027	48
cg00531965	X	6451812	X	7812030	48
cg00531965	X	6451812	X	8434397	48
cg00583618	X	49020114	X	49012797	48
cg00651446	X	101380386	X	101397678	49
cg00767637	X	72223388	X	72299316	49
cg00772962	X	49295370	X	49343142	49
cg00772962	X	49295370	X	49304926	49
cg00772962	X	49295370	X	49352689	49
cg00772962	X	49295370	X	49234265	48
cg00772962	X	49295370	X	49196152	48
cg00772962	X	49295370	X	49177106	48
cg00772962	X	49295370	X	49186649	48
cg00772962	X	49295370	X	49362213	48
cg00772962	X	49295370	X	49333593	48
cg00772962	X	49295370	X	49314482	48
cg00772962	X	49295370	X	49324035	48
cg00772962	X	49295370	X	49224727	48
cg00772962	X	49295370	X	49205706	48
cg00772962	X	49295370	X	49215204	48
cg00813765	X	134846987	X	134936934	48
cg00813765	X	134846987	X	134866014	48
cg00813765	X	134846987	X	134883288	48
cg00813765	X	134846987	X	134971443	48
cg00813765	X	134846987	X	134954193	48
cg00817749	X	37699631	20	17459540	48
cg00862041	X	101967017	X	101906051	48
cg00913945	X	149014061	X	148890875	48
cg00917362	X	154115825	X	154687085	49
cg00917362	X	154115825	X	154612939	49
cg01133413	X	55246758	X	55306447	48
cg01191832	X	57619327	X	57936020	49
cg01219451	X	64627700	9	84303413	49
cg01290869	X	148854603	X	148678096	49
cg01331780	X	30265202	X	30233571	48
cg01408260	X	103216565	14	36840914	48
cg01408682	X	13063132	X	152412173	48
cg01408682	X	13063132	X	152518631	48
cg01436914	X	57936269	X	57619078	48
cg01534758	X	37061627	X	37351275	48
cg01614387	X	18237043	X	17756817	48
cg01673454	X	152924119	X	152920667	48
cg01761453	X	140983037	X	141263053	48
cg01780412	X	37004521	X	37430766	48
cg01864404	X	8434367	X	8138170	48
cg01878825	X	48052499	X	52638529	48
cg01878825	X	48052499	X	48161980	48
cg01895141	X	51360852	X	51454480	49
cg01895141	X	51360852	X	51424891	49
cg02055547	X	144329242	X	142605080	49
cg02055547	X	144329242	X	142803623	49
cg02061906	X	34150514	X	37026364	49
cg02061906	X	34150514	X	34960829	48
cg02155675	X	48206388	X	52790072	49
cg02155675	X	48206388	X	52673638	49
cg02155675	X	48206388	X	48300848	49
cg02155675	X	48206388	X	48252279	49
cg02155675	X	48206388	X	48262029	49
cg02155675	X	48206388	X	47979563	49
cg02155675	X	48206388	X	52726486	49
cg02155675	X	48206388	X	52818822	48
cg02155675	X	48206388	X	48076946	48
cg02155675	X	48206388	X	48186994	48
cg02155675	X	48206388	X	52706971	48
cg02155675	X	48206388	X	52809589	48
cg02155675	X	48206388	X	48155398	48
cg02360119	X	142113464	X	142605553	49
cg02360119	X	142113464	X	144328772	48
cg02360119	X	142113464	X	140084548	48
cg02360119	X	142113464	X	140336899	48
cg02360119	X	142113464	X	140096553	48
cg02541160	X	103333654	X	103205062	48
cg02678356	X	57937004	X	57618331	49
cg02722239	X	138528984	5	6633624	48
cg02907441	X	37026364	X	34960829	49
cg02907441	X	37026364	X	34150514	49
cg02990147	X	24329623	X	24382791	48
cg03102729	X	120181504	10	88854558	48
cg03199955	X	30671630	X	101035537	49
cg03246590	X	47662699	1	27755395	49
cg03356806	X	120181820	10	88854244	49
cg03485809	X	102862945	X	101380737	48
cg03485809	X	102862945	X	101397363	48
cg03505772	X	72299310	X	72223398	49
cg03590418	X	153570171	X	153618672	49
cg03598919	X	51150887	5	12794699	48
cg03695909	X	47346601	20	31246273	48
cg03695909	X	47346601	17	57625550	48
cg03735077	X	102192803	X	102755127	48
cg03746520	X	49166345	16	20687509	48
cg03813951	X	52684130	X	48242688	49
cg03813951	X	52684130	X	48271623	49
cg03813951	X	52684130	X	48056531	49
cg03826587	X	72068025	X	72092469	49
cg03977822	X	70503563	16	69791912	49
cg03984295	X	3790313	X	3751894	49
cg03984295	X	3790313	X	3828745	49
cg04318657	X	3630499	Y	7143133	48
cg04323915	X	6453041	Y	16167660	49
cg04323915	X	6453041	X	8139190	49
cg04323915	X	6453041	Y	16098829	49
cg04323915	X	6453041	X	8432988	49
cg04369574	X	102192359	16	640404	48
cg04375087	X	48166824	X	48057326	48
cg04388409	X	103216908	14	36840574	49
cg04388409	X	103216908	12	7864122	48
cg04494122	X	134155740	X	134167158	49
cg04501372	X	17756628	X	18237265	48
cg04614203	X	55114262	X	55100260	49
cg04616757	X	12601534	6	74063837	49
cg04676446	X	152954816	16	33779301	49
cg04676446	X	152954816	16	32896024	49
cg04771729	X	130929851	16	697540	49
cg04886382	X	49333935	X	49314824	49
cg04886382	X	49333935	X	49353031	49
cg04886382	X	49333935	X	49362555	49
cg04886382	X	49333935	X	49305268	49
cg04886382	X	49333935	X	49343484	49
cg04886382	X	49333935	X	49295712	49
cg04886382	X	49333935	X	49324377	49
cg04886382	X	49333935	X	49206048	49
cg04886382	X	49333935	20	52520751	48
cg04886382	X	49333935	12	31563413	48
cg04886382	X	49333935	X	49225069	48
cg04886382	X	49333935	X	49215547	48
cg04886382	X	49333935	X	49186991	48
cg04886382	X	49333935	X	49196494	48
cg04886382	X	49333935	X	49234607	48
cg05029625	X	64627755	9	84303358	49
cg05041728	X	111623900	2	27851850	48
cg05044339	X	24040675	X	112256302	48
cg05044339	X	24040675	10	101905689	48
cg05044339	X	24040675	2	74422399	48
cg05044339	X	24040675	11	27760086	48
cg05044339	X	24040675	5	16537731	48
cg05044339	X	24040675	4	102656615	48
cg05044339	X	24040675	19	38319382	48
cg05044339	X	24040675	11	78099162	48
cg05044339	X	24040675	12	116119087	48
cg05044339	X	24040675	5	31081600	48
cg05044339	X	24040675	10	96689217	48
cg05044339	X	24040675	11	119424314	48
cg05044339	X	24040675	17	37448737	48
cg05044339	X	24040675	1	68465391	48
cg05044339	X	24040675	14	104300637	48
cg05044339	X	24040675	18	22569051	48
cg05044339	X	24040675	10	3864344	48
cg05044339	X	24040675	17	78296300	48
cg05044339	X	24040675	19	7439488	48
cg05044339	X	24040675	22	35584985	48
cg05044339	X	24040675	2	28399361	48
cg05044339	X	24040675	10	108028880	48
cg05044339	X	24040675	3	98540814	48
cg05044339	X	24040675	1	45219716	48
cg05044339	X	24040675	1	186566696	48
cg05044339	X	24040675	19	50086212	48
cg05044339	X	24040675	22	41715498	48
cg05044339	X	24040675	X	53093678	48
cg05044339	X	24040675	20	18566343	48
cg05044339	X	24040675	6	86417943	48
cg05044339	X	24040675	9	19334614	48
cg05044339	X	24040675	2	43215551	48
cg05044339	X	24040675	22	32810591	48
cg05044339	X	24040675	21	46224473	48
cg05044339	X	24040675	19	47792628	48
cg05044339	X	24040675	9	88619110	48
cg05044339	X	24040675	1	215125007	48
cg05044339	X	24040675	5	20163092	48
cg05044339	X	24040675	9	114869653	48
cg05044339	X	24040675	13	42414819	48
cg05044339	X	24040675	8	99606752	48
cg05044339	X	24040675	10	73960330	48
cg05044339	X	24040675	1	18148214	48
cg05123368	X	37026697	X	34961162	49
cg05240537	X	103346747	X	103185743	49
cg05385973	X	37430777	X	37004512	49
cg05407106	X	52897409	X	55684695	49
cg05439258	X	49220271	X	49201229	49
cg05439258	X	49220271	X	49182160	49
cg05439258	X	49220271	X	49191703	49
cg05450314	X	101968430	X	101907483	48
cg05609837	X	65041897	19	21933852	48
cg05748359	X	149109080	X	148620633	49
cg05883299	X	101997645	12	21484924	48
cg05902460	X	80258877	20	34638026	48
cg05907136	X	134156306	X	134185955	49
cg05907136	X	134156306	X	134166594	49
cg05933703	X	51361383	X	51425422	49
cg05933703	X	51361383	X	51453949	49
cg06001976	X	3790470	X	3828902	49
cg06001976	X	3790470	X	3752051	49
cg06157408	X	49090934	7	75932053	49
cg06170080	X	71089531	X	70891178	49
cg06170080	X	71089531	X	71043387	49
cg06275134	X	140335783	X	140097688	49
cg06275134	X	140335783	X	140085683	49
cg06275134	X	140335783	X	140671993	48
cg06275134	X	140335783	X	140678701	48
cg06302402	X	3224570	Y	14117027	49
cg06325687	X	153448957	X	153410547	49
cg06325687	X	153448957	X	153486075	49
cg06373526	X	51139183	X	51453958	48
cg06373526	X	51139183	X	51425413	48
cg06373526	X	51139183	X	51361374	48
cg06447436	X	13063014	X	11232631	48
cg06462727	X	106515879	1	40367036	48
cg06628622	X	34960829	X	37026364	49
cg06628622	X	34960829	X	34150514	48
cg06650776	X	102632072	X	102565245	49
cg06650776	X	102632072	X	102470730	48
cg06746903	X	103173284	X	103357622	49
cg06909745	X	52005415	X	55188047	49
cg07001612	X	57936032	X	57619315	49
cg07091641	X	102533112	X	100894723	48
cg07337720	X	151649295	15	43093361	49
cg07337720	X	151649295	5	122736786	49
cg07337720	X	151649295	8	62492029	49
cg07337720	X	151649295	12	53292254	49
cg07337720	X	151649295	2	178063080	48
cg07337720	X	151649295	5	60039588	48
cg07337720	X	151649295	9	102068692	48
cg07337720	X	151649295	3	160286833	48
cg07337720	X	151649295	1	157044295	48
cg07337720	X	151649295	12	69100653	48
cg07380282	X	8139190	X	6453041	49
cg07380282	X	8139190	Y	16098829	48
cg07380282	X	8139190	X	8432988	48
cg07380282	X	8139190	Y	16167660	48
cg07413956	X	55101460	X	55115445	48
cg07464489	X	119208249	X	119295924	49
cg07494987	X	15664840	X	15721209	49
cg07501063	X	3628424	Y	7145192	48
cg07507776	X	57618914	X	57936435	49
cg07772467	X	30671633	4	166200818	49
cg07772467	X	30671633	X	101035534	49
cg07772467	X	30671633	4	120316133	48
cg07810091	X	48534493	X	48957811	48
cg07898500	X	8432988	X	6453041	49
cg07898500	X	8432988	X	8139190	48
cg07898500	X	8432988	Y	16167660	48
cg07898500	X	8432988	Y	16098829	48
cg08037664	X	154113992	X	154688920	49
cg08037664	X	154113992	X	154611103	49
cg08322013	X	148620568	X	149109145	49
cg08328842	X	102841681	X	101381880	48
cg08395966	X	102001268	X	101967661	49
cg08459670	X	37063779	X	37349113	49
cg08615635	X	55188047	X	52005415	49
cg08689158	X	148854858	X	148677841	49
cg08999332	X	102192192	X	102755739	48
cg09016243	X	120181455	10	88854607	49
cg09100792	X	40062004	4	62999962	48
cg09122412	X	107683435	X	20999219	48
cg09293286	X	3235329	Y	14100334	49
cg09332981	X	101905359	X	101966323	49
cg09347151	X	134555540	X	134233188	48
cg09421361	X	65041584	2	208606947	48
cg09421361	X	65041584	19	21934163	48
cg09443457	X	37004582	X	37430707	49
cg09448062	X	148619454	X	149110257	49
cg09520583	X	51076119	X	51238992	48
cg09666541	X	26576330	13	84481542	48
cg09796695	X	48750744	12	17554115	48
cg09801859	X	37060809	X	37352093	49
cg09801859	X	37060809	X	37365405	49
cg09823452	X	2850633	Y	14470433	49
cg09890269	X	51239014	X	51076101	48
cg09968133	X	154117632	X	154614738	49
cg09968133	X	154117632	X	154685281	49
cg09998941	X	27826007	X	27826515	49
cg10346077	X	145701720	16	89345573	48
cg10356429	X	64627572	9	84303538	49
cg10767295	X	37004512	X	37430777	49
cg10982935	X	129403083	X	129403453	49
cg11009400	X	3235539	Y	14100122	49
cg11073407	X	37004228	X	37431061	49
cg11098548	X	37026349	X	34150529	49
cg11153808	X	151903039	X	151922247	49
cg11153808	X	151903039	X	151883235	49
cg11275015	X	52685426	X	48140413	49
cg11275015	X	52685426	X	48218053	49
cg11275015	X	52685426	X	48058126	48
cg11275015	X	52685426	X	48167612	48
cg11275015	X	52685426	X	48240465	48
cg11275015	X	52685426	X	48273877	48
cg11286294	X	134185321	X	134155669	48
cg11286294	X	134185321	X	134167231	48
cg11307741	X	70713920	13	87715016	48
cg11307741	X	70713920	1	183929824	48
cg11307741	X	70713920	4	157508499	48
cg11307741	X	70713920	6	92046347	48
cg11307741	X	70713920	2	153519799	48
cg11307741	X	70713920	7	99115531	48
cg11648996	X	34960814	X	37026349	49
cg11648996	X	34960814	X	34150529	48
cg11704790	X	51425528	X	51453841	49
cg11822772	X	129402977	X	129403559	49
cg11854877	X	154114544	X	154611658	49
cg11854877	X	154114544	X	154688366	49
cg11861845	X	47370252	6	118029923	50
cg11964613	X	2882333	Y	14452958	49
cg12176022	X	102864314	X	102529153	49
cg12176022	X	102864314	X	101395983	49
cg12177562	X	152955529	16	33779999	48
cg12177562	X	152955529	16	32895324	48
cg12210824	X	120069108	X	120064247	49
cg12210824	X	120069108	X	120103154	49
cg12210824	X	120069108	X	120093433	49
cg12210824	X	120069108	X	120112874	49
cg12210824	X	120069108	X	120117734	49
cg12210824	X	120069108	X	120108014	49
cg12210824	X	120069108	X	120078829	49
cg12210824	X	120069108	X	120073969	49
cg12210824	X	120069108	X	120088550	49
cg12210824	X	120069108	X	120012758	49
cg12210824	X	120069108	X	120007854	49
cg12210824	X	120069108	X	120083690	49
cg12210824	X	120069108	X	120098294	49
cg12292084	X	48242838	X	48271473	50
cg12292084	X	48242838	X	48015651	48
cg12292084	X	48242838	X	52683974	48
cg12372503	X	134730716	X	134975921	48
cg12452512	X	100740439	X	102631462	48
cg12452512	X	100740439	X	102319104	48
cg12504641	X	122696254	19	6495747	48
cg12521910	X	52897630	X	55684916	49
cg12579995	X	102755696	X	102192232	49
cg12592455	X	134166801	X	134156101	49
cg12592455	X	134166801	X	134185750	48
cg12619326	X	38115487	19	7969178	49
cg12937141	X	103267926	X	103230694	48
cg12937141	X	103267926	X	103317309	48
cg12937141	X	103267926	X	103294786	48
cg12980185	X	154255174	5	72804488	49
cg13140681	X	69385932	4	83322625	48
cg13176022	X	2730666	Y	14550646	49
cg13318368	X	134185920	X	134156271	48
cg13391512	X	102564733	X	102318040	49
cg13444289	X	150158593	6	104629752	49
cg13540126	X	51453843	X	51425530	49
cg13700552	X	101968505	X	101907558	49
cg13781096	X	48216201	X	52683895	49
cg13781096	X	48216201	X	48114600	49
cg13781096	X	48216201	X	52736293	49
cg13781096	X	48216201	X	52780263	49
cg13781096	X	48216201	X	52651981	49
cg13781096	X	48216201	X	48165679	49
cg13781096	X	48216201	X	48056290	48
cg13781096	X	48216201	X	47967171	48
cg13812570	X	144327920	X	142642971	48
cg13823245	X	119295924	X	119208249	49
cg14052945	X	37435651	X	36999239	49
cg14108922	X	55115535	X	55101546	49
cg14108922	X	55115535	X	55246884	48
cg14108922	X	55115535	X	55306584	48
cg14308265	X	51361547	X	51425586	48
cg14308265	X	51361547	X	51453787	48
cg14338160	X	54839650	X	54953115	49
cg14346048	X	34675036	X	36976096	49
cg14349378	X	152954303	16	32896542	48
cg14349378	X	152954303	16	33778783	48
cg14393649	X	49178100	X	49235259	49
cg14393649	X	49178100	X	49353683	49
cg14393649	X	49178100	X	49296364	49
cg14393649	X	49178100	X	49197147	49
cg14393649	X	49178100	X	49206700	49
cg14393649	X	49178100	X	49225722	49
cg14393649	X	49178100	X	49363207	49
cg14393649	X	49178100	X	49344136	49
cg14393649	X	49178100	X	49305920	49
cg14393649	X	49178100	X	49315476	49
cg14393649	X	49178100	X	49325029	49
cg14393649	X	49178100	X	49187644	49
cg14393649	X	49178100	X	49216200	49
cg14393649	X	49178100	X	49334587	49
cg14492530	X	114999091	X	114993089	49
cg14492530	X	114999091	X	114990120	49
cg14492530	X	114999091	X	114981169	49
cg14492530	X	114999091	X	114960280	49
cg14492530	X	114999091	X	114996082	49
cg14492530	X	114999091	X	114984154	49
cg14492530	X	114999091	X	114987133	49
cg14492530	X	114999091	X	114972204	49
cg14492530	X	114999091	X	114966242	49
cg14492530	X	114999091	X	114969225	49
cg14492530	X	114999091	X	114975195	49
cg14492530	X	114999091	X	114963261	49
cg14492530	X	114999091	X	114978186	49
cg14492530	X	114999091	X	115002080	48
cg14492530	X	114999091	X	115004162	48
cg14517340	X	70823574	X	70823952	48
cg14517340	X	70823574	X	70823862	48
cg14596086	X	134156271	X	134185920	48
cg14805882	X	101381594	X	102863784	48
cg14880205	X	34150470	X	34960871	49
cg14918358	X	49158640	X	49362128	49
cg14918358	X	49158640	X	49234180	49
cg14918358	X	49158640	X	49215119	49
cg14918358	X	49158640	X	49177021	49
cg14918358	X	49158640	X	49323950	49
cg14918358	X	49158640	X	49196067	49
cg14918358	X	49158640	X	49186564	49
cg14918358	X	49158640	X	49224642	49
cg14918358	X	49158640	X	49343057	48
cg14918358	X	49158640	X	49304841	48
cg14918358	X	49158640	X	49352604	48
cg14918358	X	49158640	X	49205621	48
cg14918358	X	49158640	X	49314397	48
cg14918358	X	49158640	X	49333508	48
cg14918358	X	49158640	X	49295285	48
cg14955505	X	73025554	6	114336284	49
cg14955505	X	73025554	1	210286963	48
cg14955505	X	73025554	8	61221868	48
cg14955505	X	73025554	2	78987950	48
cg14955505	X	73025554	X	55817547	48
cg14955505	X	73025554	5	128068123	48
cg14955505	X	73025554	4	187166071	48
cg14955505	X	73025554	8	72579526	48
cg14955505	X	73025554	8	10431703	48
cg14955505	X	73025554	4	59160295	48
cg14955505	X	73025554	X	16237756	48
cg14955505	X	73025554	8	50334991	48
cg14955505	X	73025554	17	19794581	48
cg14955505	X	73025554	4	98058560	48
cg14955505	X	73025554	2	3866301	48
cg14955505	X	73025554	7	138016693	48
cg14955505	X	73025554	8	110315963	48
cg14955505	X	73025554	7	30521761	48
cg15024277	X	102632067	X	102565250	49
cg15024277	X	102632067	X	102470725	48
cg15042473	X	103294786	X	103267926	48
cg15042473	X	103294786	X	103317309	48
cg15042473	X	103294786	X	103230694	48
cg15213782	X	27882132	16	31105932	49
cg15329483	X	52683974	X	48271473	48
cg15329483	X	52683974	X	48015651	48
cg15329483	X	52683974	X	48242838	48
cg15337017	X	153492449	X	153418201	49
cg15337017	X	153492449	X	153455331	49
cg15363158	X	48054933	X	52640947	49
cg15363158	X	48054933	X	52653908	48
cg15481819	X	49355613	X	49298297	49
cg15481819	X	49355613	X	49208630	49
cg15481819	X	49355613	X	49365140	49
cg15481819	X	49355613	X	49237190	49
cg15481819	X	49355613	X	49189578	49
cg15481819	X	49355613	X	49227653	49
cg15481819	X	49355613	X	49326962	49
cg15481819	X	49355613	X	49346069	49
cg15481819	X	49355613	X	49199078	49
cg15481819	X	49355613	X	49307853	49
cg15481819	X	49355613	X	49161696	49
cg15481819	X	49355613	X	49180035	49
cg15481819	X	49355613	X	49317409	49
cg15481819	X	49355613	X	49336520	49
cg15615706	X	134568858	1	17272852	48
cg15755092	X	118602418	6	42700413	48
cg15765801	X	114969816	X	114993680	49
cg15765801	X	114969816	X	114978777	49
cg15765801	X	114969816	X	114996673	49
cg15765801	X	114969816	X	114963852	49
cg15765801	X	114969816	X	114975786	49
cg15765801	X	114969816	X	114972795	49
cg15765801	X	114969816	X	114966833	49
cg15765801	X	114969816	X	114990711	49
cg15765801	X	114969816	X	114987724	49
cg15765801	X	114969816	X	114960871	49
cg15765801	X	114969816	X	114999682	49
cg15765801	X	114969816	X	114984745	49
cg15765801	X	114969816	X	114981760	49
cg15765801	X	114969816	X	115069145	48
cg15765801	X	114969816	X	115004754	48
cg15822015	X	114960155	X	115004037	50
cg15822015	X	114960155	X	114963136	50
cg15822015	X	114960155	X	114989995	50
cg15822015	X	114960155	X	114966117	50
cg15822015	X	114960155	X	115066989	50
cg15822015	X	114960155	X	114975070	50
cg15822015	X	114960155	X	114972079	50
cg15822015	X	114960155	X	114969100	50
cg15822015	X	114960155	X	114987008	50
cg15822015	X	114960155	X	114995957	50
cg15822015	X	114960155	X	114978061	50
cg15822015	X	114960155	X	114998966	50
cg15822015	X	114960155	X	114992964	50
cg15822015	X	114960155	X	115001955	50
cg15822015	X	114960155	X	114981044	50
cg15822015	X	114960155	X	114984029	50
cg15980334	X	99194597	11	62141591	48
cg16097355	X	73834332	15	50086340	49
cg16115418	X	3630582	Y	7143050	48
cg16115418	X	3630582	X	3837690	48
cg16115418	X	3630582	X	3799261	48
cg16115418	X	3630582	X	3760837	48
cg16167088	X	99194922	1	17734956	48
cg16199850	X	134232453	X	134556268	49
cg16202017	X	51074202	X	51243193	49
cg16311072	X	101094428	X	102336165	49
cg16311072	X	101094428	X	101621641	49
cg16311072	X	101094428	X	101575308	49
cg16505548	X	49013750	X	49019164	48
cg16522370	X	89176915	Y	3447116	49
cg16546841	X	134971322	X	134954072	49
cg16546841	X	134971322	X	134883409	49
cg16546841	X	134971322	X	134866135	48
cg16546841	X	134971322	X	134936813	48
cg16613750	X	64887634	5	25909537	49
cg16744892	X	122696129	16	90001496	48
cg16744892	X	122696129	18	12325425	48
cg16811756	X	99194477	1	17734508	49
cg16811756	X	99194477	3	126484275	48
cg16840574	X	8139938	X	8432138	49
cg16840574	X	8139938	Y	16099591	48
cg16840574	X	8139938	Y	16166898	48
cg16851485	X	135962836	9	30688992	49
cg16851485	X	135962836	X	65177140	48
cg16856766	X	153883245	2	13551949	48
cg16891080	X	101397678	X	101380388	49
cg16893455	X	48214736	X	48103142	48
cg17154629	X	118357077	19	33183419	48
cg17274387	X	103349780	X	103182836	48
cg17390497	X	52826284	X	142605112	49
cg17432350	X	64626876	9	84304148	48
cg17505409	X	13397328	3	49395574	48
cg17552650	X	48957963	X	48534645	48
cg17568534	X	119210842	X	119293331	49
cg17726280	X	102529175	X	102864290	49
cg17726280	X	102529175	X	101396005	48
cg17758324	X	129403027	X	129403509	49
cg17828773	X	129403036	X	129403500	49
cg17873414	X	152927974	17	46958511	48
cg17876020	X	151649235	12	69100593	48
cg17876020	X	151649235	8	90425106	48
cg17895907	X	146366330	X	146363632	49
cg17895907	X	146366330	X	146360941	49
cg18007543	X	2827939	X	2856217	49
cg18007543	X	2827939	Y	14495022	49
cg18007543	X	2827939	Y	14460618	49
cg18266647	X	102000811	X	101906233	49
cg18266647	X	102000811	X	101967199	48
cg18377059	X	34960873	X	34150472	49
cg18431579	X	55101509	X	55115498	48
cg18512807	X	107225376	X	104465100	48
cg18536496	X	101906035	X	101967001	48
cg18547980	X	153572924	X	153615917	50
cg18769420	X	73834329	15	50086343	48
cg18791672	X	34150529	X	37026349	49
cg18925560	X	36981864	13	114239424	48
cg18967208	X	34965311	X	34145256	48
cg19011552	X	146364725	X	146367424	48
cg19011552	X	146364725	X	146362027	48
cg19246080	X	2825439	Y	14498998	49
cg19330011	X	152224533	X	152343730	49
cg19330011	X	152224533	X	152240528	49
cg19330011	X	152224533	X	152246268	49
cg19330011	X	152224533	X	152337990	49
cg19411919	X	47967171	X	52780263	49
cg19411919	X	47967171	X	48165679	49
cg19411919	X	47967171	X	52683895	49
cg19411919	X	47967171	X	52736293	49
cg19411919	X	47967171	X	48114600	49
cg19411919	X	47967171	X	52651981	49
cg19411919	X	47967171	X	48216201	48
cg19411919	X	47967171	X	48056290	48
cg19487455	X	146340510	X	146342285	48
cg19506407	X	5811303	Y	16952696	49
cg19585882	X	48115024	X	47967575	49
cg19585882	X	48115024	X	52652405	48
cg19613925	X	102842289	X	101382524	48
cg19679687	X	37430707	X	37004582	49
cg19856594	X	134975921	X	134730716	48
cg20018992	X	71948510	X	87352107	48
cg20078783	X	74966395	21	38461114	49
cg20085077	X	100740421	X	102631444	48
cg20095274	X	152954921	16	33779398	49
cg20095274	X	152954921	16	32895925	49
cg20332806	X	37431206	X	37004083	49
cg20439892	X	102631453	X	102319113	48
cg20482922	X	57937401	X	57617934	48
cg20508345	X	34150583	X	34960760	49
cg20508345	X	34150583	X	37026295	49
cg20521104	X	102191578	X	102756352	48
cg20778411	X	37003920	X	37431369	48
cg20855042	X	53021542	X	52086630	49
cg20952364	X	52087735	X	53020437	48
cg21042032	X	37404389	X	34961040	48
cg21042032	X	37404389	X	37026575	48
cg21042032	X	37404389	X	34150303	48
cg21118250	X	10589926	18	34223260	48
cg21184257	X	49234767	X	49343644	49
cg21184257	X	49234767	X	49215708	49
cg21184257	X	49234767	X	49314984	49
cg21184257	X	49234767	X	49353191	49
cg21184257	X	49234767	X	49305428	49
cg21184257	X	49234767	X	49187152	49
cg21184257	X	49234767	X	49362715	49
cg21184257	X	49234767	X	49206208	49
cg21184257	X	49234767	X	49196655	49
cg21184257	X	49234767	X	49177608	49
cg21184257	X	49234767	X	49225230	49
cg21184257	X	49234767	X	49324537	49
cg21184257	X	49234767	X	49295872	49
cg21184257	X	49234767	X	49334095	49
cg21393587	X	152342886	X	152245424	49
cg21393587	X	152342886	X	152241372	49
cg21393587	X	152342886	X	152338834	49
cg21509846	X	102319368	X	100740157	48
cg21944459	X	13060800	X	8999927	48
cg21984635	X	9734623	5	70306917	48
cg22037209	X	64627254	9	84303855	49
cg22072691	X	54839625	X	54953090	49
cg22142212	X	151562912	X	151560719	48
cg22466573	X	71091967	X	70888840	48
cg22466573	X	71091967	X	71034892	48
cg22629482	X	129402973	X	129403563	49
cg22629722	X	53446266	11	118857205	48
cg22629722	X	53446266	7	6619859	48
cg22662834	X	49012665	X	49020251	49
cg22690188	X	64627670	9	84303445	48
cg22710391	X	34960893	X	34150448	49
cg22710391	X	34960893	X	37026428	49
cg22710633	X	52655675	X	48118303	48
cg22725940	X	119028450	14	96122068	48
cg22728225	X	91038587	Y	4872552	49
cg22785972	X	37029564	X	37400356	48
cg22818873	X	152334189	X	152347531	49
cg22818873	X	152334189	X	152236726	49
cg22874828	X	115004495	X	114972537	49
cg22874828	X	115004495	X	114987466	49
cg22874828	X	115004495	X	114963594	49
cg22874828	X	115004495	X	114978519	49
cg22874828	X	115004495	X	114966575	49
cg22874828	X	115004495	X	114999424	49
cg22874828	X	115004495	X	114981502	49
cg22874828	X	115004495	X	114996415	49
cg22874828	X	115004495	X	114975528	49
cg22874828	X	115004495	X	114969558	49
cg22874828	X	115004495	X	114990453	49
cg22874828	X	115004495	X	114960613	49
cg22874828	X	115004495	X	114993422	49
cg22874828	X	115004495	X	115002413	49
cg22874828	X	115004495	X	114984487	49
cg23163644	X	101381018	X	101397084	48
cg23219332	X	134971334	X	134847096	48
cg23403072	X	151902143	X	151921366	49
cg23403072	X	151902143	X	151884116	49
cg23524524	X	49020116	X	49012795	48
cg23571457	X	101907558	X	101968505	49
cg23583777	X	57936020	X	57619327	49
cg23685102	X	102319111	X	102631451	48
cg23772042	X	152228700	X	152583261	48
cg23812886	X	48056290	X	52736293	49
cg23812886	X	48056290	X	52780263	49
cg23812886	X	48056290	X	48114600	49
cg23812886	X	48056290	X	52651981	49
cg23812886	X	48056290	X	52683895	49
cg23812886	X	48056290	X	48165679	49
cg23812886	X	48056290	X	48216201	48
cg23812886	X	48056290	X	47967171	48
cg23936476	X	102319120	X	102631442	49
cg23987345	X	51076387	X	51238726	49
cg24044654	X	135379037	13	99171661	48
cg24083614	X	48962217	X	48537322	50
cg24135682	X	134233598	X	134555120	49
cg24188954	X	72225115	X	72297591	49
cg24192264	X	21877894	X	21876691	49
cg24256637	X	142795088	X	142596597	48
cg24258005	X	55187696	X	52964453	48
cg24268663	X	151560719	X	151562912	48
cg24281651	X	30671637	4	166200814	50
cg24281651	X	30671637	X	101035530	49
cg24281651	X	30671637	4	120316129	49
cg24341236	X	154299853	5	175735116	49
cg24671185	X	103358117	X	103172815	49
cg24802193	X	52255505	X	52516618	49
cg24802193	X	52255505	X	52541339	49
cg24802193	X	52255505	X	52243667	49
cg24802193	X	52255505	X	52528445	49
cg25039417	X	134305126	X	134328641	49
cg25086957	X	125686235	X	125299551	48
cg25339449	X	146342079	X	146341191	49
cg25339449	X	146342079	X	146340304	49
cg25436127	X	36976108	X	34675024	49
cg25504143	X	109473163	8	78891711	48
cg25504143	X	109473163	20	2245492	48
cg25532503	X	37350930	X	37061972	49
cg25700851	X	7164772	Y	17651822	48
cg25708189	X	26576480	8	33579784	49
cg25720114	X	115594217	X	115828258	49
cg25777856	X	49012891	X	49020023	49
cg25781258	X	103217712	X	101771194	48
cg25805946	X	48055305	X	48164795	48
cg25805946	X	48055305	X	52683035	48
cg25988570	X	49178004	X	49334491	49
cg25988570	X	49178004	X	49216104	49
cg25988570	X	49178004	X	49324933	49
cg25988570	X	49178004	X	49363111	49
cg25988570	X	49178004	X	49315380	49
cg25988570	X	49178004	X	49187548	49
cg25988570	X	49178004	X	49344040	49
cg25988570	X	49178004	X	49296268	49
cg25988570	X	49178004	X	49225626	49
cg25988570	X	49178004	X	49197051	49
cg25988570	X	49178004	X	49206604	49
cg25988570	X	49178004	X	49305824	49
cg25988570	X	49178004	X	49353587	49
cg25988570	X	49178004	X	49235163	49
cg26114378	X	37430775	X	37004516	48
cg26280904	X	51635421	X	51675205	48
cg26382696	X	55187708	X	52964465	49
cg26382696	X	55187708	X	52005080	48
cg26412379	X	6147299	Y	16634126	49
cg26513077	X	140336655	X	140786627	48
cg26580465	X	154114546	X	154688362	49
cg26580465	X	154114546	X	154611660	49
cg26738106	X	3265038	Y	14074529	49
cg27198071	X	134166610	X	134156292	49
cg27198071	X	134166610	X	134185941	48
cg27257566	X	3265053	Y	14074514	48
cg27441045	X	100446383	2	9770538	48
cg27553638	X	140786627	X	140672865	49
cg27553638	X	140786627	X	140677829	49
cg27553638	X	140786627	X	140336655	48
cg27624721	X	37351486	X	37061416	48
cg27624721	X	37351486	X	31089839	48
ch.X.1084407R	X	70661061	X	70661060	50
ch.X.112318143R	X	112431487	X	112431486	50
ch.X.112526203R	X	112639547	X	112639546	50
ch.X.13187220R	X	13277299	X	13277298	50
ch.X.1698482R	X	117678274	X	117678273	50
ch.X.188238R	X	12813542	X	12813541	50
ch.X.23343928R	X	23434007	X	23434006	50
ch.X.258064R	X	16776121	X	16776120	50
ch.X.382657R	X	23572051	X	23572050	50
ch.X.42405548R	X	42520604	X	42520603	50
ch.X.557489R	X	34376437	X	34376436	50
ch.X.652438R	X	40522952	X	40522951	49
ch.X.68408155R	X	68491430	X	68491429	50
ch.X.7566543R	X	7556543	X	7556542	50
ch.X.772253F	X	47063687	X	47063685	49
ch.X.881546R	X	53691005	X	53691004	50
ch.X.92448175R	X	92561519	X	92561518	50
