# Supplementary material for: Sex differences in the genome-wide DNA methylation pattern and impact on gene expression, microRNA levels and insulin secretion in human pancreatic islets
Source: Genome Biol. 2014 Dec 3;15(12):522. doi: 10.1186/s13059-014-0522-z (PMC4256841; doi:10.1186/s13059-014-0522-z)
Supplement: Additional file 8: — Sites on the autosomal chromosomes where DNA methylation significantly associates with both pancreatic islet purity and sex. Autosomal data where DNA methylation is significantly associated with both sex and the co-variate islet purity (q <0.05). [file 13059_2014_522_MOESM8_ESM.xlsx]

## Sheet: top_gender_autosomes
Probe ID	Islet purity q-value
cg00351283	3.02x10-04
cg00523012	1.44x10-05
cg00625443	1.53x10-02
cg01072076	1.25x10-02
cg01181681	3.40x10-03
cg01384111	5.31x10-07
cg02518546	3.64x10-03
cg02532518	5.18x10-03
cg03405128	3.12x10-03
cg03618918	4.04x10-02
cg03704667	9.54x10-04
cg03989125	1.59x10-02
cg04605287	1.63x10-04
cg04722177	2.45x10-04
cg04751089	2.53x10-04
cg04963424	1.76x10-06
cg04972766	9.13x10-03
cg05114739	3.41x10-04
cg05263838	7.74x10-04
cg06436185	3.66x10-03
cg07119136	8.15x10-05
cg07387634	4.37x10-03
cg07493858	6.73x10-03
cg08151623	7.74x10-03
cg08931129	1.56x10-03
cg09410752	4.02x10-06
cg09639931	1.10x10-02
cg09929567	8.43x10-05
cg09975397	3.37x10-02
cg10242476	2.06x10-02
cg11401257	2.69x10-07
cg11534680	2.02x10-04
cg11749010	8.54x10-05
cg11853788	6.89x10-03
cg12156944	1.10x10-02
cg12406559	5.86x10-06
cg12427264	1.89x10-03
cg12528597	1.06x10-02
cg12599850	6.05x10-05
cg13777798	3.59x10-07
cg13808071	8.44x10-05
cg13940125	3.56x10-03
cg13953735	2.70x10-06
cg14215472	8.44x10-05
cg14494721	1.70x10-06
cg14515364	3.89x10-02
cg14653284	1.63x10-07
cg15373782	5.69x10-08
cg15606473	3.20x10-02
cg15714846	2.29x10-05
cg15817705	2.10x10-04
cg16450309	4.01x10-02
cg17738213	5.15x10-03
cg18183406	1.29x10-04
cg18846889	2.10x10-02
cg20023538	3.17x10-04
cg20242781	4.59x10-07
cg21101720	4.87x10-04
cg21784396	2.27x10-04
cg21869956	3.56x10-03
cg22744079	8.91x10-03
cg22744818	4.02x10-02
cg23434592	4.74x10-06
cg23514619	1.66x10-04
cg23629166	3.17x10-02
cg23913963	2.28x10-04
cg24053715	4.38x10-03
cg24245418	1.44x10-03
cg24335070	1.73x10-03
cg24453580	4.53x10-03
cg25581330	5.54x10-06
cg25584814	4.96x10-02
cg25649765	5.90x10-04
cg26838023	3.30x10-02
cg27053299	1.87x10-02
cg27121959	1.33x10-04
cg27173677	8.53x10-07
cg27362048	3.11x10-02
