# Supplementary material for: Sex differences in the genome-wide DNA methylation pattern and impact on gene expression, microRNA levels and insulin secretion in human pancreatic islets
Source: Genome Biol. 2014 Dec 3;15(12):522. doi: 10.1186/s13059-014-0522-z (PMC4256841; doi:10.1186/s13059-014-0522-z)
Supplement: Additional file 9: — Sites on the X chromosome where DNA methylation significantly associates with both pancreatic islet purity and sex. X-chromosome data where DNA methylation is significantly associated with both sex and the co-variate islet purity (q <0.05). [file 13059_2014_522_MOESM9_ESM.xlsx]

## Sheet: x_chr_only q and 5%
Probe ID	Islet purity q-value
cg00005617	3.64x10-05
cg00016522	1.78x10-03
cg00072587	3.16x10-03
cg00120172	8.13x10-03
cg00123001	2.61x10-04
cg00139317	2.16x10-02
cg00140189	1.73x10-02
cg00150874	2.44x10-02
cg00206332	1.16x10-02
cg00241051	1.22x10-02
cg00256358	9.19x10-05
cg00369058	2.25x10-02
cg00379799	1.84x10-02
cg00389552	3.48x10-05
cg00400665	1.39x10-02
cg00412368	3.51x10-02
cg00431602	1.13x10-03
cg00467854	2.83x10-03
cg00473051	1.06x10-02
cg00524424	4.43x10-02
cg00583858	4.04x10-03
cg00719224	2.56x10-03
cg00724728	3.82x10-05
cg00762681	2.91x10-02
cg00765686	6.37x10-04
cg00787015	3.57x10-03
cg00813999	1.76x10-03
cg00822998	1.61x10-04
cg00908601	7.02x10-04
cg00966524	2.37x10-02
cg01081720	6.94x10-04
cg01112930	1.77x10-04
cg01114138	1.72x10-06
cg01308913	1.78x10-02
cg01321220	4.76x10-02
cg01340520	6.46x10-03
cg01364907	2.45x10-03
cg01372422	4.44x10-05
cg01379263	4.01x10-03
cg01448525	3.46x10-02
cg01473525	1.46x10-02
cg01490258	1.45x10-02
cg01529679	2.98x10-02
cg01577745	2.57x10-04
cg01598357	8.12x10-04
cg01737550	2.41x10-02
cg01755224	5.68x10-04
cg01776396	4.01x10-03
cg01821772	6.37x10-04
cg01843978	4.17x10-03
cg01854931	4.98x10-02
cg01864032	3.93x10-02
cg01893797	2.86x10-04
cg01895141	3.32x10-02
cg01905377	2.67x10-02
cg01960534	6.37x10-04
cg01990106	8.82x10-04
cg01997953	1.44x10-04
cg02063752	1.04x10-02
cg02077027	7.84x10-05
cg02151779	6.77x10-03
cg02200373	8.96x10-05
cg02279124	6.44x10-03
cg02295369	5.27x10-03
cg02362246	4.05x10-02
cg02396917	3.19x10-02
cg02416822	1.56x10-02
cg02495057	4.59x10-02
cg02505036	2.83x10-02
cg02580986	6.29x10-04
cg02581653	4.65x10-02
cg02590287	2.10x10-05
cg02603022	9.66x10-03
cg02710173	4.72x10-04
cg02725485	3.80x10-02
cg02726808	3.16x10-06
cg02742990	1.23x10-02
cg02743552	1.65x10-02
cg02764898	3.30x10-04
cg02770794	1.40x10-02
cg02779592	2.29x10-05
cg02784144	2.11x10-05
cg02814558	4.44x10-03
cg02839824	1.98x10-03
cg02923300	3.05x10-03
cg03025340	1.42x10-03
cg03058616	1.33x10-03
cg03094405	1.48x10-05
cg03121419	3.48x10-02
cg03183106	7.93x10-03
cg03191149	3.20x10-04
cg03212133	3.66x10-02
cg03221436	1.84x10-03
cg03246590	2.11x10-05
cg03305185	1.18x10-02
cg03331695	8.56x10-03
cg03357510	5.31x10-03
cg03445896	2.66x10-02
cg03450733	7.60x10-03
cg03512369	9.24x10-04
cg03554855	6.65x10-03
cg03646906	1.37x10-02
cg03660876	3.11x10-02
cg03662494	1.53x10-04
cg03670355	9.36x10-03
cg03738247	1.72x10-03
cg03761923	1.12x10-02
cg03791917	2.91x10-02
cg03887682	6.61x10-03
cg03959079	9.71x10-03
cg03972560	5.32x10-04
cg03984295	4.06x10-04
cg04027940	3.89x10-02
cg04035233	3.03x10-03
cg04053131	5.47x10-05
cg04177426	3.87x10-02
cg04182378	4.25x10-03
cg04189389	2.09x10-03
cg04189723	2.53x10-02
cg04393989	4.03x10-05
cg04402371	1.34x10-03
cg04414946	7.92x10-05
cg04484695	2.61x10-03
cg04515986	2.07x10-02
cg04569165	3.47x10-04
cg04595393	1.35x10-02
cg04704683	2.10x10-05
cg04730443	1.01x10-03
cg04748497	2.92x10-02
cg04755662	5.64x10-04
cg04777541	1.48x10-02
cg04861259	2.45x10-03
cg04927540	2.75x10-02
cg04929865	1.13x10-02
cg04985372	6.80x10-04
cg05061650	8.00x10-03
cg05151505	6.26x10-03
cg05152874	2.04x10-02
cg05155058	2.95x10-03
cg05181702	3.48x10-02
cg05195686	6.65x10-03
cg05219621	2.59x10-03
cg05237470	1.30x10-02
cg05295688	3.48x10-05
cg05361475	2.32x10-04
cg05397813	1.18x10-03
cg05400670	1.47x10-02
cg05411980	4.53x10-05
cg05435697	1.79x10-03
cg05450314	3.96x10-02
cg05559023	1.51x10-03
cg05560472	7.79x10-04
cg05707218	4.60x10-02
cg05721877	8.65x10-05
cg05748796	3.29x10-02
cg05784171	3.32x10-02
cg05789980	1.48x10-02
cg05826817	7.79x10-04
cg05849149	7.41x10-03
cg05870108	9.96x10-04
cg05903800	3.51x10-02
cg05911704	1.32x10-02
cg05911774	4.41x10-05
cg05914696	2.89x10-02
cg05947181	2.61x10-04
cg06131666	9.11x10-03
cg06134608	3.63x10-03
cg06159667	4.94x10-02
cg06180047	1.09x10-04
cg06291093	1.53x10-03
cg06379640	4.02x10-02
cg06431415	1.38x10-03
cg06494770	7.54x10-03
cg06522219	2.39x10-03
cg06616051	5.51x10-04
cg06625174	2.11x10-04
cg06647694	1.54x10-03
cg06774124	6.57x10-03
cg06791102	1.90x10-02
cg06833902	6.86x10-04
cg06851753	1.44x10-02
cg06870560	1.52x10-02
cg06871279	2.40x10-02
cg06891491	7.79x10-04
cg06927864	2.07x10-02
cg06967228	4.60x10-02
cg07004932	6.34x10-03
cg07005924	2.34x10-02
cg07069575	2.61x10-04
cg07147350	2.82x10-03
cg07174097	3.46x10-02
cg07223177	2.85x10-02
cg07242375	1.19x10-03
cg07390373	3.75x10-02
cg07418809	3.66x10-02
cg07419680	7.59x10-04
cg07449205	6.34x10-03
cg07452499	1.32x10-04
cg07468307	1.77x10-02
cg07469691	3.70x10-04
cg07485959	2.79x10-03
cg07489003	4.67x10-02
cg07501063	5.33x10-04
cg07601068	1.46x10-02
cg07673466	9.61x10-06
cg07756708	2.83x10-02
cg07822777	4.31x10-02
cg07885785	1.77x10-04
cg07934503	1.77x10-03
cg07940804	3.67x10-02
cg08062822	2.39x10-02
cg08119295	2.43x10-02
cg08222221	4.75x10-02
cg08242820	4.49x10-03
cg08261807	4.53x10-05
cg08261988	1.29x10-02
cg08333400	8.82x10-03
cg08341791	8.99x10-04
cg08382577	2.66x10-02
cg08605656	2.57x10-04
cg08609270	3.99x10-04
cg08611651	4.12x10-02
cg08699828	1.22x10-02
cg08723064	4.24x10-02
cg08725455	2.09x10-03
cg08750061	1.55x10-05
cg08757574	2.11x10-05
cg08758558	2.76x10-02
cg08760398	1.26x10-02
cg08783735	2.39x10-03
cg08786860	3.15x10-02
cg08814772	3.34x10-02
cg08975046	3.98x10-03
cg09075057	2.57x10-03
cg09075063	3.23x10-03
cg09092713	7.89x10-03
cg09094355	9.43x10-03
cg09106468	5.63x10-03
cg09119688	2.31x10-03
cg09209584	8.99x10-04
cg09278708	9.67x10-03
cg09329826	2.57x10-04
cg09335829	1.02x10-02
cg09513996	4.97x10-02
cg09521623	3.98x10-03
cg09719466	2.36x10-03
cg09761247	1.18x10-02
cg09789426	6.34x10-03
cg09793609	3.55x10-02
cg09796695	3.87x10-02
cg10001949	1.52x10-02
cg10058095	2.39x10-02
cg10061736	2.13x10-03
cg10091155	2.57x10-04
cg10105723	3.21x10-03
cg10164191	7.02x10-04
cg10275056	1.39x10-02
cg10277365	2.10x10-02
cg10321196	4.25x10-05
cg10361547	1.22x10-02
cg10440516	2.02x10-03
cg10479459	3.17x10-02
cg10510586	4.04x10-02
cg10537079	5.30x10-07
cg10549497	1.75x10-02
cg10552586	9.40x10-03
cg10706039	3.61x10-05
cg10800483	1.06x10-02
cg11028627	8.72x10-05
cg11146367	1.40x10-03
cg11189761	5.35x10-03
cg11315492	2.83x10-02
cg11390960	1.68x10-04
cg11434986	4.56x10-04
cg11475300	4.24x10-02
cg11550332	2.67x10-02
cg11633007	3.89x10-02
cg11649713	3.87x10-02
cg11655867	5.60x10-06
cg11657258	1.46x10-02
cg11696466	4.19x10-02
cg11721100	1.97x10-02
cg11824101	1.76x10-04
cg11860160	3.32x10-02
cg11863130	3.16x10-02
cg11865600	1.12x10-02
cg11865900	2.10x10-05
cg11964613	6.94x10-03
cg12021535	6.26x10-03
cg12030638	1.13x10-02
cg12075996	2.70x10-02
cg12080452	4.51x10-02
cg12111783	2.11x10-05
cg12180028	3.75x10-03
cg12233790	3.09x10-02
cg12239742	4.47x10-06
cg12274524	3.42x10-04
cg12289482	2.41x10-02
cg12409683	3.67x10-03
cg12516234	8.73x10-03
cg12521910	1.17x10-03
cg12618587	1.42x10-02
cg12753358	4.04x10-03
cg12814550	4.38x10-04
cg12841929	1.28x10-04
cg12845419	1.56x10-02
cg12872238	7.42x10-05
cg12875241	3.48x10-05
cg12926098	1.80x10-02
cg13145750	3.29x10-02
cg13161621	2.97x10-06
cg13176741	2.49x10-04
cg13181969	7.57x10-03
cg13185972	7.42x10-05
cg13192155	1.54x10-03
cg13204538	2.01x10-02
cg13316877	3.40x10-03
cg13326840	4.94x10-02
cg13328614	3.51x10-03
cg13358623	6.48x10-03
cg13391512	5.33x10-04
cg13440244	3.49x10-02
cg13510429	2.92x10-04
cg13613450	2.80x10-03
cg13645631	9.68x10-04
cg13652795	2.32x10-04
cg13677598	4.00x10-02
cg13795116	2.29x10-02
cg13860040	4.74x10-02
cg13909432	3.86x10-04
cg13936874	3.65x10-04
cg13984511	3.29x10-02
cg14019861	1.74x10-02
cg14028178	3.74x10-02
cg14029629	6.65x10-03
cg14107136	4.51x10-02
cg14126185	5.31x10-03
cg14148265	4.56x10-04
cg14253153	3.99x10-02
cg14269301	5.99x10-03
cg14355748	6.69x10-03
cg14533133	2.36x10-03
cg14542503	8.64x10-03
cg14696586	9.04x10-05
cg14701129	1.54x10-04
cg14725537	4.07x10-05
cg14746118	2.66x10-04
cg15042310	1.65x10-03
cg15232885	3.78x10-02
cg15236541	1.02x10-02
cg15259889	6.57x10-03
cg15325759	2.14x10-02
cg15366127	2.86x10-04
cg15408180	4.06x10-02
cg15521097	2.46x10-02
cg15529344	5.45x10-04
cg15567182	2.57x10-03
cg15590532	1.25x10-03
cg15602735	3.39x10-02
cg15614048	3.18x10-02
cg15658365	5.88x10-03
cg15688151	1.09x10-02
cg15770613	2.39x10-02
cg15793196	1.08x10-04
cg15819935	6.60x10-03
cg15847896	6.64x10-04
cg16065628	2.66x10-04
cg16116006	1.13x10-03
cg16122592	3.34x10-02
cg16152676	1.04x10-02
cg16199038	2.41x10-02
cg16232809	3.68x10-02
cg16244634	9.96x10-04
cg16397077	1.04x10-02
cg16399859	6.83x10-04
cg16410962	7.89x10-03
cg16488059	3.14x10-02
cg16497626	9.40x10-03
cg16523424	8.12x10-03
cg16546861	1.04x10-03
cg16700576	7.43x10-03
cg16719118	2.04x10-03
cg16735667	2.37x10-02
cg16789335	4.31x10-03
cg16796107	9.01x10-04
cg16799982	9.51x10-04
cg16814362	8.85x10-05
cg16846332	5.60x10-06
cg16891080	4.96x10-02
cg16925682	2.56x10-02
cg16928335	1.35x10-03
cg16975045	4.72x10-04
cg17012513	3.43x10-03
cg17017670	2.26x10-03
cg17072671	9.95x10-04
cg17207552	1.50x10-03
cg17246697	4.16x10-04
cg17274387	3.32x10-07
cg17276682	2.97x10-06
cg17326835	4.85x10-05
cg17383222	4.04x10-03
cg17394901	4.97x10-02
cg17470032	2.00x10-02
cg17472432	4.76x10-02
cg17502810	4.50x10-02
cg17527404	4.01x10-02
cg17537348	6.37x10-04
cg17542495	4.42x10-03
cg17547524	3.28x10-02
cg17547578	5.49x10-03
cg17588373	9.25x10-03
cg17627526	2.12x10-02
cg17670641	2.93x10-03
cg17726418	1.04x10-02
cg17808461	2.33x10-02
cg17813054	6.69x10-03
cg17835180	9.57x10-06
cg17852104	1.18x10-03
cg17876277	6.28x10-03
cg17921115	1.28x10-04
cg17964575	1.61x10-04
cg17979616	4.42x10-03
cg18009325	2.90x10-02
cg18103394	2.08x10-02
cg18154784	6.75x10-04
cg18155062	3.23x10-02
cg18263397	1.18x10-02
cg18394995	1.30x10-02
cg18419476	8.19x10-03
cg18422972	1.85x10-02
cg18439080	1.61x10-03
cg18440824	1.06x10-02
cg18536496	1.49x10-03
cg18547980	9.95x10-04
cg18627493	3.74x10-02
cg18754842	1.56x10-02
cg18924561	2.52x10-02
cg18971750	4.59x10-03
cg18989233	3.72x10-03
cg19056008	4.31x10-03
cg19169535	1.67x10-04
cg19169658	8.13x10-03
cg19172265	5.21x10-05
cg19214916	1.34x10-02
cg19261292	3.68x10-03
cg19261513	4.41x10-03
cg19355212	2.97x10-02
cg19406003	4.87x10-06
cg19407886	1.32x10-02
cg19425242	3.66x10-04
cg19481052	3.99x10-02
cg19499945	2.60x10-02
cg19506407	1.66x10-02
cg19547549	3.70x10-04
cg19591080	1.67x10-02
cg19688503	2.50x10-04
cg19822434	4.10x10-02
cg19846758	2.46x10-02
cg19885926	4.86x10-02
cg19938385	6.29x10-04
cg19954218	2.83x10-02
cg20033444	2.09x10-04
cg20051589	2.46x10-02
cg20063630	3.23x10-03
cg20063650	2.86x10-02
cg20069969	4.67x10-02
cg20071884	4.02x10-02
cg20078783	5.14x10-04
cg20134295	1.62x10-02
cg20216854	5.90x10-05
cg20262712	3.30x10-04
cg20284039	8.92x10-03
cg20371650	2.76x10-02
cg20495640	5.14x10-04
cg20497504	1.63x10-04
cg20521035	7.27x10-03
cg20578376	7.86x10-06
cg20585410	6.95x10-04
cg20746035	1.96x10-02
cg20749047	4.87x10-02
cg20757997	6.34x10-03
cg20780998	1.48x10-04
cg20922422	6.55x10-03
cg20980021	1.50x10-03
cg21021766	1.38x10-02
cg21031530	1.09x10-05
cg21040109	2.04x10-02
cg21175761	1.13x10-03
cg21248478	1.56x10-02
cg21393699	2.97x10-06
cg21493591	1.79x10-03
cg21501064	7.93x10-03
cg21738316	3.20x10-04
cg21747330	7.42x10-05
cg21863326	1.56x10-02
cg21875666	4.16x10-02
cg21907582	4.43x10-03
cg21909948	2.02x10-04
cg21912308	3.16x10-03
cg21932800	4.32x10-02
cg21956484	2.88x10-02
cg22036140	4.19x10-02
cg22049457	7.75x10-05
cg22207322	4.88x10-02
cg22332157	6.57x10-03
cg22395236	4.43x10-02
cg22437699	4.08x10-03
cg22460148	3.20x10-02
cg22474124	1.84x10-02
cg22573003	7.42x10-05
cg22575892	1.44x10-02
cg22651103	2.50x10-05
cg22658957	5.14x10-04
cg22666517	5.60x10-06
cg22679626	6.83x10-04
cg22682304	7.40x10-03
cg22713630	9.65x10-04
cg22731373	1.24x10-02
cg22750044	2.30x10-02
cg22799132	4.96x10-02
cg22829451	1.46x10-02
cg22842882	4.61x10-02
cg22903370	6.41x10-03
cg22959512	7.17x10-03
cg23026995	1.60x10-04
cg23083672	1.29x10-02
cg23170483	9.81x10-04
cg23180270	1.46x10-02
cg23196584	3.84x10-03
cg23213278	1.78x10-03
cg23396935	3.86x10-03
cg23432301	3.18x10-02
cg23483251	6.57x10-03
cg23490611	3.81x10-02
cg23572455	1.54x10-04
cg23575644	2.39x10-03
cg23607813	1.70x10-02
cg23628411	5.56x10-04
cg23644934	3.51x10-03
cg23647037	9.00x10-03
cg23660678	2.03x10-03
cg23688843	4.22x10-02
cg23689357	3.63x10-03
cg23701759	7.94x10-05
cg23737407	8.45x10-05
cg23756219	3.43x10-02
cg23873430	1.53x10-03
cg23877661	5.65x10-04
cg23904115	4.24x10-02
cg24074926	9.49x10-04
cg24149658	2.09x10-03
cg24156613	1.60x10-02
cg24187351	1.40x10-02
cg24376810	3.16x10-02
cg24396631	1.33x10-03
cg24443136	4.74x10-02
cg24464909	8.60x10-04
cg24489686	1.66x10-03
cg24544147	1.44x10-02
cg24589423	1.60x10-02
cg24590452	2.14x10-03
cg24618413	6.95x10-03
cg24706857	2.83x10-03
cg24738806	8.78x10-03
cg24818524	1.50x10-03
cg24825446	4.12x10-02
cg24826745	3.18x10-02
cg24835233	1.31x10-02
cg24853313	3.47x10-03
cg25052176	5.22x10-04
cg25114033	1.02x10-03
cg25125652	8.56x10-03
cg25153755	1.12x10-02
cg25171798	3.87x10-02
cg25258879	1.76x10-03
cg25290724	2.44x10-02
cg25301621	3.87x10-03
cg25323709	4.06x10-04
cg25363442	4.06x10-04
cg25377867	2.09x10-03
cg25434856	2.13x10-02
cg25504143	2.47x10-03
cg25538342	1.11x10-04
cg25545920	1.29x10-02
cg25549758	1.77x10-04
cg25569919	8.15x10-03
cg25737241	9.48x10-03
cg25848037	7.86x10-03
cg25987804	9.05x10-03
cg26024941	1.08x10-02
cg26051018	1.05x10-02
cg26051590	1.20x10-02
cg26129027	3.66x10-02
cg26175661	4.32x10-04
cg26180209	6.29x10-04
cg26257771	1.56x10-02
cg26362813	3.80x10-02
cg26412379	1.23x10-03
cg26419091	2.34x10-05
cg26464978	1.72x10-06
cg26486175	2.66x10-02
cg26489179	1.98x10-03
cg26491060	4.61x10-02
cg26499561	2.02x10-02
cg26520232	3.57x10-03
cg26582789	1.58x10-03
cg26689777	1.43x10-02
cg26697633	6.66x10-03
cg26704637	3.11x10-05
cg26773183	2.61x10-02
cg26800155	1.62x10-02
cg26818954	2.95x10-03
cg26822438	2.04x10-03
cg26848126	2.57x10-04
cg26889826	5.77x10-05
cg26895595	9.47x10-03
cg26924445	3.66x10-02
cg26953234	1.78x10-03
cg26985119	1.20x10-02
cg27046940	9.92x10-03
cg27064928	4.65x10-02
cg27067621	3.23x10-03
cg27151711	3.87x10-03
cg27161395	4.24x10-02
cg27167763	8.21x10-03
cg27260927	8.05x10-03
cg27273125	8.98x10-04
cg27296664	4.58x10-02
cg27298639	4.27x10-02
cg27301423	4.51x10-02
cg27311392	2.57x10-02
cg27313362	3.48x10-02
cg27360158	8.30x10-05
cg27384106	5.68x10-04
cg27389648	5.06x10-05
cg27505756	3.59x10-02
cg27615468	2.10x10-02
cg27633912	1.29x10-02
ch,X,1282647F	1.71x10-03
ch,X,1698482R	1.90x10-02
ch,X,258064R	4.25x10-02
ch,X,714485F	6.32x10-04
