# Supplementary material for: Sex differences in the genome-wide DNA methylation pattern and impact on gene expression, microRNA levels and insulin secretion in human pancreatic islets
Source: Genome Biol. 2014 Dec 3;15(12):522. doi: 10.1186/s13059-014-0522-z (PMC4256841; doi:10.1186/s13059-014-0522-z)
Supplement: Additional file 11: — Candidate genes for type 2 diabetes that exhibit differential DNA methylation in human pancreatic islets based on sex. Excel file showing individual CpG sites located within/near candidate genes for type 2 diabetes [28], with a significant difference (q <0.05) in DNA methylation in human pancreatic islets between females and males. [file 13059_2014_522_MOESM11_ESM.xlsx]

## Sheet: Sheet1
Probe ID	Gene symbol	Chr	Gene region	CpG island region	DNA methylation (%)
					Male mean ± SD	Female mean ± SD	Absolute difference in methylation (males-females)	p-value	q-value
cg25661931	ADCY5	3	1stExon	Island	65.7 ± 6.1	59.3 ± 6.5	6.4	4.8x10-5	2.1x10-2
cg08627352	BCL11A	2	Body	N Shore	35.6 ± 4.4	31.8 ± 4.6	3.8	3.4x10-5	1.6x10-2
cg17738213	BCL11A	2	Body	N Shore	57.4 ± 5.5	51.9 ± 7.0	5.5	1.5x10-4	4.9x10-2
cg00115178	CAMK1D	10	Body	Open sea	23.9 ± 4.3	20.4 ± 4.9	3.5	1.0x10-4	3.6x10-2
cg08390209	CDKN2B	9	3'UTR	N Shore	49.6 ± 5.3	54.9 ± 5.8	-5.3	7.5x10-7	7.5x10-4
cg08618173	CMIP	16	Body	N Shelf	67.3 ± 4.1	65.1 ± 4.6	2.3	1.2x10-4	4.0x10-2
cg18989810	DUSP9	X	1stExon;5'UTR	Island	4.0 ± 0.9	48.2 ± 3.1	-44.1	2.2x10-84	9.7x10-83
cg10914789	DUSP9	X	5'UTR	Island	12.2 ± 2.5	46.6 ± 2.3	-34.4	7.7x10-71	6.1x10-70
cg26159385	DUSP9	X	5'UTR	Island	5.7 ± 1.0	41.6 ± 5.0	-35.9	4.2x10-69	2.9x10-68
cg19513111	DUSP9	X	5'UTR	Island	5.9 ± 1.8	48.7 ± 3.6	-42.9	4.2x10-68	2.7x10-67
cg17917970	DUSP9	X	5'UTR	Island	9.6 ± 2.1	47.6 ± 4.4	-38.0	9.7x10-65	5.3x10-64
cg06776257	DUSP9	X	5'UTR	Island	12.7 ± 2.0	42.8 ± 3.4	-30.0	1.9x10-63	9.6x10-63
cg09163457	DUSP9	X	5'UTR	Island	10.3 ± 1.5	38.8 ± 4.7	-28.5	7.7x10-62	3.7x10-61
cg23221544	DUSP9	X	TSS1500	N Shore	5.2 ± 1.2	21.6 ± 3.7	-16.4	6.2x10-48	1.8x10-47
cg20503915	DUSP9	X	5'UTR	Island	8.5 ± 1.4	32.0 ± 6.7	-23.5	4.8x10-47	1.4x10-46
cg20336701	DUSP9	X	TSS1500	N Shore	24.4 ± 3.9	44.6 ± 4.2	-20.2	3.0x10-39	7.4x10-39
cg16213807	DUSP9	X	5'UTR	Island	30.4 ± 3.7	45.0 ± 3.1	-14.7	4.6x10-36	1.0x10-35
cg05085049	DUSP9	X	5'UTR	Island	18.7 ± 2.6	31.5 ± 2.8	-12.8	5.4x10-35	1.2x10-34
cg02830187	DUSP9	X	TSS1500	N Shore	58.2 ± 4.4	44.1 ± 4.1	14.0	3.3x10-26	5.9x10-26
cg20749047	DUSP9	X	TSS1500	N Shore	71.9 ± 5.9	55.3 ± 4.4	16.6	2.4x10-24	4.2x10-24
cg27502296	DUSP9	X	5'UTR	Island	32.2 ± 5.7	42.7 ± 2.2	-10.5	4.3x10-16	6.5x10-16
cg10538243	DUSP9	X	5'UTR	Island	51.0 ± 3.8	57.6 ± 3.6	-6.6	4.4x10-15	6.6x10-15
cg09055214	DUSP9	X	Body	S Shore	82.5 ± 2.7	78.1 ± 3.3	4.4	1.1x10-10	1.5x10-10
cg01337817	DUSP9	X	5'UTR	N Shore	47.2 ± 5.0	43.5 ± 4.2	3.7	1.1x10-3	1.3x10-3
cg07256643	DUSP9	X	TSS1500	N Shore	53.4 ± 5.3	55.6 ± 4.3	-2.2	2.7x10-3	3.1x10-3
cg27054331	DUSP9	X	5'UTR	S Shore	45.9 ± 6.5	48.2 ± 3.7	-2.3	2.6x10-2	2.9x10-2
cg12599850	F3	1	Body	N Shore	51.0 ± 5.6	45.5 ± 7.3	5.5	1.6x10-4	4.9x10-2
cg07387634	F3	1	Body	N Shore	63.0 ± 4.8	57.6 ± 6.5	5.4	1.8x10-5	1.0x10-2
cg03460527	F3	1	TSS1500	S Shore	24.2 ± 3.6	20.9 ± 3.6	3.3	2.2x10-5	1.2x10-2
cg03933490	HNF4A	20	Body;3'UTR	Open sea	78.4 ± 3.0	79.7 ± 3.5	-1.3	2.6x10-5	1.4x10-2
cg05263838	IRS1	2	3'UTR	N Shelf	44.8 ± 6.4	36.7 ± 5.9	8.1	3.5x10-8	5.2x10-5
cg04751089	IRS1	2	3'UTR	N Shelf	41.2 ± 5.1	36.1 ± 4.3	5.1	2.3x10-6	2.0x10-3
cg14545834	PTPRD	9	Body	Island	68.0 ± 3.9	63.4 ± 3.7	4.6	2.9x10-10	6.2x10-7
