# Supplementary material for: Sex differences in the genome-wide DNA methylation pattern and impact on gene expression, microRNA levels and insulin secretion in human pancreatic islets
Source: Genome Biol. 2014 Dec 3;15(12):522. doi: 10.1186/s13059-014-0522-z (PMC4256841; doi:10.1186/s13059-014-0522-z)
Supplement: Additional file 12: — Candidate genes for type 2 diabetes-related traits that exhibit differential DNA methylation in human pancreatic islets based on sex. Excel file showing individual CpG sites located within/near candidate genes for type 2 diabetes-related traits [28], with a significant difference (q <0.05) in DNA methylation in human pancreatic islets between females and males. [file 13059_2014_522_MOESM12_ESM.xlsx]

## Sheet: Sheet1
Probe ID	Gene symbol	Trait*	Chr	Gene region	CpG island region	DNA methylation (%)
						Male mean ± sd	Female mean ± sd	Absolute difference in methylation (males-females)	p-value	q-value
cg25661931	ADCY5	1, 2, 3	3	1stExon	Island	65.7 ± 6.1	59.3 ± 6.5	6.4	4.8x10-05	2.1x10-2
cg09456129	ATP11A	5	13	Body	Open sea	84.3 ± 1.6	85.9 ± 2.0	-1.6	5.7x10-05	2.4x10-2
cg08390209	CDKN2B	2	9	3'UTR	N Shore	49.6 ± 5.3	54.9 ± 5.8	-5.3	7.5x10-07	7.5x10-4
cg17307919	CSMD1	6	8	Body	Open sea	85.0 ± 1.7	93.4 ± 1.0	-8.4	3.1x10-48	1.5x10-43
cg05377165	FOXN3	2	14	3'UTR	N Shore	89.7 ± 1.3	84.5 ± 2.4	5.2	2.6x10-21	2.1x10-17
cg02325951	FOXN3	2	14	Body	N Shelf	77.6 ± 4.1	66.7 ± 3.4	10.9	7.9x10-21	6.1x10-17
cg25117975	FOXN3	2	14	3'UTR	N Shore	90.5 ± 1.4	88.3 ± 1.6	2.2	7.3x10-09	1.2x10-5
cg05263838	IRS1	4	2	3'UTR	N Shelf	44.8 ± 6.4	36.7 ± 5.9	8.1	3.5x10-08	5.2x10-5
cg04751089	IRS1	4	2	3'UTR	N Shelf	41.2 ± 5.1	36.1 ± 4.3	5.1	2.3x10-06	2.0x10-3
cg00735080	PCBP3	6	21	Body	N Shore	59.1 ± 4.5	62.1 ± 4.8	-3.0	8.7x10-06	5.7x10-3
* Fasting glucose-related traits(1), Fasting glucose-related traits (interaction with BMI)(2), Two-hour glucose challenge(3), Fasting insulin-related traits (interaction with BMI)(4), Glycated hemoglobin levels (HbA1c)(5), Insulin resistance/response(6)
