# Supplementary material for: Sex differences in the genome-wide DNA methylation pattern and impact on gene expression, microRNA levels and insulin secretion in human pancreatic islets
Source: Genome Biol. 2014 Dec 3;15(12):522. doi: 10.1186/s13059-014-0522-z (PMC4256841; doi:10.1186/s13059-014-0522-z)
Supplement: Additional file 13: — X chromosome inactivation status of genes with sites that are more methylated in pancreatic islets from female compared with male donors. Our significant methylation data were compared to data published by Carrel and Willard [29], where they studied the expression status of genes on the inactivated X chromosome in a fibroblast-based system. The list contains genes with sites that are more methylated in islets from female compared with male donors, separated into genes that do not or do, partially or completely, escape X chromosome inactivation based on the data by Carrel and Willard. [file 13059_2014_522_MOESM13_ESM.xlsx]

## Sheet: Sheet1
No escape* from Xi			Partial escape** from Xi			Complete escape*** from Xi
Gene symbol	Expression from Xi		Gene symbol	Expression from Xi		Gene symbol	Expression from Xi
ACSL4	0 / 5		ABCB7	2 / 9		AP1S2	9 / 9
AIFM1	0 / 4		ABCD1	3 / 9		ARSD	9 / 9
AKAP14	0 / 9		ACOT9	2 / 9		ARSE	9 / 9		*No escape = the gene is expressed from none of the examined inactivated X-chromosomes
AMOT	0 / 9		ACRC	1 / 9		AVPR2	9 / 9		**Partial escape = the gene is expressed from one or some of the examined inactivated X-chromosomes
APEX2	0 / 9		ALG13	5 / 9		CA5B	9 / 9		***Complete escape = the gene is expressed from all of the examined inactivated X-chromosomes
APLN	0 / 9		AMMECR1	2 / 9		CA5BP	9 / 9
APOOL	0 / 9		ARHGAP6	1 / 9		CDK16	7 / 7
AR	0 / 6		ARMCX1	1 / 9		CTPS2	9 / 9
ARAF	0 / 6		ARMCX2	1 / 9		CXorf15	9 / 9
ARMCX3	0 / 9		ARMCX4	3 / 9		DDX3X	9 / 9
ARMCX5	0 / 9		ASB11	3 / 9		EIF1AX	9 / 9
ARMCX6	0 / 9		ATG4A	1 / 9		EIF2S3	9 / 9
ATP6AP1	0 / 9		ATP6AP2	1 / 9		GEMIN8	9 / 9
ATRX	0 / 6		ATP7A	4 / 9		IKBKG	9 / 9
BCORL1	0 / 9		BCOR	2 / 9		INE1	9 / 9
BEX2	0 / 9		BEX1	2 / 9		IQSEC2	9 / 9
BEX4	0 / 9		BRCC3	3 / 9		KDM5C	9 / 9
BGN	0 / 6		CD99L2	1 / 9		MAOA	9 / 9
BHLHB9	0 / 5		CDKL5	2 / 9		MED14	6 / 6
C1GALT1C1	0 / 9		CHM	7 / 9		NLGN4X	9 / 9
CACNA1F	0 / 9		CHRDL1	1 / 9		OFD1	6 / 6
CASK	0 / 6		CITED1	1 / 9		PIR	9 / 9
CCDC120	0 / 9		CLCN4	5 / 9		PNPLA4	9 / 9
CCDC22	0 / 9		COL4A6	3 / 9		RAB9A	9 / 9
CENPI	0 / 9		COX7B	3 / 9		RBBP7	9 / 9
CHIC1	0 / 9		CUL4B	4 / 9		RPS4X	9 / 9
CHST7	0 / 9		CXorf38	8 / 9		STS	9 / 9
CLCN5	0 / 9		CXorf42	3 / 9		SYAP1	9 / 9
CSTF2	0 / 9		CXorf56	2 / 9		TCEANC	9 / 9
CXorf26	0 / 9		DMD	1 / 9		TMEM27	9 / 9
CXorf39	0 / 9		DOCK11	3 / 9		TRAPPC2	9 / 9
CXorf40A	0 / 9		EFNB1	1 / 9		UBA1	9 / 9
CXorf57	0 / 9		ENOX2	3 / 9		USP9X	9 / 9
DDX26B	0 / 9		ERCC6L	2 / 9		ZFX	9 / 9
DKC1	0 / 9		FAAH2	2 / 9
DLG3	0 / 9		FAM104B	1 / 9
DNASE1L1	0 / 9		FAM122B	3 / 9
DUSP9	0 / 9		FAM122C	1 / 9
DYNLT3	0 / 9		FGD1	1 / 9
EBP	0 / 9		FMR1	1 / 9
ELK1	0 / 6		FOXO4	3 / 9
EMD	0 / 6		FRMPD4	2 / 9
F8	0 / 9		GAB3	8 / 9
F8A1	0 / 9		GLA	2 / 9
FAM127A	0 / 9		GLRA2	1 / 9
FAM127B	0 / 9		GPC4	2 / 9
FAM3A	0 / 9		GPR143	7 / 9
FAM50A	0 / 9		GRIPAP1	1 / 9
FAM58A	0 / 9		HCFC1	6 / 9
FAM70A	0 / 9		HPRT1	1 / 5
FANCB	0 / 9		HSD17B10	1 / 9
FLNA	0 / 9		HUWE1	1 / 9
FTSJ1	0 / 9		IRAK1	1 / 9
FUNDC2	0 / 9		ITM2A	5 / 9
G6PD	0 / 6		KCND1	1 / 9
GABRE	0 / 9		KLHL13	1 / 9
GDI1	0 / 9		L1CAM	8 / 9
GK	0 / 9		LANCL3	1 / 9
GLUD2	0 / 5		LAS1L	1 / 9
GNL3L	0 / 9		LDOC1	1 / 9
GPKOW	0 / 9		LOC92249	1 / 9
GPR173	0 / 9		LPAR4	1 / 9
GPR34	0 / 9		MAGEE1	4 / 9
GPRASP2	0 / 9		MAGEH1	1 / 9
GSPT2	0 / 9		MAGIX	1 / 9
HCCS	0 / 9		MAP3K7IP3	2 / 9
HDAC6	0 / 5		MCTS1	2 / 9
HMGB3	0 / 9		MID1	1 / 9
HTATSF1	0 / 9		MORF4L2	5 / 9
IDH3G	0 / 6		MOSPD1	2 / 9
IDS	0 / 9		MSL3	3 / 9
IGBP1	0 / 9		MSN	1 / 9
IL13RA1	0 / 9		MUM1L1	1 / 9
KCNE1L	0 / 9		NAA10	5 / 9
KIAA2022	0 / 9		NAP1L3	7 / 9
KIF4A	0 / 4		NHS	3 / 9
KLF8	0 / 9		NKAP	1 / 9
KLHL15	0 / 9		NXT2	2 / 9
LAGE3	0 / 9		PAK3	2 / 9
LAMP2	0 / 9		PDZD11	2 / 9
LOC158572	0 / 9		PHF6	2 / 9
LONRF3	0 / 9		PHKA2	2 / 9
LRCH2	0 / 9		PIN4	3 / 9
MAGED2	0 / 9		PJA1	1 / 9
MAP7D3	0 / 9		PLS3	4 / 9
MCART6	0 / 9		PRPS1	1 / 9
MECP2	0 / 9		PSMD10	1 / 9
MED12	0 / 9		RAB40A	3 / 9
MGC16121	0 / 9		RAB9B	1 / 9
MID1IP1	0 / 9		RBM41	3 / 9
MID2	0 / 9		RENBP	7 / 9
MORC4	0 / 9		REPS2	2 / 9
MOSPD2	0 / 9		RGN	1 / 9
MPP1	0 / 9		RIBC1	7 / 9
MST4	0 / 9		RPL36A	2 / 9
MTCP1	0 / 9		SAT1	1 / 9
MTCP1NB	0 / 9		SH3BGRL	8 / 9
MTM1	0 / 9		SH3KBP1	4 / 9
MTMR1	0 / 9		SLC25A43	3 / 9
MTMR8	0 / 9		SLC38A5	1 / 9
NAP1L2	0 / 9		SLC9A7	1 / 9
NDUFA1	0 / 9		SLITRK2	2 / 9
NDUFB11	0 / 9		SMC1A	7 / 9
NGFRAP1	0 / 9		STARD8	1 / 9
NKRF	0 / 9		SYP	2 / 9
NLGN3	0 / 9		SYTL4	7 / 9
NONO	0 / 5		TCEAL4	2 / 9
NSDHL	0 / 9		TCEAL7	1 / 9
NUDT10	0 / 9		TIMM8A	1 / 5
NUDT11	0 / 9		TIMP1	3 / 9
OCRL	0 / 5		TKTL1	1 / 9
OGT	0 / 9		TMEM164	2 / 9
OPHN1	0 / 9		TMEM187	5 / 9
OTUD5	0 / 9		TRPC5	4 / 9
PCSK1N	0 / 9		TSPAN6	1 / 9
PCYT1B	0 / 9		TSPAN7	1 / 9
PDHA1	0 / 6		TSR2	1 / 9
PDK3	0 / 9		UPF3B	2 / 9
PDZD4	0 / 9		USP11	4 / 9
PGK1	0 / 9		UTP14A	3 / 9
PHF16	0 / 9		VBP1	1 / 9
PHF8	0 / 9		WBP5	4 / 9
PHKA1	0 / 9		WWC3	1 / 9
PIGA	0 / 9		ZC4H2	1 / 9
PIM2	0 / 9		ZNF185	2 / 9
PLXNA3	0 / 9
POLA1	0 / 9
PORCN	0 / 9
PPP1R3F	0 / 9
PQBP1	0 / 6
PRAF2	0 / 9
PRDX4	0 / 9
PRICKLE3	0 / 6
PRPS2	0 / 5
PRRG1	0 / 9
RAB39B	0 / 9
RAI2	0 / 9
RAP2C	0 / 9
RBM10	0 / 7
RBM3	0 / 9
RBMX	0 / 9
RBMX2	0 / 9
RGAG4	0 / 9
RLIM	0 / 9
RP2	0 / 9
RPGR	0 / 6
RPL10	0 / 9
RPS6KA3	0 / 9
RPS6KA6	0 / 9
RRAGB	0 / 4
SCML1	0 / 9
SCML2	0 / 9
SHROOM4	0 / 9
SLC10A3	0 / 9
SLC25A14	0 / 9
SLC25A5	0 / 6
SLC35A2	0 / 9
SLC9A6	0 / 9
SMARCA1	0 / 9
SMS	0 / 6
SNX12	0 / 9
SPIN3	0 / 9
SRPK3	0 / 9
SRPX	0 / 9
SSR4	0 / 9
STAG2	0 / 9
SUV39H1	0 / 9
SYN1	0 / 9
SYTL5	0 / 9
TAF1	0 / 5
TAF9B	0 / 9
TBC1D25	0 / 9
TBC1D8B	0 / 9
TCEAL1	0 / 9
TCEAL2	0 / 9
TCEAL8	0 / 9
TFE3	0 / 9
THOC2	0 / 9
TIMM17B	0 / 9
TMEM185A	0 / 9
TMEM35	0 / 9
TMLHE	0 / 9
TMSB15A	0 / 9
TMSB15B	0 / 9
TRMT2B	0 / 9
TRO	0 / 5
TSPYL2	0 / 5
UBE2A	0 / 9
UBL4A	0 / 9
USP51	0 / 9
UXT	0 / 9
WDR13	0 / 9
WDR44	0 / 9
WDR45	0 / 9
VMA21	0 / 9
WNK3	0 / 9
XIAP	0 / 9
YIPF6	0 / 9
ZBTB33	0 / 9
ZDHHC9	0 / 9
ZMYM3	0 / 9
ZNF275	0 / 9
ZNF41	0 / 9
ZNF449	0 / 9
ZNF673	0 / 9
ZNF75D	0 / 9
ZNF81	0 / 9
ZXDA	0 / 6
ZXDB	0 / 9
