# Supplementary material for: Sex differences in the genome-wide DNA methylation pattern and impact on gene expression, microRNA levels and insulin secretion in human pancreatic islets
Source: Genome Biol. 2014 Dec 3;15(12):522. doi: 10.1186/s13059-014-0522-z (PMC4256841; doi:10.1186/s13059-014-0522-z)
Supplement: Additional file 15: — DNA methylation differences and expression differences in autosomal genes based on sex. Excel file showing genes exhibiting both significantly higher DNA methylation in females compared to males (q <0.05, delta β-value >5%) as well as differential mRNA expression at p <0.05 in human pancreatic islets, for autosomal genes only. [file 13059_2014_522_MOESM15_ESM.xlsx]

## Sheet: Sheet1
DNA Methylation										mRNA expression
Gene symbol	Probe ID	Chr	Gene region	CpG island region	Male mean ± sd	Female mean ± sd	Diff males-females	p-value	q-value	Probeset ID	Male mean ± sd	Female mean ± sd	Diff males-females	Fold change males/females	p-value
ACSM1	cg02675179	16	Body	Open sea	46.5 ± 4.7	52.0 ± 5.1	-5.5	1.6x10-07	1.9x10-04	7999981	45.6 ± 8.6	50.1 ± 10.2	-4.5	0.9	4.7x10-02
ATF4	cg22744818	22	Body	S Shore	27.1 ± 2.4	32.5 ± 2.4	-5.4	5.0x10-16	2.4x10-12	8180337	2105.6 ± 354.3	1949.1 ± 400.3	156.5	1.1	2.9x10-02
CDKN2B	cg08390209	9	3'UTR	N Shore	49.6 ± 5.3	54.9 ± 5.8	-5.3	7.5x10-07	7.5x10-04	8160452	277.6 ± 57.6	310.9 ± 51.5	-33.3	0.9	1.5x10-02
DDX43	cg06797068	6	1stExon;5'UTR	Island	53.0 ± 10.7	65.3 ± 11.5	-12.4	2.8x10-06	2.3x10-03	8120679	23.9 ± 5.3	20.8 ± 2.6	3.1	1.1	2.1x10-04
DDX43	cg12045875	6	1stExon;5'UTR	Island	63.8 ± 10.3	75.0 ± 9.7	-11.2	1.9x10-06	1.6x10-03	8120679	23.9 ± 5.3	20.8 ± 2.6	3.1	1.1	2.1x10-04
DDX43	cg08124399	6	1stExon	Island	57.3 ± 7.6	65.6 ± 8.1	-8.2	4.8x10-06	3.5x10-03	8120679	23.9 ± 5.3	20.8 ± 2.6	3.1	1.1	2.1x10-04
DDX43	cg16143502	6	1stExon	Island	66.8 ± 6.5	73.4 ± 6.2	-6.6	2.8x10-06	2.3x10-03	8120679	23.9 ± 5.3	20.8 ± 2.6	3.1	1.1	2.1x10-04
DDX43	cg17188169	6	1stExon;5'UTR	N Shore	57.4 ± 6.3	63.0 ± 7.3	-5.6	4.9x10-05	2.1x10-02	8120679	23.9 ± 5.3	20.8 ± 2.6	3.1	1.1	2.1x10-04
FAM35A	cg00167275	10	TSS1500	Island	5.4 ± 1.1	20.9 ± 3.7	-15.4	2.1x10-55	1.6x10-50	7928909	374.0 ± 42.9	353.5 ± 42.7	20.6	1.1	4.2x10-02
FRG1B	cg14815891	20	Body	Island	12.3 ± 6.4	29.9 ± 13.6	-17.6	4.8x10-12	1.4x10-08	8061497	346.4 ± 52.9	280.4 ± 59.2	66.0	1.2	8.7x10-07
FRG1B	cg07753967	20	TSS1500	Island	11.1 ± 5.7	24.0 ± 10.4	-12.9	1.4x10-08	2.2x10-05	8061497	346.4 ± 52.9	280.4 ± 59.2	66.0	1.2	8.7x10-07
FRG1B	cg20811988	20	Body	Island	15.0 ± 5.0	27.7 ± 11.1	-12.8	9.9x10-10	2.0x10-06	8061497	346.4 ± 52.9	280.4 ± 59.2	66.0	1.2	8.7x10-07
MIER2	cg08617160	19	TSS1500	Island	34.2 ± 7.3	44.9 ± 8.3	-10.8	5.6x10-08	7.8x10-05	8032009	160.4 ± 19.4	172.0 ± 17.3	-11.7	0.9	7.1x10-03
MIER2	cg25584814	19	TSS1500	Island	63.4 ± 6.0	72.8 ± 6.4	-9.4	1.2x10-08	1.9x10-05	8032009	160.4 ± 19.4	172.0 ± 17.3	-11.7	0.9	7.1x10-03
SLFN13	cg00364956	17	TSS1500	S Shore	52.8 ± 7.3	62.3 ± 5.8	-9.5	2.0x10-08	3.1x10-05	8014248	70.1 ± 20.0	90.1 ± 25.2	-20.0	0.8	2.6x10-04
SPESP1	cg17286244	15	TSS1500	Island	47.9 ± 6.5	54.3 ± 5.3	-6.4	6.9x10-05	2.7x10-02	7984488	69.1 ± 12.2	58.4 ± 12.6	10.7	1.2	2.6x10-04
SPESP1	cg09886641	15	1stExon	Island	57.4 ± 5.0	62.5 ± 5.0	-5.1	9.4x10-06	6.1x10-03	7984488	69.1 ± 12.2	58.4 ± 12.6	10.7	1.2	2.6x10-04
STX11	cg12427264	6	Body	Island	80.5 ± 5.1	86.0 ± 4.0	-5.5	5.0x10-06	3.7x10-03	8122457	179.3 ± 59.8	156.4 ± 54.4	22.9	1.1	1.8x10-02
