# Supplementary material for: Sex differences in the genome-wide DNA methylation pattern and impact on gene expression, microRNA levels and insulin secretion in human pancreatic islets
Source: Genome Biol. 2014 Dec 3;15(12):522. doi: 10.1186/s13059-014-0522-z (PMC4256841; doi:10.1186/s13059-014-0522-z)
Supplement: Additional file 16: — DNA methylation differences and expression differences in autosomal genes based on sex. Excel file showing genes exhibiting both significantly higher DNA methylation in males compared with females (q <0.05, delta β-value >5%) as well as differential mRNA expression at P <0.05 in human pancreatic islets, for autosomal genes only. [file 13059_2014_522_MOESM16_ESM.xlsx]

## Sheet: Sheet1
DNA methylation										mRNA expression
Gene symbol	Probe ID	Chr	Gene region	CpG island region	Male mean ± sd	Female mean ± sd	Diff males-females	p-value	q-value	Probeset ID	Male mean ± sd	Female mean ± sd	Diff males-females	Fold change males/females	p-value
BCL11A	cg17738213	2	Body	N Shore	57.4 ± 5.5	51.9 ± 7.0	5.5	1.5x10-04	4.9x10-02	8052399	119.9 ± 24.3	130.4 ± 20.7	-10.5	0.9	3.5x10-02
FDPS	cg09579413	1	Body	N Shore	74.2 ± 2.4	68.0 ± 3.5	6.2	3.2x10-18	1.9x10-14	7905986	500.1 ± 80.5	538.9 ± 89.5	-38.8	0.9	4.0x10-02
GREB1	cg11534680	2	5'UTR;TSS200	Open sea	30.6 ± 5.9	25.1 ± 5.2	5.5	1.1x10-04	3.9x10-02	8040292	108.5 ± 23.6	123.2 ± 40.4	-14.7	0.9	1.4x10-02
GREB1	cg01384111	2	TSS1500;5'UTR	Open sea	57.2 ± 8.9	48.0 ± 7.9	9.2	7.0x10-06	4.8x10-03	8040292	108.5 ± 23.6	123.2 ± 40.4	-14.7	0.9	1.4x10-02
GREB1	cg14653284	2	5'UTR;TSS200	Open sea	69.3 ± 8.4	60.0 ± 9.6	9.3	1.1x10-05	7.1x10-03	8040292	108.5 ± 23.6	123.2 ± 40.4	-14.7	0.9	1.4x10-02
GREB1	cg25649765	2	TSS1500	Open sea	72.6 ± 3.9	63.0 ± 6.0	9.6	3.2x10-16	1.6x10-12	8040292	108.5 ± 23.6	123.2 ± 40.4	-14.7	0.9	1.4x10-02
GREB1	cg13808071	2	TSS1500;5'UTR	Open sea	46.2 ± 9.6	34.8 ± 7.0	11.4	1.4x10-07	1.7x10-04	8040292	108.5 ± 23.6	123.2 ± 40.4	-14.7	0.9	1.4x10-02
HMGA1	cg03173713	6	3'UTR	N Shelf	77.3 ± 2.9	72.2 ± 3.4	5.1	2.8x10-12	8.2x10-09	8180308	686.1 ± 202.7	605.0 ± 176.0	81.1	1.1	3.8x10-02
PRPH	cg24453580	12	Body	Island	28.7 ± 7.0	19.9 ± 8.5	8.9	5.2x10-08	7.2x10-05	7955184	169.3 ± 45.2	145.9 ± 28.7	23.4	1.2	1.8x10-02
SCIN	cg14886300	7	Body;5'UTR	Open sea	61.3 ± 2.4	54.6 ± 1.9	6.7	2.7x10-26	3.1x10-22	8131550	146.7 ± 49.3	168.1 ± 61.3	-21.4	0.9	2.3x10-02
TUBB4	cg10274682	19	Body	Island	64.1 ± 3.8	57.2 ± 4.1	6.9	3.7x10-14	1.4x10-10	8025051	246.3 ± 31.7	233.0 ± 29.2	13.3	1.1	4.0x10-02
ZNF532	cg12406559	18	1stExon;5'UTR	N Shore	59.6 ± 5.8	52.6 ± 8.3	7.0	1.2x10-07	1.5x10-04	8021442	245.3 ± 44.2	271.7 ± 51.1	-26.4	0.9	2.7x10-02
