# Supplementary material for: Sex differences in the genome-wide DNA methylation pattern and impact on gene expression, microRNA levels and insulin secretion in human pancreatic islets
Source: Genome Biol. 2014 Dec 3;15(12):522. doi: 10.1186/s13059-014-0522-z (PMC4256841; doi:10.1186/s13059-014-0522-z)
Supplement: Additional file 17: — DNA methylation differences and expression differences in X-chromosome genes based on sex. Excel file showing genes exhibiting both significantly higher DNA methylation in females compared with males (q <0.05, delta β-value >5%) as well as differential mRNA expression at P <0.05 in human pancreatic islets, for X-chromosome genes only. [file 13059_2014_522_MOESM17_ESM.xlsx]

## Sheet: Sheet1
DNA methylation										mRNA expression
Gene symbol	Probe ID	Chr	Gene region	CpG island region	Male mean ± sd	Female mean ± sd	Diff males - females	p-value	q-value	Probeset_ID	Male mean ± sd	Female mean ± sd	Diff males-females	Fold change males/females	p-value
ACE2	cg05748796	X	5'UTR	Open sea	32.6 ± 4.3	39.6 ± 4.3	-7.0	1.3x10-13	1.9x10-13	8171449	121.1 ± 53.7	151.7 ± 82.4	-30.6	0.80	1.6x10-02
ALG13	cg14590681	X	Body;Body;Body;Body;Body;Body;Body;Body;Body;Body;Body;Body	Island	8.1 ± 1.3	31.4 ± 6.3	-23.2	4.9x10-55	1.8x10-54	8169412	418.1 ± 76.1	449.4 ± 78.8	-31.4	0.93	4.0x10-02
ALG13	cg19963797	X	TSS1500;1stExon;Body;1stExon;Body;Body;1stExon;Body;Body;1stExon;Body;Body	Island	6.0 ± 0.9	20.9 ± 6.3	-14.9	4.1x10-38	9.7x10-38	8169412	418.1 ± 76.1	449.4 ± 78.8	-31.4	0.93	4.0x10-02
ALG13	cg15612444	X	TSS1500;TSS200;1stExon;5'UTR;TSS200;1stExon;TSS200;Body;5'UTR;1stExon;5'UTR;1stExon;TSS200;TSS200;Body;5'UTR	Island	5.5 ± 0.7	20.2 ± 5.2	-14.7	5.1x10-44	1.4x10-43	8169412	418.1 ± 76.1	449.4 ± 78.8	-31.4	0.93	4.0x10-02
ALG13	cg12128683	X	TSS1500;1stExon;5'UTR;Body;1stExon;Body;Body;5'UTR;1stExon;Body;5'UTR;Body;1stExon;Body;Body;5'UTR	Island	2.8 ± 0.5	17.0 ± 6.3	-14.2	6.6x10-42	1.7x10-41	8169412	418.1 ± 76.1	449.4 ± 78.8	-31.4	0.93	4.0x10-02
ALG13	cg14233872	X	Body;Body;Body;Body;Body;Body;Body;Body;Body;Body;Body;Body	S Shore	10.8 ± 1.7	22.8 ± 4.7	-12.0	5.2x10-32	1.1x10-31	8169412	418.1 ± 76.1	449.4 ± 78.8	-31.4	0.93	4.0x10-02
ALG13	cg11152528	X	Body;Body;Body;Body;Body;Body;Body;Body;Body;Body;Body;Body	Island	17.9 ± 2.0	29.2 ± 5.5	-11.3	1.5x10-26	2.8x10-26	8169412	418.1 ± 76.1	449.4 ± 78.8	-31.4	0.93	4.0x10-02
ALG13	cg05551025	X	TSS1500;TSS200;1stExon;5'UTR;TSS200;1stExon;TSS200;Body;5'UTR;1stExon;5'UTR;1stExon;TSS200;TSS200;Body;5'UTR	N Shore	5.6 ± 1.2	16.2 ± 5.0	-10.5	4.4x10-31	8.8x10-31	8169412	418.1 ± 76.1	449.4 ± 78.8	-31.4	0.93	4.0x10-02
ALG13	cg16200513	X	Body;Body;Body;Body;Body;Body;Body;Body;Body;Body;Body;Body	Island	8.4 ± 1.0	15.3 ± 3.7	-6.9	5.6x10-24	9.8x10-24	8169412	418.1 ± 76.1	449.4 ± 78.8	-31.4	0.93	4.0x10-02
APLN	cg09253663	X	5'UTR;1stExon	Island	8.4 ± 1.0	48.5 ± 4.0	-40.1	9.0x10-82	2.5x10-80	8175016	109.1 ± 32.8	97.8 ± 15.7	11.3	1.12	4.3x10-02
APLN	cg05688478	X	TSS1500	Island	13.6 ± 2.0	53.0 ± 4.1	-39.3	5.2x10-68	3.4x10-67	8175016	109.1 ± 32.8	97.8 ± 15.7	11.3	1.12	4.3x10-02
APLN	cg27474516	X	TSS200	Island	9.2 ± 1.0	42.8 ± 2.5	-33.6	2.7x10-82	8.1x10-81	8175016	109.1 ± 32.8	97.8 ± 15.7	11.3	1.12	4.3x10-02
APLN	cg11271681	X	TSS200	Island	5.3 ± 1.0	37.9 ± 3.7	-32.6	1.6x10-71	1.3x10-70	8175016	109.1 ± 32.8	97.8 ± 15.7	11.3	1.12	4.3x10-02
APLN	cg08610278	X	Body	Island	16.2 ± 2.1	48.5 ± 3.4	-32.3	1.8x10-67	1.1x10-66	8175016	109.1 ± 32.8	97.8 ± 15.7	11.3	1.12	4.3x10-02
APLN	cg13338084	X	TSS200	Island	9.1 ± 1.2	40.5 ± 3.1	-31.4	2.9x10-74	3.0x10-73	8175016	109.1 ± 32.8	97.8 ± 15.7	11.3	1.12	4.3x10-02
APLN	cg03460546	X	Body	Island	6.3 ± 1.0	37.5 ± 3.2	-31.1	2.3x10-77	3.3x10-76	8175016	109.1 ± 32.8	97.8 ± 15.7	11.3	1.12	4.3x10-02
APLN	cg07382899	X	TSS200	Island	6.9 ± 1.1	37.7 ± 3.1	-30.7	2.1x10-75	2.5x10-74	8175016	109.1 ± 32.8	97.8 ± 15.7	11.3	1.12	4.3x10-02
APLN	cg25364049	X	5'UTR;1stExon	Island	12.5 ± 3.1	42.5 ± 3.5	-30.1	7.5x10-52	2.5x10-51	8175016	109.1 ± 32.8	97.8 ± 15.7	11.3	1.12	4.3x10-02
APLN	cg16353361	X	TSS1500	S Shore	33.4 ± 4.0	44.7 ± 3.5	-11.3	8.2x10-22	1.4x10-21	8175016	109.1 ± 32.8	97.8 ± 15.7	11.3	1.12	4.3x10-02
AR	cg18156601	X	1stExon	Island	7.4 ± 1.4	47.5 ± 2.9	-40.1	1.8x10-76	2.4x10-75	8167998	71.1 ± 9.3	81.3 ± 12.5	-10.2	0.87	1.8x10-04
AR	cg01086868	X	1stExon;5'UTR	N Shore	10.2 ± 1.5	47.1 ± 3.9	-36.9	2.4x10-71	2.0x10-70	8167998	71.1 ± 9.3	81.3 ± 12.5	-10.2	0.87	1.8x10-04
AR	cg19493242	X	1stExon	N Shore	3.9 ± 0.6	38.9 ± 3.1	-34.9	4.4x10-84	1.8x10-82	8167998	71.1 ± 9.3	81.3 ± 12.5	-10.2	0.87	1.8x10-04
AR	cg21966410	X	1stExon	N Shore	11.0 ± 2.3	45.7 ± 4.6	-34.7	9.0x10-63	4.4x10-62	8167998	71.1 ± 9.3	81.3 ± 12.5	-10.2	0.87	1.8x10-04
AR	cg25987936	X	1stExon	N Shore	8.4 ± 1.4	41.1 ± 3.4	-32.7	6.8x10-73	6.3x10-72	8167998	71.1 ± 9.3	81.3 ± 12.5	-10.2	0.87	1.8x10-04
AR	cg05786601	X	1stExon;5'UTR	N Shore	4.9 ± 0.7	35.2 ± 2.4	-30.4	8.9x10-82	2.5x10-80	8167998	71.1 ± 9.3	81.3 ± 12.5	-10.2	0.87	1.8x10-04
AR	cg03096488	X	1stExon	N Shore	9.6 ± 1.2	37.2 ± 2.9	-27.6	1.6x10-70	1.3x10-69	8167998	71.1 ± 9.3	81.3 ± 12.5	-10.2	0.87	1.8x10-04
AR	cg05019001	X	1stExon	S Shore	5.0 ± 0.9	31.1 ± 3.3	-26.1	2.7x10-73	2.6x10-72	8167998	71.1 ± 9.3	81.3 ± 12.5	-10.2	0.87	1.8x10-04
AR	cg16679837	X	1stExon;5'UTR	Island	3.8 ± 0.7	29.0 ± 4.7	-25.2	1.9x10-64	1.0x10-63	8167998	71.1 ± 9.3	81.3 ± 12.5	-10.2	0.87	1.8x10-04
AR	cg09277772	X	1stExon;5'UTR	N Shore	7.7 ± 1.1	31.3 ± 4.4	-23.6	1.9x10-60	8.3x10-60	8167998	71.1 ± 9.3	81.3 ± 12.5	-10.2	0.87	1.8x10-04
AR	cg04886514	X	1stExon;5'UTR	N Shore	13.2 ± 2.8	36.7 ± 4.2	-23.5	8.7x10-47	2.5x10-46	8167998	71.1 ± 9.3	81.3 ± 12.5	-10.2	0.87	1.8x10-04
AR	cg09418623	X	1stExon	N Shore	16.3 ± 2.5	39.8 ± 3.7	-23.5	3.9x10-49	1.2x10-48	8167998	71.1 ± 9.3	81.3 ± 12.5	-10.2	0.87	1.8x10-04
AR	cg08063601	X	1stExon;5'UTR	Island	5.3 ± 0.6	25.9 ± 3.8	-20.6	7.0x10-69	4.9x10-68	8167998	71.1 ± 9.3	81.3 ± 12.5	-10.2	0.87	1.8x10-04
AR	cg27271368	X	1stExon;5'UTR	N Shore	7.2 ± 0.9	26.3 ± 3.0	-19.1	6.5x10-64	3.4x10-63	8167998	71.1 ± 9.3	81.3 ± 12.5	-10.2	0.87	1.8x10-04
AR	cg17964359	X	1stExon	Island	12.2 ± 1.8	30.1 ± 4.1	-17.8	3.2x10-50	1.0x10-49	8167998	71.1 ± 9.3	81.3 ± 12.5	-10.2	0.87	1.8x10-04
AR	cg12589433	X	1stExon	N Shore	11.1 ± 1.6	28.0 ± 3.5	-16.9	2.3x10-49	7.1x10-49	8167998	71.1 ± 9.3	81.3 ± 12.5	-10.2	0.87	1.8x10-04
AR	cg07780118	X	1stExon	S Shore	9.8 ± 1.5	24.6 ± 2.9	-14.9	4.0x10-49	1.2x10-48	8167998	71.1 ± 9.3	81.3 ± 12.5	-10.2	0.87	1.8x10-04
AR	cg25085925	X	TSS200	Island	6.5 ± 1.3	19.9 ± 4.1	-13.4	1.2x10-41	3.1x10-41	8167998	71.1 ± 9.3	81.3 ± 12.5	-10.2	0.87	1.8x10-04
AR	cg20878850	X	TSS200	Island	18.7 ± 3.1	27.2 ± 4.3	-8.5	2.1x10-19	3.4x10-19	8167998	71.1 ± 9.3	81.3 ± 12.5	-10.2	0.87	1.8x10-04
ARSD	cg19246080	X	Body	Island	65.9 ± 4.8	87.6 ± 2.4	-21.7	1.0x10-43	2.8x10-43	8171148	408.8 ± 97.4	535.4 ± 119.7	-126.6	0.76	1.9x10-06
ARSD	cg18007543	X	Body	S Shelf	80.2 ± 11.5	93.3 ± 0.9	-13.2	1.7x10-15	2.6x10-15	8171148	408.8 ± 97.4	535.4 ± 119.7	-126.6	0.76	1.9x10-06
ARSD	cg03949008	X	Body;Body	Island	18.8 ± 3.3	29.8 ± 5.6	-11.0	7.3x10-21	1.2x10-20	8171148	408.8 ± 97.4	535.4 ± 119.7	-126.6	0.76	1.9x10-06
ARSE	cg08464958	X	3'UTR	Open sea	75.7 ± 5.6	84.5 ± 2.4	-8.8	6.8x10-18	1.1x10-17	8171161	537.8 ± 182.5	696.2 ± 212.8	-158.4	0.77	9.5x10-04
ARSE	cg07160107	X	5'UTR;1stExon	Open sea	21.2 ± 3.5	27.3 ± 4.3	-6.1	3.9x10-11	5.4x10-11	8171161	537.8 ± 182.5	696.2 ± 212.8	-158.4	0.77	9.5x10-04
ATXN3L	cg07186939	X	1stExon;3'UTR	Open sea	50.2 ± 5.8	55.9 ± 3.8	-5.7	2.2x10-06	2.7x10-06	8171348	10.9 ± 1.1	10.4 ± 1.3	0.5	1.05	3.4x10-02
CENPI	cg22404117	X	TSS1500	S Shore	10.0 ± 1.5	45.5 ± 2.6	-35.4	1.5x10-73	1.5x10-72	8168794	23.3 ± 7.1	27.8 ± 9.3	-4.5	0.84	1.4x10-02
CENPI	cg14743649	X	TSS1500	S Shore	15.4 ± 2.5	48.9 ± 2.9	-33.6	1.1x10-62	5.6x10-62	8168794	23.3 ± 7.1	27.8 ± 9.3	-4.5	0.84	1.4x10-02
CENPI	cg21988739	X	TSS1500	S Shore	11.7 ± 2.2	43.8 ± 2.7	-32.1	6.0x10-67	3.7x10-66	8168794	23.3 ± 7.1	27.8 ± 9.3	-4.5	0.84	1.4x10-02
DACH2	cg17571554	X	TSS200;TSS200	Island	8.2 ± 1.2	44.6 ± 3.1	-36.4	2.2x10-76	2.9x10-75	8168604	104.7 ± 27.5	90.2 ± 25.6	14.5	1.16	4.1x10-02
DACH2	cg00993140	X	TSS1500;TSS1500	Island	5.0 ± 1.1	39.5 ± 3.3	-34.5	4.8x10-70	3.5x10-69	8168604	104.7 ± 27.5	90.2 ± 25.6	14.5	1.16	4.1x10-02
DACH2	cg17330459	X	5'UTR;5'UTR;1stExon;1stExon	Island	8.8 ± 1.2	40.9 ± 2.1	-32.1	4.6x10-74	4.7x10-73	8168604	104.7 ± 27.5	90.2 ± 25.6	14.5	1.16	4.1x10-02
DACH2	cg01718602	X	1stExon;1stExon	S Shore	7.2 ± 1.3	38.5 ± 3.0	-31.3	1.6x10-74	1.7x10-73	8168604	104.7 ± 27.5	90.2 ± 25.6	14.5	1.16	4.1x10-02
DACH2	cg18720642	X	1stExon;1stExon	Island	4.4 ± 0.8	31.2 ± 2.9	-26.8	1.5x10-72	1.4x10-71	8168604	104.7 ± 27.5	90.2 ± 25.6	14.5	1.16	4.1x10-02
DACH2	cg00484940	X	TSS1500;TSS1500	Island	9.5 ± 1.4	35.1 ± 3.2	-25.6	1.4x10-66	8.6x10-66	8168604	104.7 ± 27.5	90.2 ± 25.6	14.5	1.16	4.1x10-02
DACH2	cg15373633	X	5'UTR;5'UTR;1stExon;1stExon	Island	8.0 ± 1.4	31.5 ± 4.0	-23.5	1.6x10-58	6.6x10-58	8168604	104.7 ± 27.5	90.2 ± 25.6	14.5	1.16	4.1x10-02
DACH2	cg16144072	X	TSS200;TSS200	Island	7.5 ± 1.1	29.7 ± 3.5	-22.2	8.3x10-63	4.1x10-62	8168604	104.7 ± 27.5	90.2 ± 25.6	14.5	1.16	4.1x10-02
DACH2	cg08637905	X	TSS200;TSS200	Island	8.9 ± 1.6	28.2 ± 3.1	-19.3	2.4x10-58	9.7x10-58	8168604	104.7 ± 27.5	90.2 ± 25.6	14.5	1.16	4.1x10-02
DACH2	cg03802424	X	TSS200;TSS200	Island	4.2 ± 0.8	22.5 ± 3.8	-18.4	1.6x10-57	6.2x10-57	8168604	104.7 ± 27.5	90.2 ± 25.6	14.5	1.16	4.1x10-02
DACH2	cg25443545	X	TSS1500;TSS1500	N Shore	14.0 ± 2.4	29.6 ± 4.1	-15.7	8.1x10-37	1.9x10-36	8168604	104.7 ± 27.5	90.2 ± 25.6	14.5	1.16	4.1x10-02
DACH2	cg17342984	X	TSS1500;TSS1500	Island	10.4 ± 2.2	25.2 ± 3.5	-14.8	2.3x10-44	6.2x10-44	8168604	104.7 ± 27.5	90.2 ± 25.6	14.5	1.16	4.1x10-02
DACH2	cg16259355	X	TSS1500;TSS1500	N Shore	15.2 ± 3.0	24.0 ± 5.2	-8.8	3.1x10-17	4.8x10-17	8168604	104.7 ± 27.5	90.2 ± 25.6	14.5	1.16	4.1x10-02
DDX3X	cg04820200	X	TSS1500	N Shore	19.3 ± 3.5	39.2 ± 4.2	-19.9	7.4x10-43	1.9x10-42	8166876	1915.2 ± 237.6	2346.7 ± 220.1	-431.5	0.82	7.5x10-12
DDX3X	cg08242820	X	Body	Open sea	56.7 ± 7.4	74.2 ± 4.9	-17.5	2.1x10-22	3.5x10-22	8166876	1915.2 ± 237.6	2346.7 ± 220.1	-431.5	0.82	7.5x10-12
DDX3X	cg12689375	X	TSS1500	Island	8.8 ± 1.1	17.6 ± 2.7	-8.7	1.7x10-38	4.2x10-38	8166876	1915.2 ± 237.6	2346.7 ± 220.1	-431.5	0.82	7.5x10-12
DDX3X	cg15408180	X	3'UTR	Open sea	77.5 ± 3.1	83.9 ± 2.6	-6.4	8.8x10-18	1.4x10-17	8166876	1915.2 ± 237.6	2346.7 ± 220.1	-431.5	0.82	7.5x10-12
EDA	cg24186901	X	TSS200;TSS200;TSS200;TSS200;TSS200;TSS200	Island	3.4 ± 0.6	60.8 ± 2.3	-57.3	2.0x10-92	7.8x10-90	8168062	57.4 ± 4.7	59.5 ± 4.8	-2.0	0.97	3.9x10-02
EDA	cg16221895	X	TSS200;TSS200;TSS200;TSS200;TSS200;TSS200	Island	3.2 ± 0.7	54.9 ± 2.5	-51.7	7.5x10-85	3.6x10-83	8168062	57.4 ± 4.7	59.5 ± 4.8	-2.0	0.97	3.9x10-02
EDA	cg21881821	X	5'UTR;1stExon;5'UTR;1stExon;5'UTR;5'UTR;1stExon;1stExon;5'UTR;1stExon;1stExon;5'UTR	Island	3.2 ± 0.7	50.1 ± 3.2	-46.9	5.9x10-82	1.7x10-80	8168062	57.4 ± 4.7	59.5 ± 4.8	-2.0	0.97	3.9x10-02
EDA	cg21634944	X	TSS200;TSS200;TSS200;TSS200;TSS200;TSS200	Island	3.0 ± 0.6	47.8 ± 3.4	-44.8	2.5x10-83	8.9x10-82	8168062	57.4 ± 4.7	59.5 ± 4.8	-2.0	0.97	3.9x10-02
EDA	cg12447182	X	TSS200;TSS200;TSS200;TSS200;TSS200;TSS200	Island	3.1 ± 0.5	42.6 ± 4.5	-39.5	5.8x10-81	1.4x10-79	8168062	57.4 ± 4.7	59.5 ± 4.8	-2.0	0.97	3.9x10-02
EDA	cg08966380	X	TSS200;TSS200;TSS200;TSS200;TSS200;TSS200	Island	4.3 ± 0.9	42.9 ± 3.9	-38.6	2.0x10-79	3.8x10-78	8168062	57.4 ± 4.7	59.5 ± 4.8	-2.0	0.97	3.9x10-02
EDA	cg12137402	X	1stExon;1stExon;1stExon;1stExon;1stExon;1stExon	Island	3.1 ± 0.5	41.3 ± 3.2	-38.2	9.8x10-89	1.2x10-86	8168062	57.4 ± 4.7	59.5 ± 4.8	-2.0	0.97	3.9x10-02
EDA	cg20540913	X	5'UTR;1stExon;5'UTR;1stExon;5'UTR;5'UTR;1stExon;1stExon;5'UTR;1stExon;1stExon;5'UTR	Island	9.1 ± 1.7	44.0 ± 4.1	-34.8	6.2x10-68	4.0x10-67	8168062	57.4 ± 4.7	59.5 ± 4.8	-2.0	0.97	3.9x10-02
EDA	cg16059374	X	TSS1500;TSS1500;TSS1500;TSS1500;TSS1500;TSS1500	Island	7.0 ± 1.3	41.8 ± 2.9	-34.8	3.0x10-72	2.7x10-71	8168062	57.4 ± 4.7	59.5 ± 4.8	-2.0	0.97	3.9x10-02
EDA	cg17227030	X	Body;Body;Body;Body;Body	S Shore	10.7 ± 1.5	43.9 ± 4.5	-33.2	1.7x10-68	1.1x10-67	8168062	57.4 ± 4.7	59.5 ± 4.8	-2.0	0.97	3.9x10-02
EDA	cg05491276	X	3'UTR;Body;Body;Body;1stExon;Body;Body	Island	8.2 ± 1.5	41.0 ± 3.3	-32.8	8.0x10-73	7.4x10-72	8168062	57.4 ± 4.7	59.5 ± 4.8	-2.0	0.97	3.9x10-02
EDA	cg02714492	X	3'UTR;Body;Body;Body;1stExon;Body;Body	Island	17.3 ± 3.3	44.5 ± 4.4	-27.2	1.1x10-50	3.4x10-50	8168062	57.4 ± 4.7	59.5 ± 4.8	-2.0	0.97	3.9x10-02
EDA	cg06126323	X	Body;Body;Body;1stExon;Body;Body	Island	10.5 ± 1.6	36.6 ± 4.0	-26.1	2.5x10-59	1.1x10-58	8168062	57.4 ± 4.7	59.5 ± 4.8	-2.0	0.97	3.9x10-02
EDA	cg20780119	X	5'UTR;1stExon;5'UTR;1stExon;5'UTR;5'UTR;1stExon;1stExon;5'UTR;1stExon;1stExon;5'UTR	Island	6.9 ± 0.7	32.8 ± 1.9	-25.9	1.2x10-78	2.1x10-77	8168062	57.4 ± 4.7	59.5 ± 4.8	-2.0	0.97	3.9x10-02
EDA	cg15167893	X	3'UTR;Body;Body;Body;1stExon;Body;Body	Island	10.8 ± 1.8	33.7 ± 4.1	-22.9	1.5x10-57	6.0x10-57	8168062	57.4 ± 4.7	59.5 ± 4.8	-2.0	0.97	3.9x10-02
EDA	cg26617508	X	TSS1500;TSS1500;TSS1500;TSS1500;TSS1500;TSS1500	N Shore	12.4 ± 2.0	28.8 ± 3.5	-16.5	1.1x10-44	3.0x10-44	8168062	57.4 ± 4.7	59.5 ± 4.8	-2.0	0.97	3.9x10-02
EGFL6	cg00932276	X	5'UTR;1stExon;5'UTR;1stExon	Island	8.8 ± 1.3	23.6 ± 3.0	-14.8	4.1x10-49	1.3x10-48	8166079	23.0 ± 3.0	21.4 ± 2.2	1.6	1.07	1.1x10-02
EGFL6	cg26310256	X	Body;Body	S Shore	9.0 ± 1.3	17.3 ± 3.0	-8.2	3.1x10-31	6.2x10-31	8166079	23.0 ± 3.0	21.4 ± 2.2	1.6	1.07	1.1x10-02
EIF1AX	cg07115116	X	Body;Body	Open sea	69.5 ± 3.7	78.7 ± 2.9	-9.2	4.6x10-20	7.6x10-20	8171747	1155.5 ± 102.1	1334.5 ± 128.6	-179.0	0.87	7.4x10-10
EIF1AX	cg07115116	X	Body;Body	Open sea	69.5 ± 3.7	78.7 ± 2.9	-9.2	4.6x10-20	7.6x10-20	7912852	2358.2 ± 254.9	2701.9 ± 321.8	-343.7	0.87	5.1x10-07
EIF1AX	cg18418138	X	3'UTR	Open sea	69.6 ± 4.1	75.3 ± 3.4	-5.7	2.0x10-12	2.9x10-12	8171747	1155.5 ± 102.1	1334.5 ± 128.6	-179.0	0.87	7.4x10-10
EIF1AX	cg18418138	X	3'UTR	Open sea	69.6 ± 4.1	75.3 ± 3.4	-5.7	2.0x10-12	2.9x10-12	7912852	2358.2 ± 254.9	2701.9 ± 321.8	-343.7	0.87	5.1x10-07
EIF2S3	ch.X.397055F	X	Body	Open sea	18.5 ± 2.7	24.9 ± 3.6	-6.3	7.0x10-16	1.1x10-15	8166493	2015.5 ± 381.6	2295.5 ± 376.5	-280.0	0.88	2.7x10-03
ERCC6L	cg25402895	X	TSS1500	Island	5.4 ± 1.8	42.1 ± 2.2	-36.7	3.0x10-69	2.1x10-68	8173506	17.6 ± 2.8	19.2 ± 2.7	-1.6	0.92	1.1x10-02
ERCC6L	cg12747864	X	1stExon;5'UTR	Island	14.5 ± 2.8	48.0 ± 2.1	-33.5	6.3x10-69	4.4x10-68	8173506	17.6 ± 2.8	19.2 ± 2.7	-1.6	0.92	1.1x10-02
ERCC6L	cg08304428	X	TSS1500	S Shore	14.2 ± 2.3	44.2 ± 3.4	-30.0	4.6x10-59	1.9x10-58	8173506	17.6 ± 2.8	19.2 ± 2.7	-1.6	0.92	1.1x10-02
ERCC6L	cg24671250	X	TSS200	Island	12.6 ± 2.3	42.3 ± 2.9	-29.6	3.6x10-62	1.7x10-61	8173506	17.6 ± 2.8	19.2 ± 2.7	-1.6	0.92	1.1x10-02
ERCC6L	cg05279113	X	TSS1500	Island	7.5 ± 1.1	36.6 ± 2.8	-29.1	5.8x10-77	8.1x10-76	8173506	17.6 ± 2.8	19.2 ± 2.7	-1.6	0.92	1.1x10-02
ERCC6L	cg09743261	X	TSS200	Island	13.1 ± 2.7	38.4 ± 4.2	-25.3	2.8x10-47	8.0x10-47	8173506	17.6 ± 2.8	19.2 ± 2.7	-1.6	0.92	1.1x10-02
ERCC6L	cg12689022	X	TSS1500	Island	9.7 ± 1.3	32.8 ± 3.2	-23.1	3.7x10-63	1.9x10-62	8173506	17.6 ± 2.8	19.2 ± 2.7	-1.6	0.92	1.1x10-02
ERCC6L	cg08280623	X	Body	N Shore	14.2 ± 2.1	33.9 ± 2.4	-19.7	2.4x10-52	8.0x10-52	8173506	17.6 ± 2.8	19.2 ± 2.7	-1.6	0.92	1.1x10-02
ERCC6L	cg07056550	X	TSS200	Island	7.6 ± 1.2	25.1 ± 3.6	-17.5	1.3x10-58	5.3x10-58	8173506	17.6 ± 2.8	19.2 ± 2.7	-1.6	0.92	1.1x10-02
ERCC6L	cg05872222	X	TSS1500	Island	5.3 ± 1.2	20.2 ± 3.6	-14.9	8.2x10-50	2.6x10-49	8173506	17.6 ± 2.8	19.2 ± 2.7	-1.6	0.92	1.1x10-02
ERCC6L	cg16118600	X	TSS200	Island	11.8 ± 1.7	25.1 ± 4.4	-13.3	9.2x10-39	2.2x10-38	8173506	17.6 ± 2.8	19.2 ± 2.7	-1.6	0.92	1.1x10-02
ERCC6L	cg01004805	X	Body	Island	8.9 ± 1.7	18.4 ± 2.7	-9.4	1.0x10-35	2.3x10-35	8173506	17.6 ± 2.8	19.2 ± 2.7	-1.6	0.92	1.1x10-02
F8A1	cg26580465	X	TSS200	Island	12.3 ± 2.2	44.4 ± 2.9	-32.1	3.2x10-64	1.7x10-63	8176245	1054.8 ± 117.9	984.0 ± 97.5	70.8	1.07	3.0x10-02
F8A1	cg26580465	X	TSS200	Island	12.3 ± 2.2	44.4 ± 2.9	-32.1	3.2x10-64	1.7x10-63	8170998	1012.8 ± 117.7	945.7 ± 98.4	67.1	1.07	4.2x10-02
F8A1	cg26580465	X	TSS200	Island	12.3 ± 2.2	44.4 ± 2.9	-32.1	3.2x10-64	1.7x10-63	8171029	1013.1 ± 117.1	947.0 ± 97.3	66.0	1.07	4.5x10-02
F8A1	cg11854877	X	TSS200	Island	12.4 ± 2.3	37.9 ± 2.8	-25.4	5.2x10-55	1.9x10-54	8176245	1054.8 ± 117.9	984.0 ± 97.5	70.8	1.07	3.0x10-02
F8A1	cg11854877	X	TSS200	Island	12.4 ± 2.3	37.9 ± 2.8	-25.4	5.2x10-55	1.9x10-54	8170998	1012.8 ± 117.7	945.7 ± 98.4	67.1	1.07	4.2x10-02
F8A1	cg11854877	X	TSS200	Island	12.4 ± 2.3	37.9 ± 2.8	-25.4	5.2x10-55	1.9x10-54	8171029	1013.1 ± 117.1	947.0 ± 97.3	66.0	1.07	4.5x10-02
GABRE	cg25528646	X	TSS200	Island	4.2 ± 0.6	53.3 ± 2.3	-49.1	2.2x10-92	8.0x10-90	8175666	99.4 ± 35.8	118.7 ± 43.0	-19.4	0.84	3.8x10-02
GABRE	cg08783090	X	1stExon;5'UTR	Island	3.2 ± 0.5	38.4 ± 1.8	-35.2	1.5x10-86	1.1x10-84	8175666	99.4 ± 35.8	118.7 ± 43.0	-19.4	0.84	3.8x10-02
GABRE	cg12204574	X	Body	Island	9.1 ± 1.4	32.4 ± 3.1	-23.3	1.3x10-65	7.2x10-65	8175666	99.4 ± 35.8	118.7 ± 43.0	-19.4	0.84	3.8x10-02
GABRE	cg07053880	X	TSS1500	Island	9.3 ± 1.7	31.7 ± 3.7	-22.5	5.9x10-56	2.2x10-55	8175666	99.4 ± 35.8	118.7 ± 43.0	-19.4	0.84	3.8x10-02
GABRE	cg04929599	X	Body	Island	17.4 ± 3.9	35.8 ± 4.2	-18.4	4.5x10-33	9.4x10-33	8175666	99.4 ± 35.8	118.7 ± 43.0	-19.4	0.84	3.8x10-02
GABRE	cg10276549	X	TSS1500	S Shore	39.0 ± 3.7	54.0 ± 3.5	-15.0	1.2x10-33	2.5x10-33	8175666	99.4 ± 35.8	118.7 ± 43.0	-19.4	0.84	3.8x10-02
GABRE	cg01480550	X	TSS1500	Island	12.5 ± 1.9	26.7 ± 3.7	-14.2	7.9x10-42	2.0x10-41	8175666	99.4 ± 35.8	118.7 ± 43.0	-19.4	0.84	3.8x10-02
GABRE	cg16410962	X	Body	N Shelf	63.5 ± 5.6	72.2 ± 3.2	-8.7	1.9x10-17	3.0x10-17	8175666	99.4 ± 35.8	118.7 ± 43.0	-19.4	0.84	3.8x10-02
GABRE	cg18748981	X	TSS200	Island	26.0 ± 5.0	31.0 ± 3.7	-5.0	5.7x10-09	7.6x10-09	8175666	99.4 ± 35.8	118.7 ± 43.0	-19.4	0.84	3.8x10-02
GABRQ	cg24202706	X	1stExon	Island	5.8 ± 0.8	48.5 ± 2.3	-42.7	2.4x10-86	1.6x10-84	8170538	39.6 ± 5.7	36.4 ± 4.1	3.1	1.09	1.3x10-02
GABRQ	cg03335173	X	Body	Island	3.6 ± 0.7	45.5 ± 3.5	-41.9	7.0x10-81	1.6x10-79	8170538	39.6 ± 5.7	36.4 ± 4.1	3.1	1.09	1.3x10-02
GABRQ	cg23990273	X	TSS200	Island	5.1 ± 0.9	46.7 ± 1.8	-41.5	1.5x10-84	6.7x10-83	8170538	39.6 ± 5.7	36.4 ± 4.1	3.1	1.09	1.3x10-02
GABRQ	cg19137564	X	TSS200	Island	7.9 ± 1.3	41.8 ± 2.1	-33.9	2.4x10-81	6.0x10-80	8170538	39.6 ± 5.7	36.4 ± 4.1	3.1	1.09	1.3x10-02
GABRQ	cg18769303	X	TSS1500	Island	3.6 ± 0.7	37.0 ± 3.8	-33.4	1.2x10-76	1.7x10-75	8170538	39.6 ± 5.7	36.4 ± 4.1	3.1	1.09	1.3x10-02
GABRQ	cg00529027	X	TSS1500	N Shore	8.3 ± 1.1	40.9 ± 2.4	-32.7	6.2x10-82	1.8x10-80	8170538	39.6 ± 5.7	36.4 ± 4.1	3.1	1.09	1.3x10-02
GABRQ	cg05849875	X	TSS200	Island	4.0 ± 0.7	36.3 ± 3.5	-32.3	2.5x10-76	3.2x10-75	8170538	39.6 ± 5.7	36.4 ± 4.1	3.1	1.09	1.3x10-02
GABRQ	cg03310203	X	Body	Island	13.4 ± 2.0	40.3 ± 2.7	-26.9	1.8x10-62	8.9x10-62	8170538	39.6 ± 5.7	36.4 ± 4.1	3.1	1.09	1.3x10-02
GABRQ	cg21864225	X	TSS200	Island	6.1 ± 1.0	29.0 ± 2.7	-22.9	9.6x10-66	5.5x10-65	8170538	39.6 ± 5.7	36.4 ± 4.1	3.1	1.09	1.3x10-02
GABRQ	cg11714014	X	Body	S Shore	14.6 ± 2.0	36.6 ± 3.1	-22.0	4.8x10-56	1.8x10-55	8170538	39.6 ± 5.7	36.4 ± 4.1	3.1	1.09	1.3x10-02
GABRQ	cg15706156	X	TSS200	Island	4.3 ± 0.7	19.9 ± 3.4	-15.6	7.8x10-58	3.1x10-57	8170538	39.6 ± 5.7	36.4 ± 4.1	3.1	1.09	1.3x10-02
GABRQ	cg06177698	X	TSS1500	N Shore	68.3 ± 4.0	73.3 ± 2.8	-5.0	7.4x10-11	1.0x10-10	8170538	39.6 ± 5.7	36.4 ± 4.1	3.1	1.09	1.3x10-02
GEMIN8	cg17202289	X	TSS1500;TSS1500;TSS1500	S Shore	59.5 ± 6.1	73.7 ± 3.4	-14.2	2.9x10-24	5.2x10-24	8171373	188.7 ± 33.5	215.3 ± 32.0	-26.6	0.88	1.3x10-03
GJB1	cg27633912	X	3'UTR;3'UTR	S Shore	21.1 ± 3.3	37.5 ± 2.8	-16.4	2.0x10-41	5.0x10-41	8168274	216.9 ± 74.5	264.7 ± 89.1	-47.9	0.82	1.1x10-02
GJB1	cg02769235	X	Body;Body	Island	38.5 ± 5.7	48.6 ± 3.1	-10.1	1.4x10-14	2.1x10-14	8168274	216.9 ± 74.5	264.7 ± 89.1	-47.9	0.82	1.1x10-02
GJB1	cg04886769	X	TSS200	Open sea	12.7 ± 1.9	21.7 ± 4.1	-9.0	3.2x10-25	5.7x10-25	8168274	216.9 ± 74.5	264.7 ± 89.1	-47.9	0.82	1.1x10-02
GJB1	cg25549758	X	1stExon;5'UTR	Open sea	29.9 ± 5.4	37.9 ± 5.9	-8.0	5.3x10-12	7.5x10-12	8168274	216.9 ± 74.5	264.7 ± 89.1	-47.9	0.82	1.1x10-02
HCCS	cg06144999	X	5'UTR;1stExon;5'UTR	Island	4.8 ± 0.9	49.6 ± 2.4	-44.7	5.1x10-83	1.7x10-81	8165995	669.0 ± 70.4	634.1 ± 99.5	34.9	1.06	4.6x10-02
HCCS	cg24844608	X	5'UTR;5'UTR	S Shore	7.6 ± 1.4	47.9 ± 4.2	-40.3	2.3x10-66	1.4x10-65	8165995	669.0 ± 70.4	634.1 ± 99.5	34.9	1.06	4.6x10-02
HCCS	cg16510200	X	TSS200;TSS200	Island	3.5 ± 0.8	43.0 ± 3.4	-39.5	5.1x10-75	5.8x10-74	8165995	669.0 ± 70.4	634.1 ± 99.5	34.9	1.06	4.6x10-02
HCCS	cg25492195	X	TSS200;TSS200	Island	13.3 ± 2.4	46.3 ± 4.4	-33.0	1.1x10-68	7.3x10-68	8165995	669.0 ± 70.4	634.1 ± 99.5	34.9	1.06	4.6x10-02
HCCS	cg24711407	X	TSS1500;TSS1500	N Shore	17.9 ± 2.4	45.5 ± 4.2	-27.6	4.8x10-56	1.8x10-55	8165995	669.0 ± 70.4	634.1 ± 99.5	34.9	1.06	4.6x10-02
HCCS	cg22044840	X	TSS200;TSS200	Island	3.0 ± 0.7	29.1 ± 4.6	-26.2	4.5x10-66	2.7x10-65	8165995	669.0 ± 70.4	634.1 ± 99.5	34.9	1.06	4.6x10-02
HCCS	cg00935394	X	TSS1500;TSS1500	N Shore	8.2 ± 1.6	32.4 ± 5.7	-24.2	4.9x10-55	1.8x10-54	8165995	669.0 ± 70.4	634.1 ± 99.5	34.9	1.06	4.6x10-02
HCCS	cg25529889	X	5'UTR;5'UTR	Island	14.3 ± 2.2	30.5 ± 4.8	-16.2	2.0x10-36	4.6x10-36	8165995	669.0 ± 70.4	634.1 ± 99.5	34.9	1.06	4.6x10-02
HCCS	cg07796014	X	TSS200;TSS200	Island	17.7 ± 2.4	32.8 ± 4.1	-15.1	1.2x10-40	3.0x10-40	8165995	669.0 ± 70.4	634.1 ± 99.5	34.9	1.06	4.6x10-02
HEPH	cg16730652	X	TSS200;TSS200;Body	Open sea	14.0 ± 2.5	39.4 ± 3.3	-25.4	2.4x10-52	8.0x10-52	8167973	48.7 ± 15.5	63.3 ± 23.8	-14.6	0.77	2.1x10-03
HEPH	cg20557008	X	1stExon;1stExon;5'UTR;Body;5'UTR	Open sea	50.2 ± 4.4	58.8 ± 4.4	-8.6	8.5x10-15	1.3x10-14	8167973	48.7 ± 15.5	63.3 ± 23.8	-14.6	0.77	2.1x10-03
INE1	ch.X.772254F	X	TSS1500	Open sea	5.3 ± 0.9	18.7 ± 2.9	-13.4	5.9x10-54	2.1x10-53	8167099	38.1 ± 7.5	43.8 ± 11.3	-5.7	0.87	7.9x10-03
INE1	ch.X.772253F	X	TSS1500	Open sea	10.0 ± 2.1	21.1 ± 4.0	-11.1	6.7x10-34	1.4x10-33	8167099	38.1 ± 7.5	43.8 ± 11.3	-5.7	0.87	7.9x10-03
INE1	cg27072561	X	TSS200	Open sea	53.5 ± 5.6	62.5 ± 5.7	-9.0	1.2x10-13	1.7x10-13	8167099	38.1 ± 7.5	43.8 ± 11.3	-5.7	0.87	7.9x10-03
INE1	cg12232738	X	TSS1500	Open sea	56.2 ± 3.9	61.7 ± 3.7	-5.5	1.2x10-10	1.7x10-10	8167099	38.1 ± 7.5	43.8 ± 11.3	-5.7	0.87	7.9x10-03
KDM5C	cg22959512	X	Body;Body	N Shelf	22.7 ± 4.6	48.6 ± 3.7	-25.9	1.1x10-41	2.9x10-41	8172827	560.0 ± 76.4	696.4 ± 89.6	-136.4	0.80	2.3x10-10
KDM5C	cg24985300	X	TSS1500;TSS1500	S Shore	43.7 ± 5.2	62.0 ± 3.2	-18.3	5.0x10-31	1.0x10-30	8172827	560.0 ± 76.4	696.4 ± 89.6	-136.4	0.80	2.3x10-10
KDM5C	cg03800724	X	Body;Body	N Shore	8.4 ± 1.7	17.4 ± 2.2	-9.0	2.7x10-43	7.2x10-43	8172827	560.0 ± 76.4	696.4 ± 89.6	-136.4	0.80	2.3x10-10
KDM5C	cg04751886	X	3'UTR;3'UTR	Open sea	55.3 ± 7.8	62.9 ± 6.3	-7.6	5.9x10-18	9.3x10-18	8172827	560.0 ± 76.4	696.4 ± 89.6	-136.4	0.80	2.3x10-10
KDM6A	cg01888389	X	Body	S Shelf	50.3 ± 3.9	64.2 ± 3.7	-13.9	2.0x10-30	4.0x10-30	8166956	325.2 ± 55.9	458.9 ± 69.8	-133.7	0.71	2.1x10-14
KDM6A	cg18754842	X	3'UTR	Open sea	69.7 ± 6.5	77.5 ± 4.1	-7.7	2.4x10-08	3.2x10-08	8166956	325.2 ± 55.9	458.9 ± 69.8	-133.7	0.71	2.1x10-14
KIF4A	cg05109619	X	TSS200	Island	5.1 ± 0.9	50.5 ± 2.6	-45.3	3.2x10-84	1.4x10-82	8168146	36.2 ± 8.0	41.4 ± 12.0	-5.2	0.87	2.8x10-02
KIF4A	cg01000789	X	TSS200	Island	4.2 ± 0.8	44.0 ± 2.9	-39.8	1.6x10-82	5.0x10-81	8168146	36.2 ± 8.0	41.4 ± 12.0	-5.2	0.87	2.8x10-02
KIF4A	cg17740541	X	TSS1500	S Shore	5.1 ± 0.7	44.0 ± 3.1	-38.9	2.3x10-81	5.8x10-80	8168146	36.2 ± 8.0	41.4 ± 12.0	-5.2	0.87	2.8x10-02
KIF4A	cg03272642	X	TSS200	Island	3.5 ± 0.6	42.0 ± 3.1	-38.5	1.4x10-82	4.3x10-81	8168146	36.2 ± 8.0	41.4 ± 12.0	-5.2	0.87	2.8x10-02
KIF4A	cg00213957	X	TSS200	Island	9.8 ± 2.0	44.7 ± 5.0	-34.9	6.5x10-66	3.8x10-65	8168146	36.2 ± 8.0	41.4 ± 12.0	-5.2	0.87	2.8x10-02
KIF4A	cg20584415	X	5'UTR	S Shore	6.7 ± 1.3	38.6 ± 3.0	-31.9	6.7x10-79	1.2x10-77	8168146	36.2 ± 8.0	41.4 ± 12.0	-5.2	0.87	2.8x10-02
KIF4A	cg18030003	X	TSS1500	Island	9.9 ± 2.3	40.2 ± 5.1	-30.3	2.5x10-57	9.7x10-57	8168146	36.2 ± 8.0	41.4 ± 12.0	-5.2	0.87	2.8x10-02
KIF4A	cg27286863	X	5'UTR;1stExon	Island	17.7 ± 2.5	46.8 ± 2.6	-29.1	9.6x10-60	4.2x10-59	8168146	36.2 ± 8.0	41.4 ± 12.0	-5.2	0.87	2.8x10-02
KIF4A	cg11498602	X	TSS1500	N Shore	10.3 ± 1.5	35.7 ± 3.0	-25.4	1.2x10-66	7.4x10-66	8168146	36.2 ± 8.0	41.4 ± 12.0	-5.2	0.87	2.8x10-02
KIF4A	cg16256230	X	5'UTR	S Shore	8.6 ± 1.5	31.2 ± 4.0	-22.6	6.6x10-63	3.3x10-62	8168146	36.2 ± 8.0	41.4 ± 12.0	-5.2	0.87	2.8x10-02
KIF4A	cg17206029	X	TSS200	Island	10.4 ± 2.0	32.3 ± 3.9	-21.9	9.0x10-53	3.0x10-52	8168146	36.2 ± 8.0	41.4 ± 12.0	-5.2	0.87	2.8x10-02
KIF4A	cg13622893	X	TSS200	Island	7.4 ± 1.3	25.4 ± 3.3	-18.0	3.6x10-55	1.3x10-54	8168146	36.2 ± 8.0	41.4 ± 12.0	-5.2	0.87	2.8x10-02
MAGIX	cg00116709	X	Body;TSS200;Body;Body	Island	5.4 ± 1.2	55.8 ± 2.7	-50.4	4.7x10-77	6.6x10-76	8167443	94.3 ± 14.5	100.5 ± 17.0	-6.2	0.94	2.9x10-02
MAGIX	cg10055097	X	Body;TSS200;Body;Body	Island	5.2 ± 1.1	52.7 ± 2.4	-47.5	1.1x10-82	3.6x10-81	8167443	94.3 ± 14.5	100.5 ± 17.0	-6.2	0.94	2.9x10-02
MAGIX	cg00583618	X	Body;TSS200;Body;Body	Island	3.3 ± 0.7	50.6 ± 1.6	-47.2	7.6x10-92	2.2x10-89	8167443	94.3 ± 14.5	100.5 ± 17.0	-6.2	0.94	2.9x10-02
MAGIX	cg14306994	X	Body;Body;Body;TSS1500	Island	16.0 ± 2.3	47.0 ± 3.4	-31.0	6.2x10-65	3.4x10-64	8167443	94.3 ± 14.5	100.5 ± 17.0	-6.2	0.94	2.9x10-02
MAGIX	cg23524524	X	Body;TSS200;Body;Body	Island	12.0 ± 1.6	42.8 ± 2.3	-30.7	2.5x10-68	1.6x10-67	8167443	94.3 ± 14.5	100.5 ± 17.0	-6.2	0.94	2.9x10-02
MAGIX	cg26985119	X	3'UTR;3'UTR;3'UTR;3'UTR	Island	21.7 ± 6.6	52.3 ± 3.4	-30.6	2.1x10-37	4.8x10-37	8167443	94.3 ± 14.5	100.5 ± 17.0	-6.2	0.94	2.9x10-02
MAGIX	cg17670641	X	3'UTR;3'UTR;3'UTR;3'UTR	S Shore	14.8 ± 4.7	44.9 ± 3.8	-30.2	3.9x10-45	1.1x10-44	8167443	94.3 ± 14.5	100.5 ± 17.0	-6.2	0.94	2.9x10-02
MAGIX	cg04012614	X	Body;1stExon;Body;Body;5'UTR	N Shore	27.3 ± 5.3	55.4 ± 4.9	-28.1	4.8x10-44	1.3x10-43	8167443	94.3 ± 14.5	100.5 ± 17.0	-6.2	0.94	2.9x10-02
MAGIX	cg25258879	X	3'UTR;3'UTR;3'UTR;3'UTR	Island	14.7 ± 6.5	41.7 ± 4.6	-27.0	2.4x10-32	5.0x10-32	8167443	94.3 ± 14.5	100.5 ± 17.0	-6.2	0.94	2.9x10-02
MAGIX	cg10277365	X	3'UTR;3'UTR;3'UTR;3'UTR	Island	22.3 ± 6.6	45.1 ± 3.7	-22.8	1.9x10-29	3.6x10-29	8167443	94.3 ± 14.5	100.5 ± 17.0	-6.2	0.94	2.9x10-02
MAGIX	cg14029629	X	3'UTR;3'UTR;3'UTR;3'UTR	Island	15.8 ± 6.4	37.9 ± 3.9	-22.1	1.6x10-28	3.1x10-28	8167443	94.3 ± 14.5	100.5 ± 17.0	-6.2	0.94	2.9x10-02
MAGIX	cg16546861	X	Body;Body;Body;Body	Island	41.6 ± 7.7	56.0 ± 3.6	-14.4	3.6x10-17	5.5x10-17	8167443	94.3 ± 14.5	100.5 ± 17.0	-6.2	0.94	2.9x10-02
MID2	cg27501723	X	Body;Body	Island	4.7 ± 1.1	52.8 ± 2.8	-48.1	7.3x10-80	1.5x10-78	8169249	636.7 ± 117.9	558.9 ± 87.8	77.8	1.14	3.3x10-03
MID2	cg20514061	X	1stExon;1stExon;5'UTR;5'UTR	Island	13.0 ± 2.3	49.9 ± 3.2	-36.9	4.0x10-68	2.6x10-67	8169249	636.7 ± 117.9	558.9 ± 87.8	77.8	1.14	3.3x10-03
MID2	cg10286673	X	Body;Body	Island	4.5 ± 0.6	41.1 ± 3.5	-36.6	3.3x10-85	1.7x10-83	8169249	636.7 ± 117.9	558.9 ± 87.8	77.8	1.14	3.3x10-03
MID2	cg04828704	X	Body;Body	Island	7.2 ± 1.0	43.3 ± 4.0	-36.1	1.9x10-76	2.5x10-75	8169249	636.7 ± 117.9	558.9 ± 87.8	77.8	1.14	3.3x10-03
MID2	cg00150363	X	TSS1500;TSS1500	N Shore	18.4 ± 3.0	53.9 ± 4.8	-35.5	3.0x10-57	1.2x10-56	8169249	636.7 ± 117.9	558.9 ± 87.8	77.8	1.14	3.3x10-03
MID2	cg02061213	X	TSS1500;TSS1500	N Shore	11.7 ± 1.9	45.1 ± 5.1	-33.4	3.7x10-63	1.9x10-62	8169249	636.7 ± 117.9	558.9 ± 87.8	77.8	1.14	3.3x10-03
MID2	cg02773151	X	TSS200;TSS200	N Shore	20.6 ± 4.1	52.1 ± 4.5	-31.5	4.0x10-46	1.1x10-45	8169249	636.7 ± 117.9	558.9 ± 87.8	77.8	1.14	3.3x10-03
MID2	cg19771541	X	1stExon;1stExon;5'UTR;5'UTR	Island	9.7 ± 1.2	30.8 ± 3.7	-21.2	4.6x10-59	1.9x10-58	8169249	636.7 ± 117.9	558.9 ± 87.8	77.8	1.14	3.3x10-03
MID2	cg15062055	X	TSS200;TSS200	N Shore	9.2 ± 1.2	29.8 ± 3.2	-20.6	2.9x10-60	1.3x10-59	8169249	636.7 ± 117.9	558.9 ± 87.8	77.8	1.14	3.3x10-03
MID2	cg04745408	X	TSS200;TSS200	N Shore	8.0 ± 1.9	28.3 ± 3.5	-20.3	6.8x10-59	2.8x10-58	8169249	636.7 ± 117.9	558.9 ± 87.8	77.8	1.14	3.3x10-03
MID2	cg00877056	X	Body;Body	S Shore	9.9 ± 1.5	19.8 ± 3.3	-9.9	3.8x10-39	9.3x10-39	8169249	636.7 ± 117.9	558.9 ± 87.8	77.8	1.14	3.3x10-03
MPP1	cg02994943	X	5'UTR;Body;Body;Body	Island	4.5 ± 0.8	48.3 ± 2.5	-43.8	1.8x10-86	1.2x10-84	8176174	1149.5 ± 164.0	1061.5 ± 174.6	88.0	1.08	3.3x10-02
MPP1	cg25645693	X	TSS200;TSS200;TSS200;TSS200	Island	8.2 ± 1.3	48.6 ± 3.9	-40.5	7.4x10-82	2.1x10-80	8176174	1149.5 ± 164.0	1061.5 ± 174.6	88.0	1.08	3.3x10-02
MPP1	cg09056691	X	TSS200;TSS200;TSS200;TSS200	Island	2.7 ± 0.6	39.4 ± 4.6	-36.7	7.5x10-77	1.0x10-75	8176174	1149.5 ± 164.0	1061.5 ± 174.6	88.0	1.08	3.3x10-02
MPP1	cg00213853	X	TSS1500;TSS1500;TSS1500;TSS1500	S Shore	8.9 ± 1.0	39.9 ± 3.0	-30.9	2.0x10-77	2.9x10-76	8176174	1149.5 ± 164.0	1061.5 ± 174.6	88.0	1.08	3.3x10-02
MPP1	cg22858728	X	TSS1500;TSS1500;TSS1500;TSS1500	S Shore	14.0 ± 1.8	41.6 ± 3.5	-27.6	7.1x10-65	3.9x10-64	8176174	1149.5 ± 164.0	1061.5 ± 174.6	88.0	1.08	3.3x10-02
MPP1	cg25813820	X	1stExon;5'UTR;1stExon;1stExon;1stExon	Island	6.6 ± 1.1	32.0 ± 3.8	-25.4	9.1x10-65	5.0x10-64	8176174	1149.5 ± 164.0	1061.5 ± 174.6	88.0	1.08	3.3x10-02
MPP1	cg10072574	X	TSS200;TSS200;TSS200;TSS200	Island	7.8 ± 1.2	27.7 ± 3.2	-19.9	5.0x10-60	2.2x10-59	8176174	1149.5 ± 164.0	1061.5 ± 174.6	88.0	1.08	3.3x10-02
MPP1	cg17607496	X	5'UTR;1stExon;1stExon;1stExon;5'UTR;5'UTR;5'UTR;1stExon	Island	6.4 ± 1.0	25.5 ± 3.8	-19.1	4.0x10-58	1.6x10-57	8176174	1149.5 ± 164.0	1061.5 ± 174.6	88.0	1.08	3.3x10-02
MPP1	cg04784122	X	5'UTR;1stExon;1stExon;1stExon;5'UTR;5'UTR;5'UTR;1stExon	Island	10.0 ± 0.9	27.8 ± 3.3	-17.8	2.9x10-57	1.2x10-56	8176174	1149.5 ± 164.0	1061.5 ± 174.6	88.0	1.08	3.3x10-02
MPP1	cg08786860	X	TSS1500;TSS1500;TSS1500;TSS1500	S Shore	25.9 ± 4.1	43.4 ± 3.3	-17.6	1.7x10-39	4.1x10-39	8176174	1149.5 ± 164.0	1061.5 ± 174.6	88.0	1.08	3.3x10-02
MPP1	cg05423956	X	5'UTR;Body;Body;Body	N Shelf	71.4 ± 4.4	78.2 ± 3.0	-6.9	5.5x10-15	8.3x10-15	8176174	1149.5 ± 164.0	1061.5 ± 174.6	88.0	1.08	3.3x10-02
MPP1	cg02604836	X	5'UTR;Body;Body;Body	N Shore	38.1 ± 5.1	44.0 ± 3.7	-5.9	2.9x10-10	3.9x10-10	8176174	1149.5 ± 164.0	1061.5 ± 174.6	88.0	1.08	3.3x10-02
NKAP	cg01716666	X	1stExon;5'UTR	Island	6.1 ± 0.8	44.7 ± 3.2	-38.6	1.1x10-85	6.2x10-84	8174737	266.5 ± 33.6	249.8 ± 32.3	16.7	1.07	3.2x10-02
NKAP	cg15771339	X	1stExon	Island	8.2 ± 1.7	44.4 ± 4.0	-36.2	3.1x10-66	1.9x10-65	8174737	266.5 ± 33.6	249.8 ± 32.3	16.7	1.07	3.2x10-02
NKAP	cg27483305	X	TSS200	S Shore	7.9 ± 1.5	42.3 ± 3.9	-34.4	1.1x10-68	7.3x10-68	8174737	266.5 ± 33.6	249.8 ± 32.3	16.7	1.07	3.2x10-02
NKAP	cg19410841	X	1stExon;5'UTR	Island	7.8 ± 1.1	40.7 ± 3.5	-32.9	1.1x10-74	1.3x10-73	8174737	266.5 ± 33.6	249.8 ± 32.3	16.7	1.07	3.2x10-02
NKAP	cg13069450	X	1stExon	Island	9.2 ± 1.2	40.0 ± 2.5	-30.8	2.1x10-76	2.8x10-75	8174737	266.5 ± 33.6	249.8 ± 32.3	16.7	1.07	3.2x10-02
NKAP	cg22880666	X	Body	N Shore	8.3 ± 1.3	32.3 ± 3.5	-24.0	9.8x10-64	5.1x10-63	8174737	266.5 ± 33.6	249.8 ± 32.3	16.7	1.07	3.2x10-02
NKAP	cg03122511	X	TSS200	S Shore	10.9 ± 1.8	32.9 ± 3.8	-22.0	2.2x10-55	7.9x10-55	8174737	266.5 ± 33.6	249.8 ± 32.3	16.7	1.07	3.2x10-02
NKAP	cg15225044	X	Body	Island	6.4 ± 1.3	26.7 ± 2.4	-20.3	5.8x10-57	2.2x10-56	8174737	266.5 ± 33.6	249.8 ± 32.3	16.7	1.07	3.2x10-02
NKAP	cg21776057	X	TSS200	S Shore	4.4 ± 1.0	22.1 ± 3.3	-17.7	5.8x10-54	2.0x10-53	8174737	266.5 ± 33.6	249.8 ± 32.3	16.7	1.07	3.2x10-02
NKAP	cg19770547	X	TSS200	S Shore	12.0 ± 1.5	24.6 ± 3.9	-12.6	1.5x10-37	3.4x10-37	8174737	266.5 ± 33.6	249.8 ± 32.3	16.7	1.07	3.2x10-02
NKAP	cg22643918	X	TSS1500	S Shore	61.0 ± 7.9	73.4 ± 5.3	-12.4	7.3x10-12	1.0x10-11	8174737	266.5 ± 33.6	249.8 ± 32.3	16.7	1.07	3.2x10-02
NRK	cg27606669	X	TSS1500	N Shore	13.9 ± 2.4	46.9 ± 2.1	-33.0	2.0x10-70	1.5x10-69	8169115	20.2 ± 3.3	22.5 ± 4.1	-2.2	0.90	1.1x10-02
NRK	cg11194545	X	5'UTR;1stExon	Island	10.7 ± 1.9	41.7 ± 4.2	-31.0	7.7x10-63	3.9x10-62	8169115	20.2 ± 3.3	22.5 ± 4.1	-2.2	0.90	1.1x10-02
NRK	cg14951132	X	Body	Island	5.7 ± 1.2	33.1 ± 5.0	-27.3	5.5x10-61	2.5x10-60	8169115	20.2 ± 3.3	22.5 ± 4.1	-2.2	0.90	1.1x10-02
NRK	cg20512370	X	TSS200	Island	9.1 ± 1.5	34.7 ± 3.7	-25.6	2.4x10-68	1.6x10-67	8169115	20.2 ± 3.3	22.5 ± 4.1	-2.2	0.90	1.1x10-02
NRK	cg21484926	X	Body	Island	13.0 ± 1.5	36.5 ± 3.5	-23.5	3.8x10-61	1.7x10-60	8169115	20.2 ± 3.3	22.5 ± 4.1	-2.2	0.90	1.1x10-02
NRK	cg12848223	X	TSS1500	N Shore	13.6 ± 2.1	35.0 ± 2.5	-21.5	2.4x10-56	9.1x10-56	8169115	20.2 ± 3.3	22.5 ± 4.1	-2.2	0.90	1.1x10-02
NRK	cg23949973	X	TSS1500	N Shore	14.1 ± 2.3	30.6 ± 3.4	-16.4	1.0x10-44	2.8x10-44	8169115	20.2 ± 3.3	22.5 ± 4.1	-2.2	0.90	1.1x10-02
NRK	cg08573069	X	TSS1500	N Shore	7.7 ± 1.6	20.5 ± 3.7	-12.8	5.8x10-44	1.6x10-43	8169115	20.2 ± 3.3	22.5 ± 4.1	-2.2	0.90	1.1x10-02
NRK	cg07674139	X	TSS200	Island	6.5 ± 1.7	18.3 ± 3.2	-11.7	2.7x10-37	6.3x10-37	8169115	20.2 ± 3.3	22.5 ± 4.1	-2.2	0.90	1.1x10-02
NRK	cg02327549	X	TSS1500	N Shore	5.3 ± 1.0	13.8 ± 3.5	-8.4	3.1x10-38	7.3x10-38	8169115	20.2 ± 3.3	22.5 ± 4.1	-2.2	0.90	1.1x10-02
NRK	cg16917996	X	TSS200	Island	4.9 ± 0.5	12.8 ± 2.8	-7.9	1.3x10-40	3.3x10-40	8169115	20.2 ± 3.3	22.5 ± 4.1	-2.2	0.90	1.1x10-02
NRK	cg18834878	X	Body	S Shore	45.5 ± 4.5	52.7 ± 3.1	-7.2	1.8x10-11	2.6x10-11	8169115	20.2 ± 3.3	22.5 ± 4.1	-2.2	0.90	1.1x10-02
PABPC1L2A	cg03505772	X	5'UTR;1stExon	S Shore	4.5 ± 1.2	59.1 ± 2.5	-54.6	6.0x10-81	1.4x10-79	8173596	79.8 ± 9.5	75.7 ± 8.0	4.2	1.05	3.7x10-02
PNPLA4	cg05283871	X	TSS1500;TSS1500	S Shore	76.2 ± 5.3	81.2 ± 3.7	-5.0	4.1x10-07	5.2x10-07	8171229	408.0 ± 66.8	505.4 ± 68.6	-97.4	0.81	1.2x10-10
PRRG1	cg12501871	X	TSS1500;TSS1500	N Shore	6.7 ± 1.2	41.6 ± 4.5	-34.9	5.9x10-70	4.3x10-69	8166705	245.9 ± 32.4	269.6 ± 42.9	-23.7	0.91	2.4x10-02
PRRG1	cg01397290	X	TSS1500;TSS1500	N Shore	4.1 ± 0.6	33.5 ± 4.2	-29.4	1.4x10-76	1.9x10-75	8166705	245.9 ± 32.4	269.6 ± 42.9	-23.7	0.91	2.4x10-02
PRRG1	cg06408301	X	1stExon;1stExon;5'UTR;5'UTR	Island	5.1 ± 0.9	26.6 ± 4.4	-21.5	1.1x10-62	5.3x10-62	8166705	245.9 ± 32.4	269.6 ± 42.9	-23.7	0.91	2.4x10-02
PRRG1	cg26967211	X	TSS200;TSS200	N Shore	8.7 ± 1.3	28.2 ± 3.8	-19.5	3.7x10-58	1.5x10-57	8166705	245.9 ± 32.4	269.6 ± 42.9	-23.7	0.91	2.4x10-02
PRRG1	cg19787517	X	5'UTR;5'UTR	Island	10.6 ± 2.3	28.7 ± 2.8	-18.1	1.5x10-45	4.1x10-45	8166705	245.9 ± 32.4	269.6 ± 42.9	-23.7	0.91	2.4x10-02
PRRG1	cg18273575	X	1stExon;1stExon;5'UTR;5'UTR	Island	3.5 ± 0.5	21.1 ± 3.2	-17.5	6.0x10-67	3.7x10-66	8166705	245.9 ± 32.4	269.6 ± 42.9	-23.7	0.91	2.4x10-02
PRRG1	cg09385630	X	5'UTR;5'UTR	Island	10.7 ± 1.6	26.9 ± 3.0	-16.3	2.4x10-51	7.7x10-51	8166705	245.9 ± 32.4	269.6 ± 42.9	-23.7	0.91	2.4x10-02
PRRG1	cg26883351	X	TSS200;TSS200	N Shore	8.4 ± 1.1	23.4 ± 3.6	-15.0	2.8x10-50	8.9x10-50	8166705	245.9 ± 32.4	269.6 ± 42.9	-23.7	0.91	2.4x10-02
PRRG1	cg10902968	X	5'UTR;5'UTR	S Shore	5.9 ± 0.7	17.1 ± 3.1	-11.2	2.6x10-48	7.7x10-48	8166705	245.9 ± 32.4	269.6 ± 42.9	-23.7	0.91	2.4x10-02
PRRG1	cg01119763	X	5'UTR;5'UTR	Island	12.5 ± 1.7	21.8 ± 3.5	-9.3	1.1x10-31	2.1x10-31	8166705	245.9 ± 32.4	269.6 ± 42.9	-23.7	0.91	2.4x10-02
RAI2	cg13915481	X	5'UTR	Island	3.5 ± 0.9	50.0 ± 2.2	-46.5	6.4x10-85	3.1x10-83	8171539	295.0 ± 36.4	276.4 ± 23.7	18.6	1.07	4.3x10-02
RAI2	cg13182391	X	5'UTR	Island	2.8 ± 0.6	44.1 ± 3.2	-41.3	1.7x10-84	7.5x10-83	8171539	295.0 ± 36.4	276.4 ± 23.7	18.6	1.07	4.3x10-02
RAI2	cg06102971	X	5'UTR	Island	11.3 ± 1.4	48.8 ± 3.5	-37.6	7.7x10-78	1.2x10-76	8171539	295.0 ± 36.4	276.4 ± 23.7	18.6	1.07	4.3x10-02
RAI2	cg17068766	X	TSS1500	S Shore	6.4 ± 1.1	42.4 ± 2.4	-36.0	3.5x10-77	4.9x10-76	8171539	295.0 ± 36.4	276.4 ± 23.7	18.6	1.07	4.3x10-02
RAI2	cg06535161	X	5'UTR	Island	4.6 ± 1.0	32.5 ± 4.2	-27.9	2.3x10-67	1.4x10-66	8171539	295.0 ± 36.4	276.4 ± 23.7	18.6	1.07	4.3x10-02
RAI2	cg24464999	X	TSS1500	Island	8.6 ± 1.2	30.5 ± 4.2	-21.9	7.7x10-57	3.0x10-56	8171539	295.0 ± 36.4	276.4 ± 23.7	18.6	1.07	4.3x10-02
RAI2	cg02286623	X	5'UTR;1stExon	Island	13.0 ± 7.1	21.2 ± 6.1	-8.2	3.5x10-11	4.8x10-11	8171539	295.0 ± 36.4	276.4 ± 23.7	18.6	1.07	4.3x10-02
RPS4X	cg20207784	X	Body	N Shelf	28.5 ± 3.6	43.9 ± 2.1	-15.5	7.5x10-35	1.6x10-34	8173513	5951.6 ± 399.3	6739.0 ± 387.0	-787.4	0.88	3.7x10-12
SCARNA9L	cg07115116	X	Body	Open sea	69.5 ± 3.7	78.7 ± 2.9	-9.2	4.6x10-20	7.6x10-20	8171758	74.9 ± 25.0	96.6 ± 44.5	-21.7	0.78	2.9x10-02
SMC1A	cg11449070	X	TSS200;TSS200;TSS1500	Island	1.8 ± 0.4	9.5 ± 6.3	-7.7	2.9x10-21	4.9x10-21	8172876	475.8 ± 106.4	565.8 ± 115.3	-90.0	0.84	1.3x10-03
SMC1A	cg13741802	X	TSS1500;Body;TSS1500	Island	8.1 ± 0.9	14.2 ± 3.9	-6.1	4.0x10-21	6.7x10-21	8172876	475.8 ± 106.4	565.8 ± 115.3	-90.0	0.84	1.3x10-03
SMC1A	cg22629722	X	Body	N Shelf	74.4 ± 4.2	80.3 ± 3.2	-5.9	2.8x10-15	4.3x10-15	8172876	475.8 ± 106.4	565.8 ± 115.3	-90.0	0.84	1.3x10-03
SMC1A	cg04932149	X	1stExon;TSS1500;5'UTR;TSS1500	Island	8.7 ± 1.3	14.4 ± 4.1	-5.7	4.7x10-17	7.3x10-17	8172876	475.8 ± 106.4	565.8 ± 115.3	-90.0	0.84	1.3x10-03
SPIN2A	cg04699313	X	5'UTR;1stExon	Island	36.0 ± 8.6	53.1 ± 5.2	-17.1	6.4x10-17	9.8x10-17	8173198	30.1 ± 4.8	32.4 ± 5.3	-2.3	0.93	1.8x10-02
SPIN2A	cg06384491	X	5'UTR;1stExon	S Shore	44.3 ± 6.2	53.9 ± 4.7	-9.6	6.0x10-13	8.7x10-13	8173198	30.1 ± 4.8	32.4 ± 5.3	-2.3	0.93	1.8x10-02
SPIN2A	cg01375263	X	5'UTR;1stExon	Island	29.0 ± 6.0	37.2 ± 4.0	-8.1	5.6x10-11	7.8x10-11	8173198	30.1 ± 4.8	32.4 ± 5.3	-2.3	0.93	1.8x10-02
STS	cg25700851	X	Body	Open sea	72.1 ± 7.7	83.5 ± 1.8	-11.5	3.3x10-19	5.3x10-19	8165866	186.3 ± 57.0	251.6 ± 79.2	-65.4	0.74	7.6x10-05
SYAP1	ch.X.258064R	X	Body;Body	Open sea	20.9 ± 2.9	26.7 ± 4.3	-5.8	1.1x10-12	1.5x10-12	8166219	916.8 ± 110.6	980.6 ± 125.4	-63.9	0.93	1.6x10-02
TAF7L	cg08704539	X	Body;TSS200	Island	7.6 ± 1.9	45.3 ± 2.2	-37.8	9.0x10-66	5.2x10-65	8174029	21.4 ± 3.3	19.9 ± 1.8	1.4	1.07	3.3x10-02
TAF7L	cg01538344	X	1stExon;Body;5'UTR	Island	7.2 ± 3.9	36.1 ± 4.9	-28.9	3.3x10-47	9.7x10-47	8174029	21.4 ± 3.3	19.9 ± 1.8	1.4	1.07	3.3x10-02
TAF7L	cg19386336	X	Body;5'UTR	Island	24.7 ± 3.2	50.2 ± 3.9	-25.6	2.1x10-50	6.6x10-50	8174029	21.4 ± 3.3	19.9 ± 1.8	1.4	1.07	3.3x10-02
TAF7L	cg16723800	X	Body;TSS200	Island	16.1 ± 4.4	36.6 ± 5.7	-20.5	3.8x10-31	7.6x10-31	8174029	21.4 ± 3.3	19.9 ± 1.8	1.4	1.07	3.3x10-02
TAF7L	cg00695046	X	Body;5'UTR	N Shore	17.4 ± 2.3	37.7 ± 3.9	-20.3	4.3x10-50	1.3x10-49	8174029	21.4 ± 3.3	19.9 ± 1.8	1.4	1.07	3.3x10-02
TAF7L	cg01786967	X	Body;TSS200	Island	35.6 ± 3.2	46.0 ± 3.5	-10.4	1.0x10-23	1.8x10-23	8174029	21.4 ± 3.3	19.9 ± 1.8	1.4	1.07	3.3x10-02
TAF7L	cg06963219	X	TSS200	S Shore	81.5 ± 4.4	88.2 ± 2.7	-6.6	8.5x10-13	1.2x10-12	8174029	21.4 ± 3.3	19.9 ± 1.8	1.4	1.07	3.3x10-02
TCEAL3	cg04593869	X	TSS1500;TSS1500	N Shore	7.8 ± 1.4	40.0 ± 4.6	-32.3	2.5x10-66	1.5x10-65	8169044	373.3 ± 52.3	337.7 ± 53.5	35.5	1.11	5.8x10-03
TCEAL3	cg00745293	X	TSS1500;TSS1500	N Shore	8.3 ± 1.3	35.8 ± 4.0	-27.4	7.0x10-68	4.5x10-67	8169044	373.3 ± 52.3	337.7 ± 53.5	35.5	1.11	5.8x10-03
TCEAL3	cg22998840	X	TSS1500;TSS1500	N Shore	12.9 ± 2.1	34.7 ± 3.6	-21.9	4.3x10-53	1.5x10-52	8169044	373.3 ± 52.3	337.7 ± 53.5	35.5	1.11	5.8x10-03
TCEAL3	cg03485809	X	1stExon;5'UTR;1stExon;5'UTR	Island	4.3 ± 0.9	22.7 ± 5.8	-18.3	1.2x10-52	4.1x10-52	8169044	373.3 ± 52.3	337.7 ± 53.5	35.5	1.11	5.8x10-03
TCEAL3	cg23218997	X	TSS200;TSS200	N Shore	4.2 ± 0.6	22.5 ± 4.8	-18.2	9.5x10-57	3.6x10-56	8169044	373.3 ± 52.3	337.7 ± 53.5	35.5	1.11	5.8x10-03
TCEAL3	cg18232722	X	5'UTR;5'UTR	Island	4.1 ± 0.9	16.6 ± 5.4	-12.5	6.2x10-37	1.4x10-36	8169044	373.3 ± 52.3	337.7 ± 53.5	35.5	1.11	5.8x10-03
TCEAL3	cg08757719	X	TSS200;TSS200	Island	5.8 ± 0.9	17.3 ± 4.6	-11.5	1.3x10-38	3.2x10-38	8169044	373.3 ± 52.3	337.7 ± 53.5	35.5	1.11	5.8x10-03
TCEAL3	cg24648715	X	5'UTR;5'UTR	Island	8.4 ± 1.5	18.5 ± 3.8	-10.1	6.7x10-34	1.4x10-33	8169044	373.3 ± 52.3	337.7 ± 53.5	35.5	1.11	5.8x10-03
TFE3	cg19937618	X	TSS200	Island	8.0 ± 3.0	46.0 ± 2.6	-38.0	4.3x10-56	1.6x10-55	8172520	453.6 ± 55.9	429.8 ± 51.6	23.8	1.06	1.8x10-02
TFE3	cg11901680	X	TSS200	Island	7.0 ± 1.1	43.2 ± 3.6	-36.2	8.3x10-79	1.5x10-77	8172520	453.6 ± 55.9	429.8 ± 51.6	23.8	1.06	1.8x10-02
TFE3	cg17008556	X	TSS200	Island	7.3 ± 1.3	39.2 ± 3.3	-31.9	1.5x10-70	1.2x10-69	8172520	453.6 ± 55.9	429.8 ± 51.6	23.8	1.06	1.8x10-02
TFE3	cg22332233	X	Body	N Shelf	12.7 ± 1.9	43.3 ± 3.2	-30.6	1.8x10-68	1.2x10-67	8172520	453.6 ± 55.9	429.8 ± 51.6	23.8	1.06	1.8x10-02
TFE3	cg20420363	X	TSS200	Island	2.8 ± 0.5	32.3 ± 3.3	-29.6	4.5x10-83	1.5x10-81	8172520	453.6 ± 55.9	429.8 ± 51.6	23.8	1.06	1.8x10-02
TFE3	cg01241836	X	TSS1500	Island	8.1 ± 0.9	35.6 ± 2.3	-27.5	1.1x10-76	1.5x10-75	8172520	453.6 ± 55.9	429.8 ± 51.6	23.8	1.06	1.8x10-02
TFE3	cg02004156	X	1stExon;5'UTR	Island	9.2 ± 1.5	33.0 ± 3.2	-23.8	1.2x10-60	5.4x10-60	8172520	453.6 ± 55.9	429.8 ± 51.6	23.8	1.06	1.8x10-02
TFE3	cg26381742	X	TSS200	Island	5.0 ± 1.4	28.1 ± 3.9	-23.1	1.9x10-53	6.6x10-53	8172520	453.6 ± 55.9	429.8 ± 51.6	23.8	1.06	1.8x10-02
TFE3	cg11825731	X	TSS200	Island	3.9 ± 0.8	22.4 ± 2.9	-18.6	2.5x10-62	1.2x10-61	8172520	453.6 ± 55.9	429.8 ± 51.6	23.8	1.06	1.8x10-02
TFE3	cg05028071	X	1stExon;5'UTR	Island	29.8 ± 4.6	48.2 ± 4.1	-18.4	1.2x10-29	2.3x10-29	8172520	453.6 ± 55.9	429.8 ± 51.6	23.8	1.06	1.8x10-02
TFE3	cg14022645	X	TSS1500	Island	5.5 ± 0.7	22.5 ± 3.5	-16.9	1.1x10-57	4.3x10-57	8172520	453.6 ± 55.9	429.8 ± 51.6	23.8	1.06	1.8x10-02
TFE3	cg18394995	X	TSS1500	S Shore	42.2 ± 4.7	50.9 ± 3.5	-8.6	6.6x10-14	9.7x10-14	8172520	453.6 ± 55.9	429.8 ± 51.6	23.8	1.06	1.8x10-02
UBA1	cg19261513	X	5'UTR;5'UTR	S Shelf	20.2 ± 5.2	46.7 ± 3.8	-26.5	2.8x10-38	6.7x10-38	8167069	1839.2 ± 266.3	2036.5 ± 273.2	-197.3	0.90	3.9x10-03
UBA1	cg27496592	X	TSS1500	N Shore	9.1 ± 1.5	25.2 ± 3.0	-16.1	1.9x10-50	6.0x10-50	8167069	1839.2 ± 266.3	2036.5 ± 273.2	-197.3	0.90	3.9x10-03
UBA1	cg02063752	X	5'UTR;5'UTR	S Shore	46.5 ± 3.7	60.3 ± 3.0	-13.8	1.9x10-33	4.1x10-33	8167069	1839.2 ± 266.3	2036.5 ± 273.2	-197.3	0.90	3.9x10-03
UBA1	ch.X.772254F	X	Body;Body;TSS1500	Open sea	5.3 ± 0.9	18.7 ± 2.9	-13.4	5.9x10-54	2.1x10-53	8167069	1839.2 ± 266.3	2036.5 ± 273.2	-197.3	0.90	3.9x10-03
UBA1	cg27564373	X	TSS200	Island	9.1 ± 1.2	22.2 ± 3.6	-13.1	8.8x10-44	2.4x10-43	8167069	1839.2 ± 266.3	2036.5 ± 273.2	-197.3	0.90	3.9x10-03
UBA1	ch.X.772253F	X	Body;Body;TSS1500	Open sea	10.0 ± 2.1	21.1 ± 4.0	-11.1	6.7x10-34	1.4x10-33	8167069	1839.2 ± 266.3	2036.5 ± 273.2	-197.3	0.90	3.9x10-03
UBA1	cg14251139	X	TSS200	Island	3.8 ± 0.8	14.4 ± 4.2	-10.6	5.9x10-41	1.5x10-40	8167069	1839.2 ± 266.3	2036.5 ± 273.2	-197.3	0.90	3.9x10-03
UBA1	cg09761980	X	TSS200	N Shore	7.8 ± 1.3	18.0 ± 3.2	-10.2	3.5x10-37	8.0x10-37	8167069	1839.2 ± 266.3	2036.5 ± 273.2	-197.3	0.90	3.9x10-03
UBA1	cg27072561	X	TSS200;Body;Body	Open sea	53.5 ± 5.6	62.5 ± 5.7	-9.0	1.2x10-13	1.7x10-13	8167069	1839.2 ± 266.3	2036.5 ± 273.2	-197.3	0.90	3.9x10-03
UBA1	cg11235848	X	1stExon;5'UTR	Island	9.1 ± 1.4	17.7 ± 3.2	-8.6	6.1x10-31	1.2x10-30	8167069	1839.2 ± 266.3	2036.5 ± 273.2	-197.3	0.90	3.9x10-03
UBA1	cg27260858	X	TSS1500	N Shore	7.0 ± 1.3	15.3 ± 2.1	-8.2	9.9x10-37	2.3x10-36	8167069	1839.2 ± 266.3	2036.5 ± 273.2	-197.3	0.90	3.9x10-03
UBA1	cg10717754	X	TSS200	Island	7.0 ± 0.9	13.1 ± 2.4	-6.1	5.3x10-34	1.1x10-33	8167069	1839.2 ± 266.3	2036.5 ± 273.2	-197.3	0.90	3.9x10-03
UBA1	cg22470298	X	1stExon;5'UTR	Island	8.8 ± 1.0	14.9 ± 2.3	-6.1	2.1x10-31	4.2x10-31	8167069	1839.2 ± 266.3	2036.5 ± 273.2	-197.3	0.90	3.9x10-03
UBA1	cg25059428	X	TSS200	N Shore	9.4 ± 1.3	15.3 ± 2.5	-5.8	1.0x10-27	1.9x10-27	8167069	1839.2 ± 266.3	2036.5 ± 273.2	-197.3	0.90	3.9x10-03
UBA1	cg12232738	X	Body;Body;TSS1500	Open sea	56.2 ± 3.9	61.7 ± 3.7	-5.5	1.2x10-10	1.7x10-10	8167069	1839.2 ± 266.3	2036.5 ± 273.2	-197.3	0.90	3.9x10-03
UBA1	cg06895515	X	TSS200	Island	10.4 ± 1.1	15.7 ± 1.8	-5.3	1.5x10-26	2.8x10-26	8167069	1839.2 ± 266.3	2036.5 ± 273.2	-197.3	0.90	3.9x10-03
UPF3B	cg23554546	X	TSS1500;TSS1500	Island	13.1 ± 2.1	57.1 ± 3.8	-44.0	7.5x10-72	6.4x10-71	8174717	159.3 ± 32.3	142.5 ± 25.1	16.8	1.12	3.3x10-02
UPF3B	cg14314132	X	1stExon;5'UTR;1stExon;5'UTR	Island	10.9 ± 1.9	48.4 ± 4.1	-37.5	4.0x10-68	2.6x10-67	8174717	159.3 ± 32.3	142.5 ± 25.1	16.8	1.12	3.3x10-02
UPF3B	cg22645859	X	TSS200;TSS200	Island	6.9 ± 1.5	39.9 ± 4.3	-33.0	2.8x10-65	1.6x10-64	8174717	159.3 ± 32.3	142.5 ± 25.1	16.8	1.12	3.3x10-02
UPF3B	cg13016553	X	TSS200;TSS200	Island	8.8 ± 2.2	40.8 ± 4.6	-32.0	6.5x10-58	2.6x10-57	8174717	159.3 ± 32.3	142.5 ± 25.1	16.8	1.12	3.3x10-02
UPF3B	cg00179446	X	1stExon;5'UTR;1stExon;5'UTR	Island	12.3 ± 1.8	38.3 ± 4.1	-25.9	1.0x10-57	4.1x10-57	8174717	159.3 ± 32.3	142.5 ± 25.1	16.8	1.12	3.3x10-02
UPF3B	cg12527112	X	TSS200;TSS200	Island	9.4 ± 1.7	35.2 ± 4.7	-25.7	9.4x10-56	3.5x10-55	8174717	159.3 ± 32.3	142.5 ± 25.1	16.8	1.12	3.3x10-02
UPF3B	cg26510526	X	TSS1500;TSS1500	Island	9.0 ± 1.1	31.9 ± 3.7	-22.9	1.5x10-64	8.4x10-64	8174717	159.3 ± 32.3	142.5 ± 25.1	16.8	1.12	3.3x10-02
UPF3B	cg24468804	X	TSS1500;TSS1500	Island	15.8 ± 2.3	38.1 ± 4.0	-22.3	1.6x10-51	5.2x10-51	8174717	159.3 ± 32.3	142.5 ± 25.1	16.8	1.12	3.3x10-02
UPF3B	cg06135529	X	Body;Body	Island	8.5 ± 1.4	29.0 ± 4.6	-20.6	8.8x10-54	3.1x10-53	8174717	159.3 ± 32.3	142.5 ± 25.1	16.8	1.12	3.3x10-02
UPF3B	cg21900764	X	1stExon;5'UTR;1stExon;5'UTR	Island	10.2 ± 1.2	29.9 ± 1.9	-19.7	3.8x10-65	2.1x10-64	8174717	159.3 ± 32.3	142.5 ± 25.1	16.8	1.12	3.3x10-02
UPF3B	cg11193681	X	Body;Body	N Shore	18.7 ± 3.8	37.5 ± 3.6	-18.7	4.1x10-42	1.1x10-41	8174717	159.3 ± 32.3	142.5 ± 25.1	16.8	1.12	3.3x10-02
UPF3B	cg19836906	X	TSS1500;TSS1500	S Shore	8.0 ± 1.5	23.2 ± 3.5	-15.2	1.4x10-48	4.2x10-48	8174717	159.3 ± 32.3	142.5 ± 25.1	16.8	1.12	3.3x10-02
UPF3B	cg04184316	X	TSS200;TSS200	Island	12.6 ± 1.9	20.2 ± 3.2	-7.6	1.0x10-23	1.8x10-23	8174717	159.3 ± 32.3	142.5 ± 25.1	16.8	1.12	3.3x10-02
UPF3B	cg05939965	X	Body;Body	N Shelf	67.1 ± 3.7	73.9 ± 2.7	-6.8	1.7x10-14	2.6x10-14	8174717	159.3 ± 32.3	142.5 ± 25.1	16.8	1.12	3.3x10-02
ZFX	cg21493591	X	TSS200	S Shore	40.9 ± 4.8	59.6 ± 4.5	-18.7	2.3x10-36	5.2x10-36	8166500	532.6 ± 83.4	709.8 ± 83.9	-177.2	0.75	3.4x10-15
ZFX	cg11001470	X	5'UTR	S Shore	39.6 ± 5.6	54.6 ± 4.0	-15.0	5.6x10-24	9.8x10-24	8166500	532.6 ± 83.4	709.8 ± 83.9	-177.2	0.75	3.4x10-15
ZFX	cg01114138	X	5'UTR;1stExon	S Shore	64.8 ± 8.4	75.4 ± 5.8	-10.5	3.7x10-17	5.7x10-17	8166500	532.6 ± 83.4	709.8 ± 83.9	-177.2	0.75	3.4x10-15
ZFX	cg04032503	X	3'UTR	Open sea	67.7 ± 4.3	78.2 ± 2.9	-10.5	1.4x10-22	2.4x10-22	8166500	532.6 ± 83.4	709.8 ± 83.9	-177.2	0.75	3.4x10-15
ZNF673	cg08118032	X	TSS200;TSS200;TSS200;TSS200	Island	5.1 ± 1.1	49.4 ± 3.3	-44.3	2.3x10-85	1.3x10-83	8166989	349.5 ± 43.1	323.9 ± 45.1	25.6	1.08	2.1x10-02
ZNF673	cg23919845	X	TSS200;TSS200;TSS200;TSS200	Island	5.2 ± 0.9	43.7 ± 3.2	-38.5	1.2x10-80	2.6x10-79	8166989	349.5 ± 43.1	323.9 ± 45.1	25.6	1.08	2.1x10-02
ZNF673	cg14260918	X	TSS200;TSS200;TSS200;TSS200	Island	5.8 ± 0.8	43.4 ± 3.8	-37.6	2.3x10-79	4.3x10-78	8166989	349.5 ± 43.1	323.9 ± 45.1	25.6	1.08	2.1x10-02
ZNF673	cg26778571	X	TSS1500;TSS1500;TSS1500;TSS1500	N Shore	9.8 ± 1.4	40.9 ± 3.8	-31.2	5.4x10-73	5.1x10-72	8166989	349.5 ± 43.1	323.9 ± 45.1	25.6	1.08	2.1x10-02
ZNF673	cg17776579	X	TSS200;TSS200;TSS200;TSS200	Island	3.1 ± 0.8	34.2 ± 3.7	-31.1	7.3x10-70	5.4x10-69	8166989	349.5 ± 43.1	323.9 ± 45.1	25.6	1.08	2.1x10-02
ZNF673	cg15008991	X	5'UTR;5'UTR;5'UTR;5'UTR	S Shore	6.4 ± 0.8	34.8 ± 2.3	-28.4	7.4x10-81	1.7x10-79	8166989	349.5 ± 43.1	323.9 ± 45.1	25.6	1.08	2.1x10-02
ZNF673	cg19748438	X	5'UTR;5'UTR;1stExon;1stExon;5'UTR;5'UTR;1stExon;1stExon	Island	4.0 ± 0.7	29.5 ± 3.3	-25.6	1.9x10-70	1.5x10-69	8166989	349.5 ± 43.1	323.9 ± 45.1	25.6	1.08	2.1x10-02
ZNF673	cg19257537	X	5'UTR;5'UTR;1stExon;1stExon;5'UTR;5'UTR;1stExon;1stExon	Island	7.5 ± 1.4	31.7 ± 3.4	-24.3	4.8x10-67	2.9x10-66	8166989	349.5 ± 43.1	323.9 ± 45.1	25.6	1.08	2.1x10-02
ZNF673	cg23127995	X	5'UTR;5'UTR;1stExon;1stExon;5'UTR;5'UTR;1stExon;1stExon	Island	7.2 ± 1.1	30.4 ± 3.9	-23.2	2.0x10-62	1.0x10-61	8166989	349.5 ± 43.1	323.9 ± 45.1	25.6	1.08	2.1x10-02
ZNF673	cg27480347	X	TSS1500;TSS1500;TSS1500;TSS1500	Island	12.4 ± 1.6	34.9 ± 2.9	-22.5	1.8x10-60	8.0x10-60	8166989	349.5 ± 43.1	323.9 ± 45.1	25.6	1.08	2.1x10-02
ZNF673	cg00116265	X	TSS1500;TSS1500;TSS1500;TSS1500	N Shore	22.3 ± 3.7	44.1 ± 4.9	-21.8	1.9x10-40	4.8x10-40	8166989	349.5 ± 43.1	323.9 ± 45.1	25.6	1.08	2.1x10-02
ZNF673	cg04395332	X	5'UTR;5'UTR;5'UTR;5'UTR	S Shore	14.6 ± 2.6	29.4 ± 4.5	-14.8	4.2x10-34	9.1x10-34	8166989	349.5 ± 43.1	323.9 ± 45.1	25.6	1.08	2.1x10-02
ZNF673	cg15617976	X	TSS200;TSS200;TSS200;TSS200	Island	6.2 ± 0.8	18.7 ± 2.6	-12.5	1.9x10-53	6.5x10-53	8166989	349.5 ± 43.1	323.9 ± 45.1	25.6	1.08	2.1x10-02
ZRSR2	cg01243226	X	TSS1500	N Shore	56.9 ± 3.3	62.6 ± 2.6	-5.7	8.0x10-13	1.1x10-12	8166195	224.3 ± 33.5	245.6 ± 36.4	-21.3	0.91	5.7x10-03
