# Supplementary material for: Sex differences in the genome-wide DNA methylation pattern and impact on gene expression, microRNA levels and insulin secretion in human pancreatic islets
Source: Genome Biol. 2014 Dec 3;15(12):522. doi: 10.1186/s13059-014-0522-z (PMC4256841; doi:10.1186/s13059-014-0522-z)
Supplement: Additional file 18: — DNA methylation differences and expression differences in X-chromosome genes based on sex. Excel file showing genes exhibiting both significantly higher DNA methylation in males compared with females (q <0.05, delta β-value >5%) as well as differential mRNA expression at P <0.05 in human pancreatic islets, for X-chromosome genes only. [file 13059_2014_522_MOESM18_ESM.xlsx]

## Sheet: Sheet1
DNA methylation										mRNA expression
Gene symbol	Probe ID	Chr	Gene region	CpG island region	Male mean ± sd	Female mean ± sd	Diff males - females	p-value	q-value	Probeset_ID	Male mean ± sd	Female mean ± sd	Diff males-females	Fold change males/females	p-value
ACE2	cg23232263	X	3'UTR	Open sea	76.6 ± 2.4	64.5 ± 3.7	12.1	2.3x10-29	4.5x10-29	8171449	121.1 ± 53.7	151.7 ± 82.4	-30.6	0.80	1.6x10-02
ACE2	cg21598868	X	TSS1500	Open sea	86.0 ± 2.5	70.7 ± 4.0	15.4	1.2x10-35	2.7x10-35	8171449	121.1 ± 53.7	151.7 ± 82.4	-30.6	0.80	1.6x10-02
ACE2	cg16734967	X	1stExon;5'UTR	Open sea	80.6 ± 3.8	62.1 ± 4.0	18.5	6.5x10-35	1.4x10-34	8171449	121.1 ± 53.7	151.7 ± 82.4	-30.6	0.80	1.6x10-02
ALG13	cg26520232	X	Body;Body;Body;Body;Body;Body;Body;Body;Body;Body;Body;Body	S Shelf	82.3 ± 2.7	75.1 ± 3.5	7.2	3.9x10-21	6.5x10-21	8169412	418.1 ± 76.1	449.4 ± 78.8	-31.4	0.93	4.0x10-02
APLN	cg01466576	X	Body	N Shore	88.3 ± 1.9	73.0 ± 3.3	15.3	2.7x10-43	7.1x10-43	8175016	109.1 ± 32.8	97.8 ± 15.7	11.3	1.12	4.3x10-02
APLN	cg26140100	X	Body	N Shelf	70.4 ± 3.3	49.2 ± 2.9	21.2	6.8x10-46	1.9x10-45	8175016	109.1 ± 32.8	97.8 ± 15.7	11.3	1.12	4.3x10-02
AR	cg12180028	X	TSS1500	N Shore	28.4 ± 4.7	23.1 ± 3.7	5.3	5.8x10-07	7.4x10-07	8167998	71.1 ± 9.3	81.3 ± 12.5	-10.2	0.87	1.8x10-04
AR	cg04755662	X	TSS1500	N Shore	51.2 ± 6.8	44.2 ± 4.2	6.9	3.5x10-06	4.3x10-06	8167998	71.1 ± 9.3	81.3 ± 12.5	-10.2	0.87	1.8x10-04
AR	cg26014066	X	TSS1500	N Shore	73.3 ± 2.9	64.6 ± 4.0	8.8	8.9x10-20	1.4x10-19	8167998	71.1 ± 9.3	81.3 ± 12.5	-10.2	0.87	1.8x10-04
AR	cg26498015	X	TSS1500;Body	Open sea	86.3 ± 2.6	77.3 ± 3.5	8.9	3.4x10-21	5.6x10-21	8167998	71.1 ± 9.3	81.3 ± 12.5	-10.2	0.87	1.8x10-04
AR	cg25538342	X	3'UTR;3'UTR	Open sea	29.7 ± 4.3	19.6 ± 3.5	10.1	4.9x10-21	8.1x10-21	8167998	71.1 ± 9.3	81.3 ± 12.5	-10.2	0.87	1.8x10-04
AR	cg10164191	X	TSS1500	N Shore	50.5 ± 7.0	40.3 ± 5.5	10.2	3.9x10-11	5.4x10-11	8167998	71.1 ± 9.3	81.3 ± 12.5	-10.2	0.87	1.8x10-04
AR	cg11189761	X	TSS1500	N Shore	43.8 ± 4.0	32.4 ± 4.2	11.4	7.5x10-23	1.3x10-22	8167998	71.1 ± 9.3	81.3 ± 12.5	-10.2	0.87	1.8x10-04
AR	cg01218690	X	TSS1500;Body	Open sea	78.6 ± 4.5	66.7 ± 4.2	11.9	9.2x10-20	1.5x10-19	8167998	71.1 ± 9.3	81.3 ± 12.5	-10.2	0.87	1.8x10-04
AR	cg26003280	X	TSS1500	N Shore	88.9 ± 2.4	77.0 ± 3.5	11.9	8.2x10-32	1.7x10-31	8167998	71.1 ± 9.3	81.3 ± 12.5	-10.2	0.87	1.8x10-04
AR	cg16735667	X	TSS1500;Body	Open sea	81.2 ± 2.6	64.0 ± 3.7	17.2	7.3x10-41	1.8x10-40	8167998	71.1 ± 9.3	81.3 ± 12.5	-10.2	0.87	1.8x10-04
AR	cg25686125	X	TSS1500	N Shore	84.2 ± 2.8	64.4 ± 4.2	19.8	6.5x10-41	1.7x10-40	8167998	71.1 ± 9.3	81.3 ± 12.5	-10.2	0.87	1.8x10-04
AR	cg13122496	X	TSS1500;Body	Open sea	55.4 ± 4.8	34.9 ± 4.4	20.5	1.2x10-34	2.6x10-34	8167998	71.1 ± 9.3	81.3 ± 12.5	-10.2	0.87	1.8x10-04
AR	cg19723705	X	Body;Body	Open sea	76.9 ± 3.2	54.9 ± 4.0	22.0	2.2x10-41	5.6x10-41	8167998	71.1 ± 9.3	81.3 ± 12.5	-10.2	0.87	1.8x10-04
AR	cg15840039	X	TSS1500;Body	Open sea	73.4 ± 3.5	50.1 ± 5.0	23.3	1.1x10-41	2.9x10-41	8167998	71.1 ± 9.3	81.3 ± 12.5	-10.2	0.87	1.8x10-04
ARSD	cg23547143	X	3'UTR	N Shelf	77.9 ± 2.6	71.9 ± 3.9	5.9	1.9x10-14	2.8x10-14	8171148	408.8 ± 97.4	535.4 ± 119.7	-126.6	0.76	1.9x10-06
ARSE	cg11964613	X	5'UTR;1stExon	Open sea	38.8 ± 3.3	32.3 ± 5.2	6.4	2.7x10-10	3.6x10-10	8171161	537.8 ± 182.5	696.2 ± 212.8	-158.4	0.77	9.5x10-04
ATXN3L	cg06793890	X	1stExon;5'UTR	Open sea	86.0 ± 2.2	75.1 ± 2.9	10.9	1.1x10-32	2.3x10-32	8171348	10.9 ± 1.1	10.4 ± 1.3	0.5	1.05	3.4x10-02
ATXN3L	cg12615934	X	TSS1500	Open sea	86.0 ± 2.3	75.0 ± 2.5	11.0	9.6x10-31	1.9x10-30	8171348	10.9 ± 1.1	10.4 ± 1.3	0.5	1.05	3.4x10-02
BMX	cg08302695	X	TSS1500	Open sea	71.7 ± 5.1	66.2 ± 4.1	5.4	6.5x10-06	8.0x10-06	8166157	50.2 ± 20.9	38.1 ± 10.2	12.1	1.32	4.2x10-03
BMX	cg06310760	X	TSS1500;5'UTR	Open sea	88.3 ± 2.1	80.7 ± 2.2	7.6	1.9x10-26	3.4x10-26	8166157	50.2 ± 20.9	38.1 ± 10.2	12.1	1.32	4.2x10-03
BMX	cg06233761	X	Body;Body	Open sea	88.2 ± 1.5	79.5 ± 2.7	8.6	4.0x10-32	8.3x10-32	8166157	50.2 ± 20.9	38.1 ± 10.2	12.1	1.32	4.2x10-03
BMX	cg24643262	X	TSS200	Open sea	78.1 ± 3.0	67.8 ± 3.4	10.3	6.7x10-26	1.2x10-25	8166157	50.2 ± 20.9	38.1 ± 10.2	12.1	1.32	4.2x10-03
BMX	cg11650039	X	5'UTR;TSS200	Open sea	85.2 ± 2.6	74.1 ± 3.4	11.1	1.2x10-28	2.3x10-28	8166157	50.2 ± 20.9	38.1 ± 10.2	12.1	1.32	4.2x10-03
BMX	cg00861899	X	TSS200	Open sea	75.3 ± 3.1	59.7 ± 4.2	15.5	3.4x10-34	7.3x10-34	8166157	50.2 ± 20.9	38.1 ± 10.2	12.1	1.32	4.2x10-03
BMX	cg22745747	X	5'UTR	Open sea	87.1 ± 1.7	66.8 ± 4.0	20.3	3.7x10-52	1.2x10-51	8166157	50.2 ± 20.9	38.1 ± 10.2	12.1	1.32	4.2x10-03
BMX	cg18963065	X	5'UTR;TSS200	Open sea	89.2 ± 1.5	64.7 ± 4.4	24.5	2.3x10-59	9.7x10-59	8166157	50.2 ± 20.9	38.1 ± 10.2	12.1	1.32	4.2x10-03
CENPI	cg21784182	X	1stExon;5'UTR	S Shore	68.0 ± 3.8	61.8 ± 3.9	6.2	2.2x10-10	3.0x10-10	8168794	23.3 ± 7.1	27.8 ± 9.3	-4.5	0.84	1.4x10-02
CENPI	cg21293846	X	Body	S Shelf	73.3 ± 4.8	57.2 ± 3.9	16.2	6.6x10-26	1.2x10-25	8168794	23.3 ± 7.1	27.8 ± 9.3	-4.5	0.84	1.4x10-02
DACH2	ch.X.1282647F	X	Body;Body;Body	Open sea	23.4 ± 4.5	13.6 ± 2.7	9.8	4.0x10-21	6.7x10-21	8168604	104.7 ± 27.5	90.2 ± 25.6	14.5	1.16	4.1x10-02
DACH2	cg13939549	X	Body;Body	S Shelf	77.7 ± 3.4	67.2 ± 5.9	10.5	1.4x10-17	2.2x10-17	8168604	104.7 ± 27.5	90.2 ± 25.6	14.5	1.16	4.1x10-02
DACH2	cg22842882	X	Body;TSS1500;Body	Open sea	73.7 ± 4.0	62.9 ± 3.0	10.7	4.6x10-22	7.8x10-22	8168604	104.7 ± 27.5	90.2 ± 25.6	14.5	1.16	4.1x10-02
DMRTC1	cg18105344	X	Body;Body	Open sea	85.9 ± 1.8	74.7 ± 3.3	11.2	2.0x10-35	4.5x10-35	8168375	122.2 ± 21.7	110.6 ± 16.6	11.6	1.10	4.8x10-02
DMRTC1	cg03826587	X	Body;Body	Open sea	84.6 ± 1.9	70.2 ± 3.5	14.4	1.7x10-39	4.2x10-39	8168375	122.2 ± 21.7	110.6 ± 16.6	11.6	1.10	4.8x10-02
EDA	cg14745824	X	3'UTR;Body;Body;Body;Body	Open sea	87.3 ± 2.5	69.7 ± 3.4	17.5	1.1x10-43	2.8x10-43	8168062	57.4 ± 4.7	59.5 ± 4.8	-2.0	0.97	3.9x10-02
EDA	cg06780606	X	3'UTR;3'UTR	Open sea	74.8 ± 2.7	49.1 ± 4.5	25.6	3.4x10-49	1.0x10-48	8168062	57.4 ± 4.7	59.5 ± 4.8	-2.0	0.97	3.9x10-02
EFHC2	cg03223687	X	Body	N Shore	87.9 ± 1.5	81.5 ± 2.8	6.4	3.4x10-23	5.8x10-23	8172225	37.1 ± 11.8	31.7 ± 7.2	5.5	1.17	2.5x10-02
EFHC2	cg16051475	X	Body	Island	82.6 ± 3.8	73.7 ± 4.1	8.8	9.2x10-16	1.4x10-15	8172225	37.1 ± 11.8	31.7 ± 7.2	5.5	1.17	2.5x10-02
EFHC2	cg23252784	X	TSS1500	S Shore	46.3 ± 5.9	37.3 ± 3.5	9.0	8.4x10-13	1.2x10-12	8172225	37.1 ± 11.8	31.7 ± 7.2	5.5	1.17	2.5x10-02
EFHC2	cg13908365	X	Body	N Shelf	81.8 ± 3.5	71.7 ± 3.6	10.1	2.7x10-20	4.4x10-20	8172225	37.1 ± 11.8	31.7 ± 7.2	5.5	1.17	2.5x10-02
EFHC2	cg18779570	X	Body	N Shelf	64.3 ± 3.7	50.9 ± 4.4	13.4	7.1x10-27	1.3x10-26	8172225	37.1 ± 11.8	31.7 ± 7.2	5.5	1.17	2.5x10-02
EFHC2	ch.X.714485F	X	Body	Open sea	35.4 ± 6.2	20.0 ± 4.2	15.3	2.1x10-24	3.8x10-24	8172225	37.1 ± 11.8	31.7 ± 7.2	5.5	1.17	2.5x10-02
EFHC2	cg04335355	X	TSS1500	S Shore	58.8 ± 5.2	43.2 ± 4.6	15.6	2.3x10-24	4.1x10-24	8172225	37.1 ± 11.8	31.7 ± 7.2	5.5	1.17	2.5x10-02
EFHC2	cg23532648	X	Body	Island	78.1 ± 3.7	60.6 ± 5.7	17.6	1.2x10-34	2.6x10-34	8172225	37.1 ± 11.8	31.7 ± 7.2	5.5	1.17	2.5x10-02
EFHC2	cg13996510	X	TSS1500	S Shore	61.9 ± 6.8	44.2 ± 5.4	17.7	5.0x10-21	8.3x10-21	8172225	37.1 ± 11.8	31.7 ± 7.2	5.5	1.17	2.5x10-02
EFHC2	cg14772836	X	Body	Island	84.1 ± 2.9	56.9 ± 6.4	27.2	1.6x10-42	4.2x10-42	8172225	37.1 ± 11.8	31.7 ± 7.2	5.5	1.17	2.5x10-02
EFHC2	cg16088894	X	Body	Island	91.1 ± 4.3	59.3 ± 3.1	31.8	5.5x10-49	1.7x10-48	8172225	37.1 ± 11.8	31.7 ± 7.2	5.5	1.17	2.5x10-02
EGFL6	cg12817924	X	Body;Body	Island	29.3 ± 5.7	23.1 ± 4.4	6.3	5.3x10-09	7.0x10-09	8166079	23.0 ± 3.0	21.4 ± 2.2	1.6	1.07	1.1x10-02
EGFL6	cg18419476	X	TSS200;TSS200	N Shore	64.7 ± 5.2	53.1 ± 4.3	11.6	2.6x10-19	4.1x10-19	8166079	23.0 ± 3.0	21.4 ± 2.2	1.6	1.07	1.1x10-02
EGFL6	cg00650640	X	TSS200;TSS200	Island	43.2 ± 9.0	31.5 ± 6.1	11.7	1.2x10-10	1.6x10-10	8166079	23.0 ± 3.0	21.4 ± 2.2	1.6	1.07	1.1x10-02
EGFL6	cg23083672	X	TSS200;TSS200	N Shore	50.4 ± 7.3	37.3 ± 4.5	13.1	2.1x10-16	3.3x10-16	8166079	23.0 ± 3.0	21.4 ± 2.2	1.6	1.07	1.1x10-02
EGFL6	cg03717635	X	TSS1500;TSS1500	N Shore	87.8 ± 1.7	61.6 ± 3.2	26.2	4.8x10-61	2.2x10-60	8166079	23.0 ± 3.0	21.4 ± 2.2	1.6	1.07	1.1x10-02
ERCC6L	cg15167505	X	Body	N Shelf	86.1 ± 2.1	80.1 ± 2.8	6.0	2.3x10-16	3.5x10-16	8173506	17.6 ± 2.8	19.2 ± 2.7	-1.6	0.92	1.1x10-02
F8A1	cg08037664	X	TSS1500	N Shore	77.8 ± 4.4	72.0 ± 3.6	5.8	7.1x10-09	9.3x10-09	8176245	1054.8 ± 117.9	984.0 ± 97.5	70.8	1.07	3.0x10-02
F8A1	cg08037664	X	TSS1500	N Shore	77.8 ± 4.4	72.0 ± 3.6	5.8	7.1x10-09	9.3x10-09	8170998	1012.8 ± 117.7	945.7 ± 98.4	67.1	1.07	4.2x10-02
F8A1	cg08037664	X	TSS1500	N Shore	77.8 ± 4.4	72.0 ± 3.6	5.8	7.1x10-09	9.3x10-09	8171029	1013.1 ± 117.1	947.0 ± 97.3	66.0	1.07	4.5x10-02
F8A1	cg00917362	X	1stExon;3'UTR	S Shore	49.1 ± 3.3	41.9 ± 2.6	7.2	1.6x10-16	2.5x10-16	8176245	1054.8 ± 117.9	984.0 ± 97.5	70.8	1.07	3.0x10-02
F8A1	cg00917362	X	1stExon;3'UTR	S Shore	49.1 ± 3.3	41.9 ± 2.6	7.2	1.6x10-16	2.5x10-16	8170998	1012.8 ± 117.7	945.7 ± 98.4	67.1	1.07	4.2x10-02
F8A1	cg00917362	X	1stExon;3'UTR	S Shore	49.1 ± 3.3	41.9 ± 2.6	7.2	1.6x10-16	2.5x10-16	8171029	1013.1 ± 117.1	947.0 ± 97.3	66.0	1.07	4.5x10-02
GABRE	cg00018204	X	Body	Open sea	83.1 ± 3.4	77.9 ± 2.6	5.3	4.1x10-12	5.8x10-12	8175666	99.4 ± 35.8	118.7 ± 43.0	-19.4	0.84	3.8x10-02
GABRE	cg16618605	X	Body	Open sea	83.6 ± 1.9	69.0 ± 3.2	14.6	2.4x10-42	6.2x10-42	8175666	99.4 ± 35.8	118.7 ± 43.0	-19.4	0.84	3.8x10-02
GABRE	cg14686949	X	Body	Open sea	60.1 ± 3.0	44.8 ± 3.4	15.3	5.6x10-35	1.2x10-34	8175666	99.4 ± 35.8	118.7 ± 43.0	-19.4	0.84	3.8x10-02
GABRE	cg00206332	X	Body	N Shore	49.8 ± 4.9	33.7 ± 4.6	16.1	1.7x10-27	3.2x10-27	8175666	99.4 ± 35.8	118.7 ± 43.0	-19.4	0.84	3.8x10-02
GABRE	cg19930575	X	3'UTR	Open sea	78.3 ± 3.1	62.2 ± 3.2	16.1	3.0x10-35	6.6x10-35	8175666	99.4 ± 35.8	118.7 ± 43.0	-19.4	0.84	3.8x10-02
GABRE	cg05880897	X	Body	Open sea	79.1 ± 2.7	52.1 ± 3.5	27.0	6.8x10-54	2.4x10-53	8175666	99.4 ± 35.8	118.7 ± 43.0	-19.4	0.84	3.8x10-02
GABRQ	cg23877661	X	Body	S Shelf	63.3 ± 4.9	57.9 ± 5.2	5.4	2.9x10-05	3.5x10-05	8170538	39.6 ± 5.7	36.4 ± 4.1	3.1	1.09	1.3x10-02
GABRQ	cg14539730	X	Body	S Shelf	69.9 ± 14.0	62.3 ± 5.8	7.6	4.7x10-03	5.3x10-03	8170538	39.6 ± 5.7	36.4 ± 4.1	3.1	1.09	1.3x10-02
GABRQ	cg15228617	X	Body	Open sea	75.0 ± 3.5	63.6 ± 3.9	11.4	3.7x10-24	6.6x10-24	8170538	39.6 ± 5.7	36.4 ± 4.1	3.1	1.09	1.3x10-02
GABRQ	cg27189967	X	3'UTR	Open sea	79.3 ± 2.7	66.7 ± 4.0	12.6	3.9x10-28	7.5x10-28	8170538	39.6 ± 5.7	36.4 ± 4.1	3.1	1.09	1.3x10-02
GABRQ	cg02879659	X	Body	Open sea	77.7 ± 2.0	62.1 ± 3.8	15.6	2.5x10-39	6.1x10-39	8170538	39.6 ± 5.7	36.4 ± 4.1	3.1	1.09	1.3x10-02
GABRQ	cg18498622	X	Body	S Shelf	56.3 ± 5.0	37.9 ± 3.8	18.4	1.0x10-30	2.0x10-30	8170538	39.6 ± 5.7	36.4 ± 4.1	3.1	1.09	1.3x10-02
GJB1	cg02495057	X	TSS1500;5'UTR	N Shore	73.2 ± 5.3	64.1 ± 4.0	9.2	6.1x10-13	8.8x10-13	8168274	216.9 ± 74.5	264.7 ± 89.1	-47.9	0.82	1.1x10-02
GJB1	cg25226068	X	TSS1500	Open sea	79.3 ± 2.4	69.5 ± 2.8	9.8	1.7x10-29	3.3x10-29	8168274	216.9 ± 74.5	264.7 ± 89.1	-47.9	0.82	1.1x10-02
GJB1	cg01307742	X	Body;Body	Island	85.3 ± 2.1	75.4 ± 3.2	9.9	2.9x10-29	5.7x10-29	8168274	216.9 ± 74.5	264.7 ± 89.1	-47.9	0.82	1.1x10-02
GJB1	cg17542495	X	TSS200;5'UTR	N Shore	63.8 ± 6.1	49.1 ± 3.9	14.7	2.5x10-22	4.3x10-22	8168274	216.9 ± 74.5	264.7 ± 89.1	-47.9	0.82	1.1x10-02
GYG2	cg21193180	X	3'UTR;3'UTR	Open sea	84.3 ± 2.1	77.5 ± 3.1	6.8	1.7x10-21	2.9x10-21	8165817	157.6 ± 26.0	170.1 ± 31.9	-12.4	0.93	1.2x10-02
HCCS	cg04053131	X	3'UTR;3'UTR	Open sea	65.3 ± 6.7	56.4 ± 4.9	8.9	3.1x10-09	4.1x10-09	8165995	669.0 ± 70.4	634.1 ± 99.5	34.9	1.06	4.6x10-02
HEPH	cg10587888	X	5'UTR;Body;5'UTR	Open sea	60.4 ± 4.6	51.4 ± 5.7	9.0	5.8x10-12	8.1x10-12	8167973	48.7 ± 15.5	63.3 ± 23.8	-14.6	0.77	2.1x10-03
HEPH	cg11662345	X	TSS1500	Open sea	73.4 ± 3.4	63.8 ± 3.9	9.6	1.6x10-19	2.6x10-19	8167973	48.7 ± 15.5	63.3 ± 23.8	-14.6	0.77	2.1x10-03
HEPH	cg08021299	X	Body;TSS1500;TSS1500	Open sea	82.5 ± 2.3	71.8 ± 5.4	10.7	4.3x10-23	7.3x10-23	8167973	48.7 ± 15.5	63.3 ± 23.8	-14.6	0.77	2.1x10-03
HEPH	cg07198345	X	Body;TSS1500;TSS1500	Open sea	81.8 ± 2.4	70.1 ± 3.7	11.7	1.9x10-29	3.6x10-29	8167973	48.7 ± 15.5	63.3 ± 23.8	-14.6	0.77	2.1x10-03
HEPH	cg02059755	X	Body;TSS1500;TSS1500	Open sea	69.3 ± 3.2	53.2 ± 4.2	16.1	9.4x10-32	1.9x10-31	8167973	48.7 ± 15.5	63.3 ± 23.8	-14.6	0.77	2.1x10-03
HEPH	cg13482233	X	5'UTR;1stExon	Open sea	76.1 ± 2.5	59.8 ± 5.2	16.3	1.9x10-33	4.0x10-33	8167973	48.7 ± 15.5	63.3 ± 23.8	-14.6	0.77	2.1x10-03
ITGB1BP2	cg10155200	X	Body	Open sea	85.1 ± 2.4	79.1 ± 3.0	6.0	1.1x10-14	1.7x10-14	8168291	26.6 ± 4.6	24.8 ± 3.9	1.8	1.07	2.5x10-02
ITGB1BP2	cg04790137	X	TSS1500	Open sea	75.3 ± 3.9	69.0 ± 3.6	6.3	6.9x10-11	9.6x10-11	8168291	26.6 ± 4.6	24.8 ± 3.9	1.8	1.07	2.5x10-02
ITGB1BP2	cg07004932	X	TSS200	Open sea	41.7 ± 6.2	34.7 ± 4.3	7.0	3.5x10-09	4.7x10-09	8168291	26.6 ± 4.6	24.8 ± 3.9	1.8	1.07	2.5x10-02
ITGB1BP2	cg15235711	X	TSS1500	Open sea	82.5 ± 3.1	74.8 ± 2.8	7.7	5.3x10-18	8.3x10-18	8168291	26.6 ± 4.6	24.8 ± 3.9	1.8	1.07	2.5x10-02
ITGB1BP2	cg06036585	X	TSS200	Open sea	79.2 ± 2.7	66.2 ± 2.9	13.1	1.1x10-33	2.4x10-33	8168291	26.6 ± 4.6	24.8 ± 3.9	1.8	1.07	2.5x10-02
ITGB1BP2	cg12391921	X	1stExon;5'UTR	Open sea	76.6 ± 2.8	62.2 ± 3.0	14.3	1.4x10-35	3.0x10-35	8168291	26.6 ± 4.6	24.8 ± 3.9	1.8	1.07	2.5x10-02
KIF4A	cg00803922	X	TSS1500	N Shore	83.1 ± 2.0	75.5 ± 3.4	7.6	3.7x10-21	6.2x10-21	8168146	36.2 ± 8.0	41.4 ± 12.0	-5.2	0.87	2.8x10-02
MAGEA5	cg08408490	X	5'UTR	Open sea	68.7 ± 3.3	63.2 ± 2.8	5.5	5.8x10-12	8.2x10-12	8175685	86.0 ± 10.0	81.8 ± 8.7	4.2	1.05	4.0x10-02
MAGEA5	cg14107638	X	5'UTR	Open sea	70.0 ± 2.4	62.6 ± 4.2	7.4	2.4x10-15	3.5x10-15	8175685	86.0 ± 10.0	81.8 ± 8.7	4.2	1.05	4.0x10-02
MAGEA5	cg16341056	X	TSS200	Open sea	72.7 ± 3.1	63.1 ± 4.4	9.6	2.5x10-19	4.1x10-19	8175685	86.0 ± 10.0	81.8 ± 8.7	4.2	1.05	4.0x10-02
MAGEA5	cg13369656	X	TSS1500	Open sea	65.7 ± 4.1	52.7 ± 4.4	13.0	1.5x10-25	2.7x10-25	8175685	86.0 ± 10.0	81.8 ± 8.7	4.2	1.05	4.0x10-02
MAGEA5	cg19858323	X	3'UTR	Open sea	79.2 ± 3.2	66.2 ± 3.4	13.0	8.8x10-29	1.7x10-28	8175685	86.0 ± 10.0	81.8 ± 8.7	4.2	1.05	4.0x10-02
MAGEA5	cg25731337	X	TSS200	Open sea	85.5 ± 1.6	72.5 ± 3.6	13.0	1.0x10-41	2.6x10-41	8175685	86.0 ± 10.0	81.8 ± 8.7	4.2	1.05	4.0x10-02
MAGIX	cg12458993	X	TSS200;TSS1500;TSS200;TSS200	Island	66.3 ± 3.2	58.9 ± 4.4	7.3	4.7x10-15	7.0x10-15	8167443	94.3 ± 14.5	100.5 ± 17.0	-6.2	0.94	2.9x10-02
MAGIX	cg24881209	X	TSS200;TSS1500;TSS200;TSS200	Island	82.0 ± 6.8	71.8 ± 3.7	10.3	3.0x10-19	4.8x10-19	8167443	94.3 ± 14.5	100.5 ± 17.0	-6.2	0.94	2.9x10-02
MAGIX	cg21907582	X	5'UTR;5'UTR;TSS1500;1stExon;1stExon;5'UTR;1stExon	Island	76.0 ± 4.1	64.4 ± 2.8	11.6	4.5x10-28	8.6x10-28	8167443	94.3 ± 14.5	100.5 ± 17.0	-6.2	0.94	2.9x10-02
MAGIX	cg06663923	X	Body;1stExon;Body;Body;5'UTR	N Shore	63.8 ± 4.0	51.0 ± 3.5	12.8	6.7x10-26	1.2x10-25	8167443	94.3 ± 14.5	100.5 ± 17.0	-6.2	0.94	2.9x10-02
MAGIX	cg04392694	X	TSS200;TSS1500;TSS200;TSS200	Island	59.0 ± 3.3	43.3 ± 3.8	15.7	4.2x10-34	9.1x10-34	8167443	94.3 ± 14.5	100.5 ± 17.0	-6.2	0.94	2.9x10-02
MAGIX	cg11864871	X	TSS200;TSS1500;TSS200;TSS200	N Shore	89.0 ± 1.5	70.6 ± 3.1	18.4	1.7x10-51	5.4x10-51	8167443	94.3 ± 14.5	100.5 ± 17.0	-6.2	0.94	2.9x10-02
MAGIX	cg24336035	X	TSS1500;TSS1500;TSS1500;TSS1500	N Shore	79.4 ± 2.8	59.2 ± 4.0	20.2	6.3x10-48	1.9x10-47	8167443	94.3 ± 14.5	100.5 ± 17.0	-6.2	0.94	2.9x10-02
MAGIX	cg01674874	X	TSS1500;TSS1500;TSS1500	N Shore	81.9 ± 2.1	55.0 ± 3.9	26.9	1.2x10-57	4.6x10-57	8167443	94.3 ± 14.5	100.5 ± 17.0	-6.2	0.94	2.9x10-02
MID2	cg15662806	X	3'UTR;3'UTR	Open sea	78.8 ± 4.8	70.7 ± 4.9	8.1	4.3x10-10	5.9x10-10	8169249	636.7 ± 117.9	558.9 ± 87.8	77.8	1.14	3.3x10-03
MIR105-1	cg24268663	X	5'UTR;Body	Open sea	73.7 ± 2.5	57.7 ± 4.5	16.0	7.5x10-37	1.7x10-36	8175706	26.2 ± 4.2	23.5 ± 4.4	2.8	1.12	3.2x10-03
MIR105-1	cg04227631	X	5'UTR;TSS1500;TSS1500	Open sea	66.7 ± 4.2	48.7 ± 4.3	18.0	1.7x10-32	3.6x10-32	8175706	26.2 ± 4.2	23.5 ± 4.4	2.8	1.12	3.2x10-03
MIR105-1	cg11166197	X	5'UTR;TSS1500	Open sea	56.2 ± 4.1	36.1 ± 4.9	20.1	5.2x10-36	1.2x10-35	8175706	26.2 ± 4.2	23.5 ± 4.4	2.8	1.12	3.2x10-03
MIR509-1	cg23727081	X	TSS1500	Open sea	57.4 ± 4.3	51.3 ± 4.8	6.1	1.5x10-09	2.0x10-09	8175587	11.4 ± 1.3	12.0 ± 1.8	-0.6	0.95	4.8x10-02
MIR509-1	cg19487455	X	TSS200	Open sea	80.2 ± 3.0	68.6 ± 3.1	11.6	4.6x10-32	9.4x10-32	8175587	11.4 ± 1.3	12.0 ± 1.8	-0.6	0.95	4.8x10-02
MIR509-1	cg26404952	X	TSS1500	Open sea	67.1 ± 4.1	53.4 ± 4.2	13.7	6.1x10-25	1.1x10-24	8175587	11.4 ± 1.3	12.0 ± 1.8	-0.6	0.95	4.8x10-02
MIR509-1	cg25339449	X	Body	Open sea	71.0 ± 2.7	55.4 ± 4.7	15.7	3.0x10-33	6.4x10-33	8175587	11.4 ± 1.3	12.0 ± 1.8	-0.6	0.95	4.8x10-02
MPP1	cg22419482	X	3'UTR;3'UTR;3'UTR;3'UTR	Open sea	88.5 ± 2.2	76.0 ± 3.1	12.5	7.8x10-37	1.8x10-36	8176174	1149.5 ± 164.0	1061.5 ± 174.6	88.0	1.08	3.3x10-02
OTC	cg10537079	X	TSS200	Open sea	67.1 ± 8.5	57.6 ± 8.9	9.5	6.1x10-07	7.7x10-07	8166769	22.0 ± 9.9	30.5 ± 25.5	-8.5	0.72	1.4x10-02
OTC	cg02726808	X	1stExon;5'UTR	Open sea	68.6 ± 10.2	58.5 ± 8.4	10.1	4.9x10-06	6.1x10-06	8166769	22.0 ± 9.9	30.5 ± 25.5	-8.5	0.72	1.4x10-02
OTC	cg23140159	X	3'UTR	Open sea	70.0 ± 4.7	52.6 ± 4.4	17.4	4.6x10-29	8.8x10-29	8166769	22.0 ± 9.9	30.5 ± 25.5	-8.5	0.72	1.4x10-02
PGAM4	cg21639451	X	TSS200	Open sea	87.0 ± 2.3	80.6 ± 3.3	6.3	6.4x10-17	9.8x10-17	8173729	1413.0 ± 106.9	1344.2 ± 112.2	68.8	1.05	1.2x10-02
PGAM4	cg21639451	X	TSS200	Open sea	87.0 ± 2.3	80.6 ± 3.3	6.3	6.4x10-17	9.8x10-17	8176282	1413.0 ± 106.9	1344.2 ± 112.2	68.8	1.05	1.2x10-02
PGAM4	cg14736373	X	TSS1500	Open sea	80.8 ± 3.1	74.0 ± 3.8	6.8	4.9x10-13	7.0x10-13	8173729	1413.0 ± 106.9	1344.2 ± 112.2	68.8	1.05	1.2x10-02
PGAM4	cg14736373	X	TSS1500	Open sea	80.8 ± 3.1	74.0 ± 3.8	6.8	4.9x10-13	7.0x10-13	8176282	1413.0 ± 106.9	1344.2 ± 112.2	68.8	1.05	1.2x10-02
PRRG1	cg11720010	X	Body;Body	Open sea	85.8 ± 3.0	64.2 ± 4.4	21.6	3.3x10-40	8.2x10-40	8166705	245.9 ± 32.4	269.6 ± 42.9	-23.7	0.91	2.4x10-02
RAI2	cg03972560	X	5'UTR	N Shore	38.9 ± 9.0	33.7 ± 4.8	5.2	8.9x10-05	1.1x10-04	8171539	295.0 ± 36.4	276.4 ± 23.7	18.6	1.07	4.3x10-02
RAI2	cg04929015	X	Body	Open sea	83.7 ± 2.3	66.8 ± 3.6	16.9	1.4x10-49	4.3x10-49	8171539	295.0 ± 36.4	276.4 ± 23.7	18.6	1.07	4.3x10-02
RAI2	cg03291819	X	5'UTR	N Shelf	82.6 ± 1.7	59.4 ± 3.8	23.2	3.3x10-56	1.2x10-55	8171539	295.0 ± 36.4	276.4 ± 23.7	18.6	1.07	4.3x10-02
RPS4X	cg00008932	X	TSS1500	S Shore	85.9 ± 1.9	62.3 ± 3.6	23.6	1.2x10-56	4.6x10-56	8173513	5951.6 ± 399.3	6739.0 ± 387.0	-787.4	0.88	3.7x10-12
SCARNA23	cg23924939	X	TSS1500	Open sea	86.8 ± 2.1	75.9 ± 3.1	10.9	3.6x10-32	7.5x10-32	8166563	8.9 ± 1.5	9.7 ± 1.9	-0.8	0.92	1.6x10-02
STS	cg16232809	X	TSS1500	Open sea	84.3 ± 1.9	77.7 ± 3.0	6.5	1.0x10-21	1.7x10-21	8165866	186.3 ± 57.0	251.6 ± 79.2	-65.4	0.74	7.6x10-05
TAF7L	cg00243747	X	3'UTR;3'UTR	Open sea	74.9 ± 4.2	68.2 ± 3.6	6.7	5.5x10-11	7.6x10-11	8174029	21.4 ± 3.3	19.9 ± 1.8	1.4	1.07	3.3x10-02
TAF7L	cg03060488	X	TSS1500;Body	S Shore	84.3 ± 2.5	77.0 ± 2.8	7.3	4.3x10-19	6.8x10-19	8174029	21.4 ± 3.3	19.9 ± 1.8	1.4	1.07	3.3x10-02
TAF7L	cg12308146	X	Body;Body	N Shelf	82.4 ± 2.1	72.4 ± 3.3	10.0	3.4x10-29	6.5x10-29	8174029	21.4 ± 3.3	19.9 ± 1.8	1.4	1.07	3.3x10-02
TAF7L	cg13248004	X	5'UTR;1stExon	S Shore	66.2 ± 3.6	53.5 ± 3.6	12.7	1.8x10-25	3.2x10-25	8174029	21.4 ± 3.3	19.9 ± 1.8	1.4	1.07	3.3x10-02
TCEAL3	cg20425266	X	3'UTR;3'UTR	S Shore	83.3 ± 2.7	75.7 ± 3.2	7.6	8.8x10-17	1.4x10-16	8169044	373.3 ± 52.3	337.7 ± 53.5	35.5	1.11	5.8x10-03
TCEAL3	cg12176022	X	Body;Body	S Shore	86.4 ± 2.8	67.0 ± 2.6	19.4	1.6x10-45	4.5x10-45	8169044	373.3 ± 52.3	337.7 ± 53.5	35.5	1.11	5.8x10-03
TFE3	cg04329736	X	Body	N Shore	64.6 ± 4.8	55.6 ± 4.9	9.1	6.0x10-13	8.7x10-13	8172520	453.6 ± 55.9	429.8 ± 51.6	23.8	1.06	1.8x10-02
TFE3	cg23954847	X	3'UTR	Open sea	79.6 ± 2.5	61.1 ± 3.2	18.6	6.4x10-51	2.0x10-50	8172520	453.6 ± 55.9	429.8 ± 51.6	23.8	1.06	1.8x10-02
UBA1	cg26415216	X	5'UTR;TSS1500	N Shore	83.1 ± 2.3	68.1 ± 3.9	15.1	8.5x10-39	2.0x10-38	8167069	1839.2 ± 266.3	2036.5 ± 273.2	-197.3	0.90	3.9x10-03
ZFP92	cg01467086	X	Body	Island	88.5 ± 2.0	81.2 ± 5.3	7.3	3.1x10-14	4.6x10-14	8170644	109.8 ± 19.1	101.2 ± 14.1	8.6	1.08	3.0x10-02
ZFP92	cg18221317	X	TSS200	N Shelf	87.8 ± 1.7	78.1 ± 3.4	9.7	1.6x10-30	3.2x10-30	8170644	109.8 ± 19.1	101.2 ± 14.1	8.6	1.08	3.0x10-02
ZFP92	cg21500538	X	TSS200	N Shelf	77.8 ± 2.4	66.8 ± 3.3	11.0	4.3x10-29	8.2x10-29	8170644	109.8 ± 19.1	101.2 ± 14.1	8.6	1.08	3.0x10-02
ZFP92	cg25517979	X	TSS1500	N Shelf	64.7 ± 3.5	53.2 ± 3.5	11.5	5.7x10-26	1.0x10-25	8170644	109.8 ± 19.1	101.2 ± 14.1	8.6	1.08	3.0x10-02
ZFP92	cg13976049	X	TSS1500	N Shelf	75.0 ± 3.1	61.2 ± 3.7	13.9	1.9x10-32	4.0x10-32	8170644	109.8 ± 19.1	101.2 ± 14.1	8.6	1.08	3.0x10-02
ZFP92	cg19570406	X	Body	N Shore	54.0 ± 3.1	39.7 ± 3.2	14.3	6.1x10-35	1.3x10-34	8170644	109.8 ± 19.1	101.2 ± 14.1	8.6	1.08	3.0x10-02
ZFP92	cg27394478	X	TSS200	N Shelf	83.6 ± 2.2	62.3 ± 3.7	21.3	4.7x10-49	1.5x10-48	8170644	109.8 ± 19.1	101.2 ± 14.1	8.6	1.08	3.0x10-02
ZFX	cg13653808	X	TSS1500	Island	25.2 ± 2.8	19.7 ± 2.4	5.5	5.8x10-15	8.6x10-15	8166500	532.6 ± 83.4	709.8 ± 83.9	-177.2	0.75	3.4x10-15
ZNF673	cg14289114	X	5'UTR;5'UTR;5'UTR;5'UTR	S Shelf	78.7 ± 5.7	70.4 ± 3.7	8.3	6.1x10-11	8.4x10-11	8166989	349.5 ± 43.1	323.9 ± 45.1	25.6	1.08	2.1x10-02
