# Supplementary material for: Sex differences in the genome-wide DNA methylation pattern and impact on gene expression, microRNA levels and insulin secretion in human pancreatic islets
Source: Genome Biol. 2014 Dec 3;15(12):522. doi: 10.1186/s13059-014-0522-z (PMC4256841; doi:10.1186/s13059-014-0522-z)
Supplement: Additional file 19: — Target genes for hsa-miR-660. Excel file showing potential target genes of hsa-miR-660 generated using TargetScan Human release 6.2 (June 2012) [53]. [file 13059_2014_522_MOESM19_ESM.xls]

## Sheet: Sheet1
Gene symbol	Representative transcript	Gene name
DNAJC3	NM_006260	DnaJ (Hsp40) homolog, subfamily C, member 3
IRS1	NM_005544	insulin receptor substrate 1
TFAP2B	NM_003221	transcription factor AP-2 beta (activating enhancer binding protein 2 beta)
JPH1	NM_020647	junctophilin 1
SMOC1	NM_001034852	SPARC related modular calcium binding 1
ETV1	NM_001163147	ets variant 1
DGKE	NM_003647	diacylglycerol kinase, epsilon 64kDa
KIF3A	NM_007054	kinesin family member 3A
HIPK1	NM_181358	homeodomain interacting protein kinase 1
CDH13	NM_001220488	cadherin 13, H-cadherin (heart)
EXOC1	NM_001024924	exocyst complex component 1
ARHGAP36	NM_144967	Rho GTPase activating protein 36
SPCS2	NM_014752	signal peptidase complex subunit 2 homolog (S. cerevisiae)
EPAS1	NM_001430	endothelial PAS domain protein 1
APOOL	NM_198450	apolipoprotein O-like
KIAA1324L	NM_001142749	KIAA1324-like
AMN1	NM_001113402	antagonist of mitotic exit network 1 homolog (S. cerevisiae)
ZNF503	NM_032772	zinc finger protein 503
TRAM1L1	NM_152402	translocation associated membrane protein 1-like 1
PCDH9	NM_020403	protocadherin 9
TIGIT	NM_173799	T cell immunoreceptor with Ig and ITIM domains
MIF4GD	NM_001242498	MIF4G domain containing
TRPA1	NM_007332	transient receptor potential cation channel, subfamily A, member 1
ZBTB34	NM_001099270	zinc finger and BTB domain containing 34
SFXN2	NM_178858	sideroflexin 2
SLC4A1	NM_000342	solute carrier family 4, anion exchanger, member 1 (erythrocyte membrane protein band 3, Diego blood group)
BAG5	NM_001015048	BCL2-associated athanogene 5
IMPAD1	NM_017813	inositol monophosphatase domain containing 1
DCC	NM_005215	deleted in colorectal carcinoma
RPL37A	NM_000998	ribosomal protein L37a
KIAA0947	NM_015325	KIAA0947
LAMP1	NM_005561	lysosomal-associated membrane protein 1
FAM83A	NM_032899	family with sequence similarity 83, member A
DGKB	NM_004080	diacylglycerol kinase, beta 90kDa
FAM125B	NM_001011703	family with sequence similarity 125, member B
SLC7A14	NM_020949	solute carrier family 7 (orphan transporter), member 14
G3BP2	NM_012297	GTPase activating protein (SH3 domain) binding protein 2
HAO1	NM_017545	hydroxyacid oxidase (glycolate oxidase) 1
HAS3	NM_001199280	hyaluronan synthase 3
DCBLD2	NM_080927	discoidin, CUB and LCCL domain containing 2
APLP2	NM_001142276	amyloid beta (A4) precursor-like protein 2
STX16	NM_001001433	syntaxin 16
CNNM4	NM_020184	cyclin M4
DEPDC1B	NM_001145208	DEP domain containing 1B
ABAT	NM_000663	4-aminobutyrate aminotransferase
PHIP	NM_017934	pleckstrin homology domain interacting protein
USP53	NM_019050	ubiquitin specific peptidase 53
XPOT	NM_007235	exportin, tRNA (nuclear export receptor for tRNAs)
RANBP2	NM_006267	RAN binding protein 2
FBXO28	NM_001136115	F-box protein 28
LOC100130890	NM_001195131	hypothetical protein LOC100130890
HNRNPU	NM_004501	heterogeneous nuclear ribonucleoprotein U (scaffold attachment factor A)
CCDC126	NM_138771	coiled-coil domain containing 126
CHD7	NM_017780	chromodomain helicase DNA binding protein 7
KLF3	NM_016531	Kruppel-like factor 3 (basic)
FAM60A	NM_001135811	family with sequence similarity 60, member A
MAPKAP1	NM_001006618	mitogen-activated protein kinase associated protein 1
SOS1	NM_005633	son of sevenless homolog 1 (Drosophila)
ARHGEF6	NM_004840	Rac/Cdc42 guanine nucleotide exchange factor (GEF) 6
EIF2C1	NM_012199	eukaryotic translation initiation factor 2C, 1
TOX	NM_014729	thymocyte selection-associated high mobility group box
NPAS3	NM_001164749	neuronal PAS domain protein 3
SEMA6D	NM_001198999	sema domain, transmembrane domain (TM), and cytoplasmic domain, (semaphorin) 6D
CACNA1C	NM_000719	calcium channel, voltage-dependent, L type, alpha 1C subunit
ESRRG	NM_001134285	estrogen-related receptor gamma
CDC42SE1	NM_001038707	CDC42 small effector 1
ATP11C	NM_001010986	ATPase, class VI, type 11C
RAP1A	NM_001010935	RAP1A, member of RAS oncogene family
SCN2A	NM_001040142	sodium channel, voltage-gated, type II, alpha subunit
PLA2G3	NM_015715	phospholipase A2, group III
EGR2	NM_000399	early growth response 2
NPTX1	NM_002522	neuronal pentraxin I
CSNK1G1	NM_022048	casein kinase 1, gamma 1
RFX3	NM_134428	regulatory factor X, 3 (influences HLA class II expression)
SEC63	NM_007214	SEC63 homolog (S. cerevisiae)
BTBD9	NM_001099272	BTB (POZ) domain containing 9
GABRE	NM_004961	gamma-aminobutyric acid (GABA) A receptor, epsilon
ETF1	NM_004730	eukaryotic translation termination factor 1
AKIRIN2	NM_018064	akirin 2
KAZN	NM_001017999	kazrin, periplakin interacting protein
WDR33	NM_001006622	WD repeat domain 33
XYLT2	NM_022167	xylosyltransferase II
MAP1A	NM_002373	microtubule-associated protein 1A
ZDHHC9	NM_001008222	zinc finger, DHHC-type containing 9
SOX5	NM_006940	SRY (sex determining region Y)-box 5
PICALM	NM_001008660	phosphatidylinositol binding clathrin assembly protein
SDK1	NM_152744	sidekick homolog 1, cell adhesion molecule (chicken)
GAS7	NM_001130831	growth arrest-specific 7
SNX18	NM_001102575	sorting nexin 18
AEBP2	NM_153207	AE binding protein 2
C10orf71	NM_001135196	chromosome 10 open reading frame 71
STX3	NM_001178040	syntaxin 3
KIAA0232	NM_001100590	KIAA0232
FAM46C	NM_017709	family with sequence similarity 46, member C
KIAA1244	NM_020340	KIAA1244
TRIM9	NM_015163	tripartite motif containing 9
RFX4	NM_001206691	regulatory factor X, 4 (influences HLA class II expression)
NAP1L1	NM_004537	nucleosome assembly protein 1-like 1
IMPG2	NM_016247	interphotoreceptor matrix proteoglycan 2
LIMK2	NM_005569	LIM domain kinase 2
BAGE5	NM_182484	B melanoma antigen family, member 5
BAGE4	NM_181704	B melanoma antigen family, member 4
BVES	NM_001199563	blood vessel epicardial substance
CNOT6L	NM_144571	CCR4-NOT transcription complex, subunit 6-like
FBXO11	NM_001190274	F-box protein 11
SLC35F1	NM_001029858	solute carrier family 35, member F1
DYRK1A	NM_001396	dual-specificity tyrosine-(Y)-phosphorylation regulated kinase 1A
C14orf147	NM_138288	chromosome 14 open reading frame 147
TRIM67	NM_001004342	tripartite motif containing 67
TBC1D22B	NM_017772	TBC1 domain family, member 22B
SDC1	NM_001006946	syndecan 1
BAGE3	NM_182481	B melanoma antigen family, member 3
BAGE2	NM_182482	B melanoma antigen family, member 2
NCOR1	NM_001190440	nuclear receptor corepressor 1
CD44	NM_000610	CD44 molecule (Indian blood group)
NR3C1	NM_000176	nuclear receptor subfamily 3, group C, member 1 (glucocorticoid receptor)
ZMYM2	NM_001190964	zinc finger, MYM-type 2
CELF2	NM_001025076	CUGBP, Elav-like family member 2
ARHGEF12	NM_001198665	Rho guanine nucleotide exchange factor (GEF) 12
LIFR	NM_001127671	leukemia inhibitory factor receptor alpha
MEIS1	NM_002398	Meis homeobox 1
SBNO1	NM_001167856	strawberry notch homolog 1 (Drosophila)
OPCML	NM_001012393	opioid binding protein/cell adhesion molecule-like
DNAJA2	NM_005880	DnaJ (Hsp40) homolog, subfamily A, member 2
CLMN	NM_024734	calmin (calponin-like, transmembrane)
AGBL4	NM_032785	ATP/GTP binding protein-like 4
ZXDC	NM_001040653	ZXD family zinc finger C
PSD4	NM_012455	pleckstrin and Sec7 domain containing 4
CPEB3	NM_001178137	cytoplasmic polyadenylation element binding protein 3
ICK	NM_014920	intestinal cell (MAK-like) kinase
PJA2	NM_014819	praja ring finger 2
JHDM1D	NM_030647	jumonji C domain containing histone demethylase 1 homolog D (S. cerevisiae)
NFAT5	NM_001113178	nuclear factor of activated T-cells 5, tonicity-responsive
TANC2	NM_025185	tetratricopeptide repeat, ankyrin repeat and coiled-coil containing 2
FAF2	NM_014613	Fas associated factor family member 2
PLEKHM3	NM_001080475	pleckstrin homology domain containing, family M, member 3
ERBB4	NM_001042599	v-erb-a erythroblastic leukemia viral oncogene homolog 4 (avian)
CLYBL	NM_206808	citrate lyase beta like
C18orf1	NM_001003674	chromosome 18 open reading frame 1
PPARGC1A	NM_013261	peroxisome proliferator-activated receptor gamma, coactivator 1 alpha
CREBZF	NM_001039618	CREB/ATF bZIP transcription factor
MIER3	NM_152622	mesoderm induction early response 1, family member 3
OCLN	NM_001205254	occludin
ATXN7L3	NM_001098833	ataxin 7-like 3
ESR1	NM_000125	estrogen receptor 1
PRR3	NM_001077497	proline rich 3
NACC2	NM_144653	NACC family member 2, BEN and BTB (POZ) domain containing
