# Supplementary material for: Sex differences in the genome-wide DNA methylation pattern and impact on gene expression, microRNA levels and insulin secretion in human pancreatic islets
Source: Genome Biol. 2014 Dec 3;15(12):522. doi: 10.1186/s13059-014-0522-z (PMC4256841; doi:10.1186/s13059-014-0522-z)
Supplement: Additional file 20: — Target genes for hsa-miR-532. Excel file showing potential target genes of hsa-miR-532 generated using TargetScan Human release 6.2 (June 2012) [53]. [file 13059_2014_522_MOESM20_ESM.xls]

## Sheet: Sheet1
Gene symbol	Representative transcript	Gene name
SESTD1	NM_178123	SEC14 and spectrin domains 1
RASSF5	NM_182663	Ras association (RalGDS/AF-6) domain family member 5
FAM116A	NM_152678	family with sequence similarity 116, member A
TAB3	NM_152787	TGF-beta activated kinase 1/MAP3K7 binding protein 3
GBP1	NM_002053	guanylate binding protein 1, interferon-inducible
ATP13A3	NM_024524	ATPase type 13A3
CCDC64	NM_207311	coiled-coil domain containing 64
RAVER2	NM_018211	ribonucleoprotein, PTB-binding 2
XRCC5	NM_021141	X-ray repair complementing defective repair in Chinese hamster cells 5 (double-strand-break rejoining)
ADAM22	NM_016351	ADAM metallopeptidase domain 22
LOC644538	NM_001163438	hypothetical protein LOC644538
KRAS	NM_004985	v-Ki-ras2 Kirsten rat sarcoma viral oncogene homolog
HELZ	NM_014877	helicase with zinc finger
CYCS	NM_018947	cytochrome c, somatic
ARMC8	NM_014154	armadillo repeat containing 8
MCTP1	NM_001002796	multiple C2 domains, transmembrane 1
ZKSCAN1	NM_003439	zinc finger with KRAB and SCAN domains 1
EPHA4	NM_004438	EPH receptor A4
MOSPD2	NM_001177475	motile sperm domain containing 2
GBP3	NM_018284	guanylate binding protein 3
SLC8A1	NM_001112800	solute carrier family 8 (sodium/calcium exchanger), member 1
ZNF250	NM_001109689	zinc finger protein 250
CRIPT	NM_014171	cysteine-rich PDZ-binding protein
NOX4	NM_001143836	NADPH oxidase 4
CPEB3	NM_001178137	cytoplasmic polyadenylation element binding protein 3
KAZN	NM_001017999	kazrin, periplakin interacting protein
CXCL2	NM_002089	chemokine (C-X-C motif) ligand 2
FAM59A	NM_001242409	family with sequence similarity 59, member A
IRS2	NM_003749	insulin receptor substrate 2
UST	NM_005715	uronyl-2-sulfotransferase
ZFP91	NM_001197051	zinc finger protein 91 homolog (mouse)
MED1	NM_004774	mediator complex subunit 1
NDP	NM_000266	Norrie disease (pseudoglioma)
ARID2	NM_152641	AT rich interactive domain 2 (ARID, RFX-like)
BHLHB9	NM_001142524	basic helix-loop-helix domain containing, class B, 9
PAK7	NM_020341	p21 protein (Cdc42/Rac)-activated kinase 7
TAP1	NM_000593	transporter 1, ATP-binding cassette, sub-family B (MDR/TAP)
PRSS23	NM_007173	protease, serine, 23
TRHDE	NM_013381	thyrotropin-releasing hormone degrading enzyme
LEP	NM_000230	leptin
ZNF785	NM_152458	zinc finger protein 785
SLC39A8	NM_001135146	solute carrier family 39 (zinc transporter), member 8
IPO8	NM_001190995	importin 8
MTMR4	NM_004687	myotubularin related protein 4
TMEM170B	NM_001100829	transmembrane protein 170B
BAHCC1	NM_001080519	BAH domain and coiled-coil containing 1
CHD9	NM_025134	chromodomain helicase DNA binding protein 9
C10orf18	NM_017782	chromosome 10 open reading frame 18
FRS2	NM_001042555	fibroblast growth factor receptor substrate 2
ZMYND11	NM_001202464	zinc finger, MYND-type containing 11
IARS2	NM_018060	isoleucyl-tRNA synthetase 2, mitochondrial
SLC25A12	NM_003705	solute carrier family 25 (mitochondrial carrier, Aralar), member 12
UBN2	NM_173569	ubinuclein 2
IDE	NM_001165946	insulin-degrading enzyme
XPO1	NM_003400	exportin 1 (CRM1 homolog, yeast)
SSH2	NM_033389	slingshot homolog 2 (Drosophila)
SLC25A14	NM_003951	solute carrier family 25 (mitochondrial carrier, brain), member 14
SNX16	NM_022133	sorting nexin 16
KCNK10	NM_021161	potassium channel, subfamily K, member 10
TLL2	NM_012465	tolloid-like 2
EYA2	NM_005244	eyes absent homolog 2 (Drosophila)
SPIRE1	NM_001128626	spire homolog 1 (Drosophila)
PLS3	NM_001136025	plastin 3
PLXNA4	NM_020911	plexin A4
CAPN3	NM_000070	calpain 3, (p94)
NFATC2IP	NM_032815	nuclear factor of activated T-cells, cytoplasmic, calcineurin-dependent 2 interacting protein
FSTL5	NM_001128427	follistatin-like 5
OLA1	NM_001011708	Obg-like ATPase 1
C6orf35	NM_018452	chromosome 6 open reading frame 35
BACH1	NM_001186	BTB and CNC homology 1, basic leucine zipper transcription factor 1
STC2	NM_003714	stanniocalcin 2
SRRM2	NM_016333	serine/arginine repetitive matrix 2
KIAA1486	NM_020864	KIAA1486
DNAJC6	NM_014787	DnaJ (Hsp40) homolog, subfamily C, member 6
IGDCC4	NM_020962	immunoglobulin superfamily, DCC subclass, member 4
HUNK	NM_014586	hormonally up-regulated Neu-associated kinase
SF3A3	NM_006802	splicing factor 3a, subunit 3, 60kDa
PWWP2A	NM_001130864	PWWP domain containing 2A
HOXB3	NM_002146	homeobox B3
ITGB8	NM_002214	integrin, beta 8
PSMD9	NM_002813	proteasome (prosome, macropain) 26S subunit, non-ATPase, 9
C11orf31	NM_170746	chromosome 11 open reading frame 31
HSPA9	NM_004134	heat shock 70kDa protein 9 (mortalin)
CD40LG	NM_000074	CD40 ligand
NKD1	NM_033119	naked cuticle homolog 1 (Drosophila)
NFIB	NM_001190737	nuclear factor I/B
FAM113A	NM_022760	family with sequence similarity 113, member A
TMEM236	NM_001098844	transmembrane protein 236
ZNF536	NM_014717	zinc finger protein 536
NUAK1	NM_014840	NUAK family, SNF1-like kinase, 1
PURA	NM_005859	purine-rich element binding protein A
PCSK1	NM_000439	proprotein convertase subtilisin/kexin type 1
KLF12	NM_007249	Kruppel-like factor 12
TEAD1	NM_021961	TEA domain family member 1 (SV40 transcriptional enhancer factor)
EYA3	NM_001990	eyes absent homolog 3 (Drosophila)
C7orf71	NM_001145531	chromosome 7 open reading frame 71
MCM9	NM_153255	minichromosome maintenance complex component 9
GNB4	NM_021629	guanine nucleotide binding protein (G protein), beta polypeptide 4
CXCL12	NM_001178134	chemokine (C-X-C motif) ligand 12
C11orf87	NM_207645	chromosome 11 open reading frame 87
PDCD4	NM_001199492	programmed cell death 4 (neoplastic transformation inhibitor)
CHL1	NM_006614	cell adhesion molecule with homology to L1CAM (close homolog of L1)
ATP2C1	NM_001199179	ATPase, Ca++ transporting, type 2C, member 1
ARHGAP42	NM_152432	Rho GTPase activating protein 42
MDH2	NM_005918	malate dehydrogenase 2, NAD (mitochondrial)
HMP19	NM_015980	HMP19 protein
ZC3H12C	NM_033390	zinc finger CCCH-type containing 12C
LRP6	NM_002336	low density lipoprotein receptor-related protein 6
CXorf57	NM_001184782	chromosome X open reading frame 57
DHCR24	NM_014762	24-dehydrocholesterol reductase
TSHZ1	NM_005786	teashirt zinc finger homeobox 1
NUDT3	NM_006703	nudix (nucleoside diphosphate linked moiety X)-type motif 3
RPS10-NUDT3	NM_001202470	RPS10-NUDT3 readthrough
ZNRF1	NM_032268	zinc and ring finger 1
PCDH9	NM_020403	protocadherin 9
SLC7A11	NM_014331	solute carrier family 7 (anionic amino acid transporter light chain, xc- system), member 11
PPM1A	NM_021003	protein phosphatase, Mg2+/Mn2+ dependent, 1A
FAM190B	NM_018999	family with sequence similarity 190, member B
VAMP1	NM_014231	vesicle-associated membrane protein 1 (synaptobrevin 1)
MKL2	NM_014048	MKL/myocardin-like 2
ITGA11	NM_001004439	integrin, alpha 11
AGL	NM_000028	amylo-alpha-1, 6-glucosidase, 4-alpha-glucanotransferase
TMUB2	NM_001076674	transmembrane and ubiquitin-like domain containing 2
SMARCC1	NM_003074	SWI/SNF related, matrix associated, actin dependent regulator of chromatin, subfamily c, member 1
CAMK2G	NM_001204492	calcium/calmodulin-dependent protein kinase II gamma
MTSS1	NM_014751	metastasis suppressor 1
YIPF6	NM_001195214	Yip1 domain family, member 6
GREB1	NM_014668	growth regulation by estrogen in breast cancer 1
GRM6	NM_000843	glutamate receptor, metabotropic 6
RPS6KA3	NM_004586	ribosomal protein S6 kinase, 90kDa, polypeptide 3
MPP7	NM_173496	membrane protein, palmitoylated 7 (MAGUK p55 subfamily member 7)
NSUN5	NM_001168347	NOP2/Sun domain family, member 5
ProSAPiP1	NM_014731	ProSAPiP1 protein
TTYH2	NM_032646	tweety homolog 2 (Drosophila)
FAM168B	NM_001009993	family with sequence similarity 168, member B
KIN	NM_012311	KIN, antigenic determinant of recA protein homolog (mouse)
CACNB4	NM_000726	calcium channel, voltage-dependent, beta 4 subunit
UBAP2L	NM_001127320	ubiquitin associated protein 2-like
HMGB3	NM_005342	high mobility group box 3
FZD7	NM_003507	frizzled family receptor 7
GABBR2	NM_005458	gamma-aminobutyric acid (GABA) B receptor, 2
PAPOLG	NM_022894	poly(A) polymerase gamma
RAB11A	NM_001206836	RAB11A, member RAS oncogene family
SC5DL	NM_001024956	sterol-C5-desaturase (ERG3 delta-5-desaturase homolog, S. cerevisiae)-like
SSPN	NM_001135823	sarcospan (Kras oncogene-associated gene)
SP8	NM_182700	Sp8 transcription factor
CDC42	NM_001039802	cell division cycle 42 (GTP binding protein, 25kDa)
PCDH20	NM_022843	protocadherin 20
RBM8A	NM_005105	RNA binding motif protein 8A
ELAVL2	NM_001171195	ELAV (embryonic lethal, abnormal vision, Drosophila)-like 2 (Hu antigen B)
PDZD2	NM_178140	PDZ domain containing 2
TSHZ2	NM_001193421	teashirt zinc finger homeobox 2
TTN	NM_003319	titin
TBC1D15	NM_001146213	TBC1 domain family, member 15
CTNND2	NM_001332	catenin (cadherin-associated protein), delta 2 (neural plakophilin-related arm-repeat protein)
KDM5B	NM_006618	lysine (K)-specific demethylase 5B
PTEN	NM_000314	phosphatase and tensin homolog
PRPF4B	NM_003913	PRP4 pre-mRNA processing factor 4 homolog B (yeast)
PURB	NM_033224	purine-rich element binding protein B
IGFBP5	NM_000599	insulin-like growth factor binding protein 5
ORC4	NM_001190879	origin recognition complex, subunit 4
GFRA1	NM_001145453	GDNF family receptor alpha 1
ZNF608	NM_020747	zinc finger protein 608
RGS6	NM_001204416	regulator of G-protein signaling 6
SLITRK1	NM_052910	SLIT and NTRK-like family, member 1
ARHGEF37	NM_001001669	Rho guanine nucleotide exchange factor (GEF) 37
PTPRJ	NM_002843	protein tyrosine phosphatase, receptor type, J
EPN2	NM_001102664	epsin 2
BNC2	NM_017637	basonuclin 2
DCUN1D5	NM_032299	DCN1, defective in cullin neddylation 1, domain containing 5 (S. cerevisiae)
FECH	NM_000140	ferrochelatase
SMAD2	NM_001003652	SMAD family member 2
DCAF17	NM_001164821	DDB1 and CUL4 associated factor 17
ZNF853	NM_017560	zinc finger protein 853
ARPP19	NM_006628	cAMP-regulated phosphoprotein, 19kDa
NAA50	NM_025146	N(alpha)-acetyltransferase 50, NatE catalytic subunit
TRIM2	NM_001130067	tripartite motif containing 2
PLAG1	NM_001114634	pleiomorphic adenoma gene 1
DCLK1	NM_001195415	doublecortin-like kinase 1
CTDSPL2	NM_016396	CTD (carboxy-terminal domain, RNA polymerase II, polypeptide A) small phosphatase like 2
HCN1	NM_021072	hyperpolarization activated cyclic nucleotide-gated potassium channel 1
EXOC5	NM_006544	exocyst complex component 5
PEX19	NM_001193644	peroxisomal biogenesis factor 19
NPAS3	NM_001164749	neuronal PAS domain protein 3
APBB2	NM_001166050	amyloid beta (A4) precursor protein-binding, family B, member 2
SMAD5	NM_001001419	SMAD family member 5
GDAP2	NM_017686	ganglioside induced differentiation associated protein 2
MAP1B	NM_005909	microtubule-associated protein 1B
CUX1	NM_001202543	cut-like homeobox 1
PCGF3	NM_006315	polycomb group ring finger 3
CPD	NM_001199775	carboxypeptidase D
SH3PXD2A	NM_014631	SH3 and PX domains 2A
PRKCE	NM_005400	protein kinase C, epsilon
NRP2	NM_003872	neuropilin 2
COPS2	NM_001143887	COP9 constitutive photomorphogenic homolog subunit 2 (Arabidopsis)
ATXN1	NM_000332	ataxin 1
ZNF148	NM_021964	zinc finger protein 148
GATAD2B	NM_020699	GATA zinc finger domain containing 2B
CREBZF	NM_001039618	CREB/ATF bZIP transcription factor
HNRNPA3	NM_194247	heterogeneous nuclear ribonucleoprotein A3
IGF1R	NM_000875	insulin-like growth factor 1 receptor
RBFOX2	NM_001031695	RNA binding protein, fox-1 homolog (C. elegans) 2
FRMD4A	NM_018027	FERM domain containing 4A
USP46	NM_001134223	ubiquitin specific peptidase 46
ANTXR2	NM_058172	anthrax toxin receptor 2
