# Supplementary material for: Sex differences in the genome-wide DNA methylation pattern and impact on gene expression, microRNA levels and insulin secretion in human pancreatic islets
Source: Genome Biol. 2014 Dec 3;15(12):522. doi: 10.1186/s13059-014-0522-z (PMC4256841; doi:10.1186/s13059-014-0522-z)
Supplement: Additional file 21: — Differentially expressed target genes of hsa-miR-660 and hsa-miR-532. Excel file showing the differentially expressed target genes of hsa-miR-660 and hsa-miR-532 between female and male human islets. [file 13059_2014_522_MOESM21_ESM.xls]

## Sheet: Sheet1
Probeset ID	Gene symbol	Description	Accession	p-value	Male mean ± sd	Female mean ± sd	miRNA
7988963	ARPP19	cAMP-regulated phosphoprotein, 19kDa	ENSG00000128989	1.0 x 10-02	1733.7 ± 233.4	1584.5 ± 220.8	hsa-miR-532
8157905	FAM125B	family with sequence similarity 125, member B	ENSG00000196814	1.9 x 10-02	105.7 ± 13.7	99.1 ± 7.6	hsa-miR-660
7942957	PRSS23	protease, serine, 23	ENSG00000150687	1.0 x 10-02	631.4 ± 157.9	539.5 ± 120.2	hsa-miR-532
8022356	SPIRE1	spire homolog 1 (Drosophila)	ENSG00000134278	1.1 x 10-02	933.9 ± 207.3	817.2 ± 161.1	hsa-miR-532
7956785	XPOT	exportin, tRNA (nuclear export receptor for tRNAs)	ENSG00000184575	3.0 x 10-02	875.7 ± 147.3	801.3 ± 117.9	hsa-miR-660
7943715	ZC3H12C	zinc finger CCCH-type containing 12C	ENSG00000149289	1.9 x 10-02	388.0 ± 95.8	342.8 ± 63.4	hsa-miR-532
